# Supplementary material for: Characterization of genome-wide TFCP2 targets in hepatocellular carcinoma: implication of targets FN1 and TJP1 in metastasis
Source: J Exp Clin Cancer Res. 2015 Jan 22;34(1):6. doi: 10.1186/s13046-015-0121-1 (PMC4311423; doi:10.1186/s13046-015-0121-1)
Supplement: Additional file 3: Table S3. — The transcriptome analysis in HepG2 after knockdown of TFCP2. [file 13046_2015_121_MOESM3_ESM.xls]

## Sheet: Sheet1
!Sample_title	Si01	Si02	Si03	NC01	NC02	NC03
Gene ID	Score(d)	q-value(%)	pvalue	Fold Change	ProbeSetID	Si01 log	Si02 log	Si03 log	NC01 log	NC02 log	NC03 log	Si_01	Si_02	Si_03	NC_01	NC_02	NC_03	Probe Set ID	version	Chromosomal	Location_Start	Location_End	gene_id	transcript_id	Symbol	Full name
BC029353	16.9572	0	0.000593471	14.9148	BC029353	9.35245	9.46746	9.31225	5.51741	5.69233	5.18601	653.684	707.929	635.722	45.8043	51.7084	36.4035	BC029353	HG18	chr21	38415414	38450467	84677	BC029353	DSCR8	Down syndrome critical region gene 8
NM_203429	7.21428	0	0.009446	8.74056	NM_203429	9.33754	9.49903	9.45561	6.15133	6.83699	5.693	646.962	723.593	702.137	71.0781	114.324	51.7325	NM_203429	HG18	chr21	38415436	38450475	84677	NM_203429	DSCR8	Down syndrome critical region gene 8
AJ783421	11.5498	0	0.00330074	8.354	AJ783421	9.29316	9.32905	9.30235	5.86621	6.4373	6.36932	627.364	643.166	631.372	58.3316	86.6606	82.6716	AJ783421	HG18	chr21	38415436	38450474	84677	AJ783421	DSCR8	Down syndrome critical region gene 8
BC007858	9.37416	0	0.00081262	7.06049	BC007858	10.4179	10.5611	10.2278	7.21047	7.82416	7.66425	1368.04	1510.79	1199.14	148.105	226.624	202.848	BC007858	HG18	chr7	41695668	41709200	3624	BC007858	INHBA	" inhibin, beta A (activin A, activin AB alpha polypeptide)"
NM_147203	12.4854	0	0.000625376	6.08609	NM_147203	9.91549	10.0279	9.63711	7.33626	7.26681	7.18442	965.739	1044.01	796.269	161.597	154.002	145.454	NM_147203	HG18	chr8	17766179	17797193	2267	NM_147203	FGL1	fibrinogen-like 1
BX648811	9.44301	0	0.000980431	6.05171	BX648811	10.4172	10.466	10.214	7.42763	7.95494	7.8805	1367.36	1414.45	1187.74	172.163	248.128	235.649	BX648811	HG18	chr7	41695668	41698687	3624	BX648811	INHBA	" inhibin, beta A (activin A, activin AB alpha polypeptide)"
NM_002192	11.4843	0	0.000159076	6.01253	NM_002192	10.265	10.4571	10.2129	7.48565	7.86434	7.80466	1230.5	1405.69	1186.79	179.228	233.025	223.583	NM_002192	HG18	chr7	41695125	41709231	3624	NM_002192	INHBA	" inhibin, beta A (activin A, activin AB alpha polypeptide)"
NM_021073	17.5087	0	8.11654e-05	5.81417	NM_021073	9.39134	9.41197	9.31511	6.89074	6.7023	6.89996	671.543	681.218	636.98	118.664	104.134	119.425	NM_021073	HG18	chr6	55728194	55848334	653	NM_021073	BMP5	bone morphogenetic protein 5
NM_001007176	12.6388	0	9.1836e-05	5.55317	NM_001007176	9.8885	10.0811	10.0526	7.41181	7.71845	7.46024	947.843	1083.21	1062.05	170.286	210.613	176.098	NM_001007176	HG18	chr8	50147459	50151195	492307	NM_001007176	C8orf22	chromosome 8 open reading frame 22
AJ276240	12.8033	0	0.000677672	5.5491	AJ276240	10.4712	10.4139	10.5361	7.79866	8.02916	8.15666	1419.52	1364.24	1484.87	222.655	261.227	285.365	AJ276240	HG18	chr8	50147469	50150714	492307	AJ276240	C8orf22	chromosome 8 open reading frame 22
AJ306840	9.99141	0	0.000291498	5.54536	AJ306840	9.12642	9.39307	9.34529	6.59346	7.05057	6.78391	558.891	672.352	650.449	96.5668	132.566	110.194	AJ306840	HG18	chr21	38415436	38450474	84677	AJ306840	DSCR8	Down syndrome critical region gene 8
XM_933524	9.1019	0	0.000340186	5.30468	XM_933524	9.36293	9.737	9.28249	6.93002	7.01689	7.23786	658.451	853.353	622.742	121.939	129.508	150.943	XM_933524	HG18	chr10	123677822	123701464	646299	XM_933524	LOC646299	hypothetical protein LOC646299
NM_000793	16.3566	0	0.000781365	5.17866	NM_000793	10.3611	10.3807	10.3747	8.02321	7.86573	8.10014	1315.21	1333.27	1327.71	260.152	233.25	274.4	NM_000793	HG18	chr14	79733621	79748278	1734	NM_000793	DIO2	" deiodinase, iodothyronine, type II"
BC007047	17.5531	0	8.90066e-06	5.07595	BC007047	9.90037	9.92695	9.76829	7.58512	7.47272	7.5094	955.669	973.441	872.063	192.021	177.629	182.202	BC007047	HG18	chr8	17766183	17797323	2267	BC007047	FGL1	fibrinogen-like 1
NM_004467	12.2575	0	2.59318e-05	4.99671	NM_004467	9.68316	9.78593	9.52133	7.34277	7.46634	7.22013	822.095	882.791	734.864	162.328	176.844	149.099	NM_004467	HG18	chr8	17766179	17797327	2267	NM_004467	FGL1	fibrinogen-like 1
BC094832	6.96856	0	0.00157287	4.95693	BC094832	9.16469	9.53362	9.28113	7.37943	6.73139	6.88325	573.913	741.15	622.154	166.505	106.255	118.049	BC094832	HG18	chr2	85834749	85868693	84913	BC094832	ATOH8	atonal homolog 8 (Drosophila)
NM_000715	12.2245	0	0.000348124	4.73886	NM_000715	11.5439	11.4343	11.4178	9.30361	9.3111	9.03393	2985.71	2767.31	2735.83	631.926	635.216	524.185	NM_000715	HG18	chr1	205344229	205384940	722	NM_000715	C4BPA	" complement component 4 binding protein, alpha"
NM_000582	11.4202	0	3.80249e-05	4.63978	NM_000582	12.2851	12.4654	12.2357	9.97223	10.253	10.1154	4990.85	5655.46	4822.82	1004.48	1220.27	1109.28	NM_000582	HG18	chr4	89115825	89123587	6696	NM_000582	SPP1	" secreted phosphoprotein 1 (osteopontin, bone sialoprotein I, early T-lymphocyte activation 1)"
BC098143	11.1947	0	0.000483228	4.6265	BC098143	11.6024	11.5189	11.2686	9.17421	9.31644	9.28611	3109.25	2934.44	2467.18	577.715	637.571	624.305	BC098143	HG18	chrX	8393466	8394510	425054	BC098143	VCX-C	variably charged X-C
BC098149	10.7415	0	0.000702742	4.6129	BC098149	11.6716	11.5588	11.3086	9.24015	9.31364	9.38788	3262.18	3016.72	2536.38	604.732	636.336	669.936	BC098149	HG18	chrX	6461699	6462563	51481	BC098149	VCX3A	" variable charge, X-linked 3A"
NM_001040060	13.9252	0	0.000176983	4.56797	NM_001040060	12.3809	12.3674	12.2815	10.015	10.2544	10.1775	5333.45	5283.93	4978.51	1034.68	1221.45	1158.05	NM_001040060	HG18	chr4	89115825	89123586	6696	NM_001040060	SPP1	" secreted phosphoprotein 1 (osteopontin, bone sialoprotein I, early T-lymphocyte activation 1)"
AK075463	12.2259	0	0.00142896	4.52051	AK075463	11.7714	11.8164	11.7719	9.42309	9.66132	9.7287	3495.79	3606.44	3496.95	686.486	809.741	848.459	AK075463	HG18	chr4	89115889	89123502	6696	AK075463	SPP1	" secreted phosphoprotein 1 (osteopontin, bone sialoprotein I, early T-lymphocyte activation 1)"
BC017387	10.9471	0	0.000106842	4.46091	BC017387	12.3535	12.5268	12.3406	10.0655	10.3472	10.327	5233.25	5901.39	5186.64	1071.58	1302.63	1284.52	BC017387	HG18	chr4	89115889	89123496	6696	BC017387	SPP1	" secreted phosphoprotein 1 (osteopontin, bone sialoprotein I, early T-lymphocyte activation 1)"
AF159128	8.00441	0	0.000310158	4.43513	AF159128	11.1239	11.0193	10.7831	8.57262	9.02571	8.86584	2231.64	2075.55	1762.15	380.729	521.207	466.534	AF159128	HG18	chrX	7771238	7772183	51481	AF159128	VCX3A	" variable charge, X-linked 3A"
NM_144590	14.7218	0	6.49588e-06	4.36618	NM_144590	9.24928	9.21506	9.10647	7.04866	7.1557	6.98602	608.569	594.304	551.215	132.391	142.588	126.766	NM_144590	HG18	chr10	90572281	90609876	118932	NM_144590	ANKRD22	ankyrin repeat domain 22
BC098123	10.4943	0	0.000101657	4.35193	BC098123	11.3908	11.4263	11.1356	9.07496	9.23267	9.2887	2685.08	2752.09	2249.8	539.306	601.605	625.427	BC098123	HG18	chrX	8393466	8394510	26609	BC098123	VCX	" variable charge, X-linked"
BC104168	11.9743	0	0.000310966	4.347	BC104168	11.2688	11.1554	11.1587	8.94816	9.23174	9.03084	2467.37	2280.86	2286.12	493.929	601.218	523.063	BC104168	HG18	chrX	8393375	8394520	51480	BC104168	VCX2	" variable charge, X-linked 2"
NM_001040058	13.0719	0	0.000329632	4.33802	NM_001040058	12.0837	12.1644	12.0748	9.90966	10.1363	9.91577	4340.67	4590.36	4313.99	961.845	1125.47	965.925	NM_001040058	HG18	chr4	89115825	89123586	6696	NM_001040058	SPP1	" secreted phosphoprotein 1 (osteopontin, bone sialoprotein I, early T-lymphocyte activation 1)"
BC098101	11.7627	0	0.000174635	4.31737	BC098101	11.2262	11.2247	11.0938	8.90917	9.10684	9.18817	2395.68	2393.2	2185.59	480.759	551.354	583.331	BC098101	HG18	chrX	6461699	6462563	51480	BC098101	VCX2	" variable charge, X-linked 2"
NM_001613	9.66267	0	0.000277427	4.27554	NM_001613	9.92506	10.1203	9.93741	7.84644	8.09638	7.73608	972.169	1113.04	980.525	230.151	273.686	213.202	NM_001613	HG18	chr10	90684810	90702491	59	NM_001613	ACTA2	" actin, alpha 2, smooth muscle, aorta"
XM_933432	11.6997	0	7.6604e-05	4.26916	XM_933432	9.33275	9.16038	9.4262	7.12451	7.29804	7.22218	644.82	572.202	687.967	139.537	157.373	149.312	XM_933432	HG18	chr1	154874530	154878940	646129	XM_933432	LOC646129	hypothetical protein LOC646129
NM_001001888	11.08	0	9.59684e-05	4.11387	NM_001001888	11.3793	11.3569	11.1269	9.16907	9.23393	9.34623	2663.82	2622.75	2236.3	575.658	602.129	650.871	NM_001001888	HG18	chrX	8392870	8394547	425054	NM_001001888	VCX-C	variably charged X-C
NM_004679	7.31464	0	0.000280972	4.06441	NM_004679	9.72636	9.33661	9.39796	7.25742	7.47016	7.66647	847.083	646.549	674.636	153.003	177.314	203.159	NM_004679	HG18	chrY	14677491	14678234	9084	NM_004679	VCY	" variable charge, Y-linked"
BC104167	7.9605	0	0.000197006	4.02058	BC104167	10.979	10.9223	10.6586	8.64262	8.85732	9.03155	2018.45	1940.67	1616.48	399.658	463.787	523.319	BC104167	HG18	chrX	6461689	6462654	51480	BC104167	VCX2	" variable charge, X-linked 2"
XM_932564	11.2362	0	0.000156705	3.86007	XM_932564	10.8277	10.9254	10.7871	8.79286	9.04301	8.84996	1817.45	1944.81	1767.06	443.521	527.493	461.428	XM_932564	HG18	chr3	24510395	24516500	644990	XM_932564	LOC644990	hypothetical protein LOC644990
BC096729	9.52016	0	0.00251967	3.85546	BC096729	10.8901	10.72	10.5163	8.77982	8.79358	8.73581	1897.78	1686.69	1464.64	439.531	443.743	426.327	BC096729	HG18	chrY	14607086	14607739	9084	BC096729	VCY	" variable charge, Y-linked"
XM_930404	12.3567	0	4.31153e-05	3.78217	XM_930404	9.61597	9.74811	9.69565	7.67058	7.87654	7.75051	784.683	859.953	829.241	203.739	235.004	215.346	XM_930404	HG18	chr2	71268948	71307066	400961	XM_930404	KIAA1155	KIAA1155 protein
BC063118	9.90268	0	0.00135935	3.64054	BC063118	9.33522	9.26142	9.56647	7.48866	7.52486	7.57369	645.925	613.713	758.219	179.602	184.166	190.506	BC063118	HG18	chr14	79736597	79747602	1734	BC063118	DIO2	" deiodinase, iodothyronine, type II"
NM_138456	6.977	0	0.000330373	3.62351	NM_138456	9.14664	9.30678	9.49743	7.22329	7.53438	7.61366	566.779	633.314	722.788	149.426	185.385	195.857	NM_138456	HG18	chr11	64511992	64521093	116071	NM_138456	BATF2	" basic leucine zipper transcription factor, ATF-like 2"
NM_013452	4.87156	0	0.0110996	3.59579	NM_013452	10.1795	10.0227	9.94357	7.75191	8.58638	8.15842	1159.64	1040.23	984.723	215.555	384.377	285.713	NM_013452	HG18	chrX	7770302	7772184	26609	NM_013452	VCX	" variable charge, X-linked"
BC012550	7.6499	0	0.00148778	3.5756	BC012550	10.9928	11.0668	10.8836	8.89805	9.32731	9.17674	2037.75	2145.08	1889.2	477.068	642.393	578.726	BC012550	HG18	chr12	10489907	10498482	3821	BC012550	KLRC1	" killer cell lectin-like receptor subfamily C, member 1"
NM_016618	16.1097	0	1.83501e-06	3.49391	NM_016618	10.6921	10.617	10.6593	8.80817	8.84065	8.90432	1654.39	1570.45	1617.23	448.254	458.459	479.146	NM_016618	HG18	chr2	88107838	88136363	51315	NM_016618	LOC51315	hypothetical protein LOC51315
BC101539	11.9341	0	1.06035e-05	3.48774	BC101539	9.52343	9.67652	9.65101	7.76685	7.90551	7.77202	735.934	818.319	803.979	217.798	239.77	218.581	BC101539	HG18	chr6	49804379	49813105	10321	BC101539	CRISP3	cysteine-rich secretory protein 3
NM_178832	10.4067	0	6.12769e-05	3.44784	NM_178832	10.6988	10.5921	10.5415	8.69267	8.91109	8.86699	1662.12	1543.61	1490.47	413.764	481.399	466.905	NM_178832	HG18	chr10	99364299	99383227	118812	NM_178832	C10orf83	chromosome 10 open reading frame 83
BC069580	7.0687	0	0.00474434	3.44255	BC069580	9.38754	9.39436	9.30466	7.31883	7.81051	7.56672	669.777	672.951	632.387	159.657	224.491	189.588	BC069580	HG18	chr6	49803990	49813070	10321	BC069580	CRISP3	cysteine-rich secretory protein 3
AF063601	10.4034	0	0.0018328	3.42494	AF063601	12.4459	12.443	12.4192	10.7676	10.5003	10.6989	5579.26	5568.36	5477.07	1743.31	1448.44	1662.26	AF063601	HG18	chr2	55053451	55107296	57142	AF063601	RTN4	reticulon 4
BC106070	5.03411	0	0.0089639	3.37224	BC106070	9.2851	9.06766	9.2189	7.08563	7.80617	7.33252	623.869	536.584	595.889	135.828	223.816	161.179	BC106070	HG18	chr3	156280503	156290982	N/A	BC106070	N/A	" Homo sapiens cDNA clone MGC:117379 IMAGE:4360784, complete cds."
NM_007328	6.99996	0	0.00109276	3.35926	NM_007328	11.3091	11.518	11.34	9.3849	9.78034	9.7349	2537.37	2932.71	2592.28	668.552	879.376	852.114	NM_007328	HG18	chr12	10489893	10497196	3821	NM_007328	KLRC1	" killer cell lectin-like receptor subfamily C, member 1"
BC104154	8.70582	0	0.0018675	3.35307	BC104154	9.91058	9.81991	9.85162	8.30273	8.04968	7.97382	962.457	903.829	923.919	315.769	264.969	251.397	BC104154	HG18	chrX	6461699	6462563	51481	BC104154	VCX3A	" variable charge, X-linked 3A"
NM_044472	12.0584	0	7.87497e-06	3.29497	NM_044472	12.1295	12.1794	12.0354	10.3299	10.4652	10.3887	4480.59	4638.25	4197.71	1287.13	1413.68	1340.67	NM_044472	HG18	chr1	22251768	22289571	998	NM_044472	CDC42	" cell division cycle 42 (GTP binding protein, 25kDa)"
NM_173687	10.9066	0	0.000172781	3.28296	NM_173687	11.0765	11.2888	11.1922	9.41362	9.49305	9.51172	2159.45	2501.95	2339.78	681.998	720.599	729.981	NM_173687	HG18	chr8	144192053	144207095	286122	NM_173687	C8orf31	chromosome 8 open reading frame 31
XM_373461	10.4705	0	3.31419e-05	3.27822	XM_373461	9.73401	9.55575	9.56454	7.81871	7.96563	7.9342	851.587	752.604	757.206	225.769	249.973	244.586	XM_373461	HG18	chr10	55236344	55248144	387683	XM_373461	LOC387683	hypothetical LOC387683
BC074882	12.0336	0	0.000523844	3.26481	BC074882	9.83502	9.88488	9.85524	8.1784	8.04306	8.22688	913.346	945.463	926.239	289.696	263.756	299.598	BC074882	HG18	chr14	79738756	79747599	1734	BC074882	DIO2	" deiodinase, iodothyronine, type II"
BC008180	4.38158	0	0.0171434	3.24151	BC008180	10.9096	11.7049	11.2301	9.65368	9.55371	9.65704	1923.58	3338.34	2402.14	805.466	751.54	807.343	BC008180	HG18	chr12	49605082	49611596	25840	BC008180	METTL7A	methyltransferase like 7A
NM_006061	8.97356	0	0.00113164	3.23903	NM_006061	9.83192	9.82635	9.74169	7.93074	8.1426	8.22588	911.386	907.877	856.135	244	282.596	299.39	NM_006061	HG18	chr6	49803047	49820015	10321	NM_006061	CRISP3	cysteine-rich secretory protein 3
NM_080679	7.82701	0	0.00394477	3.23579	NM_080679	10.2728	10.2299	10.2684	8.37561	8.76362	8.52305	1237.11	1200.88	1233.42	332.13	434.623	367.87	NM_080679	HG18	chr6	33238446	33268223	1302	NM_080679	COL11A2	" collagen, type XI, alpha 2"
NM_002259	7.50461	0	0.00125355	3.22539	NM_002259	11.0669	11.2172	11.0825	9.23274	9.61434	9.43075	2145.17	2380.83	2168.53	601.632	783.799	690.141	NM_002259	HG18	chr12	10489893	10497196	3821	NM_002259	KLRC1	" killer cell lectin-like receptor subfamily C, member 1"
NM_002670	15.5673	0	8.19313e-05	3.19475	NM_002670	11.0917	11.1898	11.125	9.47323	9.44206	9.46567	2182.37	2335.99	2233.38	710.767	695.574	707.049	NM_002670	HG18	chr3	143825033	143915191	5357	NM_002670	PLS1	plastin 1 (I isoform)
NM_004605	8.17164	0	0.000180692	3.15295	NM_004605	9.98064	9.94067	9.71343	8.23457	8.31743	8.11997	1010.35	982.743	839.524	301.198	319.004	278.199	NM_004605	HG18	chr19	53770804	53794496	6820	NM_004605	SULT2B1	" sulfotransferase family, cytosolic, 2B, member 1"
NM_002260	8.32173	0	8.11646e-05	3.14892	NM_002260	10.4965	10.7188	10.4993	8.82893	9.04424	8.87946	1444.64	1685.36	1447.45	454.751	527.944	470.961	NM_002260	HG18	chr12	10474464	10479859	3822	NM_002260	KLRC2	" killer cell lectin-like receptor subfamily C, member 2"
NM_006820	8.44979	0	0.00114525	3.14586	NM_006820	13.917	13.937	14.0234	12.19	12.2311	12.4807	15468	15683.4	16652	4672.55	4807.56	5715.57	NM_006820	HG18	chr1	78858740	78880657	10964	NM_006820	IFI44L	interferon-induced protein 44-like
BC017784	6.82556	0	0.000423648	3.14119	BC017784	10.8094	10.9047	10.6469	8.9363	9.30634	9.15236	1794.52	1917.07	1603.43	489.886	633.122	569.029	BC017784	HG18	chr12	10451257	10453455	8302	BC017784	KLRC4	" killer cell lectin-like receptor subfamily C, member 4"
NM_134425	8.87506	0	0.00219947	3.12324	NM_134425	9.86119	9.90966	9.87083	8.05947	8.30289	8.33522	930.066	961.843	936.303	266.773	315.806	322.961	NM_134425	HG18	chr4	962860	977183	10861	NM_134425	SLC26A1	" solute carrier family 26 (sulfate transporter), member 1"
BC015932	7.3732	0	0.00070985	3.12159	BC015932	13.8692	13.8698	14.0334	12.1244	12.2325	12.4727	14963.9	14970.5	16767.6	4464.8	4812.2	5683.98	BC015932	HG18	chr1	78858748	78880657	10964	BC015932	IFI44L	interferon-induced protein 44-like
AK027346	6.1305	0	0.000384286	3.09842	AK027346	11.0294	10.7971	11.1595	9.17711	9.53198	9.38345	2090.17	1779.26	2287.33	578.876	740.305	667.883	AK027346	HG18	chr6	127481875	127560603	N/A	AK027346	N/A	" Homo sapiens cDNA FLJ14440 fis, clone HEMBB1000915, weakly similar to SUBTILISIN-LIKE PROTEASE PACE4 PRECURSOR (EC 3.4.21.-)."
AL832618	7.30603	0	0.000206621	3.0827	AL832618	13.6974	13.7197	13.9207	12.0272	12.1024	12.3289	13283.7	13491.3	15507.2	4173.96	4397.18	5144.83	AL832618	HG18	chr1	78863942	78880656	10964	AL832618	IFI44L	interferon-induced protein 44-like
BC107682	8.42649	0	0.000479408	3.0784	BC107682	11.3241	11.4637	11.3688	9.64597	9.92232	9.71065	2563.93	2824.41	2644.46	801.174	970.322	837.909	BC107682	HG18	chr4	140430562	140441808	4717	BC107682	NDUFC1	" NADH dehydrogenase (ubiquinone) 1, subcomplex unknown, 1, 6kDa"
XM_931359	6.48184	0	0.000948915	3.07672	XM_931359	9.5015	9.72433	9.67765	7.89606	8.24302	7.87973	724.831	845.893	818.959	238.206	302.967	235.524	XM_931359	HG18	chr12	88625657	88629861	338758	XM_931359	LOC338758	hypothetical protein LOC338758
S57212	6.30898	0	0.00544479	3.06938	S57212	11.0272	10.7416	10.5626	9.22149	9.1266	9.16627	2086.99	1712.13	1512.34	596.962	558.959	574.543	S57212	HG18	chr5	88054071	88155427	4208	S57212	MEF2C	" MADS box transcription enhancer factor 2, polypeptide C (myocyte enhancer factor 2C)"
NM_007333	7.97076	0	0.000184199	3.04452	NM_007333	10.3979	10.4008	10.2305	8.58314	8.86287	8.75728	1349.24	1351.88	1201.37	383.516	465.574	432.718	NM_007333	HG18	chr12	10459449	10464461	3823	NM_007333	KLRC3	" killer cell lectin-like receptor subfamily C, member 3"
NM_014648	9.6156	0	0.000115171	3.03113	NM_014648	10.9859	11.1106	11.0778	9.53068	9.5065	9.33242	2028.08	2211.19	2161.44	739.641	727.345	644.673	NM_014648	HG18	chr3	109791273	109896383	9666	NM_014648	DZIP3	zinc finger DAZ interacting protein 3
BC093644	6.54735	0	0.00286797	3.01879	BC093644	10.6973	10.7247	10.5859	8.85967	9.28763	9.05043	1660.39	1692.2	1537.01	464.545	624.965	530.215	BC093644	HG18	chr12	10474956	10479883	3822	BC093644	KLRC2	" killer cell lectin-like receptor subfamily C, member 2"
AK129660	5.20477	0	0.00512774	3.01755	AK129660	9.48201	9.66873	9.68054	7.6987	8.02885	8.27487	715.102	813.912	820.601	207.749	261.17	309.73	AK129660	HG18	chr20	42785711	42790564	8839	AK129660	WISP2	WNT1 inducible signaling pathway protein 2
NM_058193	-11.0238	0	0.000416954	3.00427	NM_003257	11.5751	11.5833	11.7084	10.1362	9.86946	10.0901	3051.05	3068.38	3346.36	1125.36	935.414	1090	NM_003257	HG18	chr15	27779647	27901998	7082	NM_003257	TJP1	tight junction protein 1 (zona occludens 1)
NM_016656	7.65455	0	0.00367301	2.98833	NM_016656	9.55226	9.58039	9.53913	7.79706	8.14913	7.96638	750.785	765.57	743.985	222.407	283.878	250.103	NM_016656	HG18	chrX	55760903	55801932	10325	NM_016656	RRAGB	Ras-related GTP binding B
NM_002315	8.70542	0	4.57653e-05	2.98242	NM_002315	12.0996	12.1186	11.9296	10.4547	10.5794	10.3849	4388.85	4446.92	3900.81	1403.39	1530.05	1337.11	NM_002315	HG18	chr11	8202432	8241982	4004	NM_002315	LMO1	LIM domain only 1 (rhombotin 1)
NM_177973	7.88715	0	0.000135289	2.97368	NM_177973	9.82409	9.86439	9.67416	8.16057	8.36509	8.11461	906.453	932.132	816.984	286.138	329.719	277.168	NM_177973	HG18	chr19	53747240	53794496	6820	NM_177973	SULT2B1	" sulfotransferase family, cytosolic, 2B, member 1"
NM_001005733	3.38861	0.00175441	0.0284234	2.95985	NM_001005733	9.47388	9.67666	9.51745	7.5311	7.73244	8.51856	711.086	818.398	732.891	184.964	212.665	366.726	NM_001005733	HG18	chr21	16364712	16901413	388815	NM_001005733	C21orf34	chromosome 21 open reading frame 34
BC075082	7.13661	0	0.00274364	2.9419	BC075082	9.76966	9.94358	10.132	8.41645	8.34344	8.43618	872.893	984.729	1122.07	341.667	324.807	346.373	BC075082	HG18	chr6	136214803	136554701	27115	BC075082	PDE7B	phosphodiesterase 7B
NM_002261	6.63083	0	0.000371374	2.93429	NM_002261	10.3621	10.5646	10.3426	8.67002	8.96712	8.96403	1316.13	1514.47	1298.45	407.32	500.464	499.391	NM_002261	HG18	chr12	10456180	10464461	3823	NM_002261	KLRC3	" killer cell lectin-like receptor subfamily C, member 3"
BC096056	10.1085	0	1.68108e-05	2.93014	BC096056	12.0521	12.0672	11.9373	10.3991	10.5555	10.4481	4246.61	4291.22	3921.9	1350.31	1504.95	1397.01	BC096056	HG18	chr11	8202571	8241511	4004	BC096056	LMO1	LIM domain only 1 (rhombotin 1)
NM_002397	8.59365	0	0.000697426	2.9196	NM_002397	10.6549	10.8978	10.6976	9.2582	9.1554	9.20946	1612.31	1907.97	1660.77	612.347	570.231	592.001	NM_002397	HG18	chr5	88051921	88214780	4208	NM_002397	MEF2C	" MADS box transcription enhancer factor 2, polypeptide C (myocyte enhancer factor 2C)"
BC069673	9.80914	0	2.15228e-05	2.91175	BC069673	12.0043	12.0463	11.8838	10.3684	10.5127	10.4288	4108.23	4229.51	3779.02	1321.95	1460.94	1378.45	BC069673	HG18	chr11	8202452	8241543	4004	BC069673	LMO1	LIM domain only 1 (rhombotin 1)
BC004492	3.4138	0	0.0128368	2.91086	BC004492	11.1943	12.0392	11.602	9.98105	10.3336	9.99112	2343.25	4208.74	3108.51	1010.64	1290.42	1017.72	BC004492	HG18	chr12	49605083	49611761	25840	BC004492	METTL7A	methyltransferase like 7A
AY227654	8.72845	0	4.49672e-05	2.90974	AY227654	10.7666	10.9688	10.8432	9.35405	9.38581	9.21784	1742.11	2004.15	1837.05	654.408	668.976	595.452	AY227654	HG18	chr3	109791241	109895569	9666	AY227654	DZIP3	zinc finger DAZ interacting protein 3
BC026341	12.2112	0	0.000290296	2.90784	BC026341	10.7489	10.8723	10.7571	9.23155	9.26631	9.26371	1720.81	1874.57	1730.68	601.137	615.795	614.69	BC026341	HG18	chr5	88051921	88214806	4208	BC026341	MEF2C	" MADS box transcription enhancer factor 2, polypeptide C (myocyte enhancer factor 2C)"
BC073979	5.88668	0	0.00653288	2.87775	BC073979	9.46483	9.4051	9.48909	8.19034	7.78971	7.76475	706.637	677.982	718.622	292.104	221.278	217.482	BC073979	HG18	chr14	62243049	62581709	27133	BC073979	KCNH5	" potassium voltage-gated channel, subfamily H (eag-related), member 5"
NM_023915	8.30949	0	0.00174035	2.8755	NM_023915	11.074	11.1393	11.1248	9.42917	9.62365	9.7012	2155.78	2255.56	2233.07	689.386	788.872	832.436	NM_023915	HG18	chr3	152494586	152517326	53836	NM_023915	GPR87	G protein-coupled receptor 87
BC112941	6.59534	0	0.00378359	2.87293	BC112941	11.0463	11.0986	11.0007	9.31305	9.52758	9.71156	2114.78	2192.83	2048.93	636.074	738.054	838.437	BC112941	HG18	chr3	152494586	152517235	53836	BC112941	GPR87	G protein-coupled receptor 87
NM_004949	10.1586	0	0.000196662	2.86838	NM_004949	9.86207	9.91381	9.83052	8.3282	8.44677	8.26607	930.634	964.614	910.502	321.394	348.925	307.848	NM_004949	HG18	chr18	26900003	26936375	1824	NM_004949	DSC2	desmocollin 2
BC090867	10.6587	0	9.87001e-06	2.86747	BC090867	9.94779	9.9376	10.0609	8.52732	8.40593	8.45444	987.607	980.653	1068.18	368.961	339.185	350.783	BC090867	HG18	chr7	99636218	99707766	352954	BC090867	GATS	opposite strand transcription unit to STAG3
AF078550	7.73699	0	0.00251295	2.85931	AF078550	10.3207	10.3845	10.3385	8.6533	8.95686	8.87066	1278.91	1336.78	1294.82	402.627	496.918	468.096	AF078550	HG18	chr12	10459449	10464416	3823	AF078550	KLRC3	" killer cell lectin-like receptor subfamily C, member 3"
NM_207443	7.42088	0	9.87897e-05	2.84374	NM_207443	10.4833	10.5103	10.2954	8.89622	9.05195	8.81675	1431.44	1458.53	1256.66	476.463	530.771	450.926	NM_207443	HG18	chr14	94713572	94716023	400242	NM_207443	FLJ45244	FLJ45244 protein
NM_001005732	12.3074	0	4.34244e-05	2.84256	NM_001005732	10.8948	10.9489	10.902	9.35639	9.4723	9.39357	1904	1976.7	1913.46	655.473	710.306	672.583	NM_001005732	HG18	chr21	16364712	16901413	388815	NM_001005732	C21orf34	chromosome 21 open reading frame 34
NM_000499	11.3414	0	0.000824545	2.83162	NM_000499	9.63518	9.65131	9.77711	8.19443	8.18767	8.1808	795.202	804.143	877.414	292.934	291.565	290.18	NM_000499	HG18	chr15	72798942	72804930	1543	NM_000499	CYP1A1	" cytochrome P450, family 1, subfamily A, polypeptide 1"
BC017187	9.42425	0	0.00106135	2.83073	BC017187	10.5739	10.6036	10.5516	9.16799	8.95334	9.09649	1524.23	1556	1500.88	575.227	495.707	547.414	BC017187	HG18	chr14	90430073	90596697	9252	BC017187	RPS6KA5	" ribosomal protein S6 kinase, 90kDa, polypeptide 5"
NM_182970	9.82433	0	1.81943e-05	2.82678	NM_182970	10.4051	10.5075	10.3805	9.02111	8.89883	8.87454	1355.92	1455.72	1333.07	519.546	477.324	469.356	NM_182970	HG18	chr20	42813862	42872326	140730	NM_182970	RIMS4	regulating synaptic membrane exocytosis 4
L14542	6.91735	0	0.000173602	2.82306	L14542	10.3445	10.6065	10.3895	8.8167	9.03543	9.00091	1300.2	1559.07	1341.34	450.911	524.731	512.323	L14542	HG18	chr12	10456177	10464461	3823	L14542	KLRC3	" killer cell lectin-like receptor subfamily C, member 3"
BC024145	7.4071	0	0.00151106	2.82201	BC024145	9.9	9.79208	9.86612	8.17	8.4457	8.43775	955.429	886.564	933.252	288.014	348.666	346.748	BC024145	HG18	chr9	122706072	122728252	7185	BC024145	TRAF1	TNF receptor-associated factor 1
AK126402	9.19153	0	0.000154227	2.81654	AK126402	11.5872	11.4711	11.3859	9.93188	10.0426	9.99289	3076.74	2838.95	2676.02	976.773	1054.71	1018.97	AK126402	HG18	chr2	99124379	99305628	51263	AK126402	MRPL30	mitochondrial ribosomal protein L30
NM_000256	8.27941	0	5.2815e-05	2.8114	NM_000256	9.40154	9.27808	9.22379	7.76458	7.92716	7.73614	676.311	620.839	597.911	217.457	243.395	213.211	NM_000256	HG18	chr11	47309526	47330806	4607	NM_000256	MYBPC3	" myosin binding protein C, cardiac"
AF272348	8.25388	0	4.77287e-05	2.80644	AF272348	10.4812	10.3347	10.2966	8.89025	8.78122	8.97496	1429.4	1291.37	1257.75	474.494	439.957	503.192	AF272348	HG18	chr13	95049625	95092332	22873	AF272348	DZIP1	DAZ interacting protein 1
NM_202000	8.22	0	5.10096e-05	2.79626	NM_202000	11.2628	11.2845	11.0991	9.67363	9.83912	9.68405	2457.16	2494.36	2193.57	816.679	915.949	822.602	NM_202000	HG18	chr16	20682812	20705139	6296	NM_202000	ACSM3	acyl-CoA synthetase medium-chain family member 3
NM_013281	10.5678	0	3.99663e-05	2.78542	NM_013281	11.3554	11.3715	11.2365	9.89381	9.83165	9.80653	2620.01	2649.53	2412.78	951.338	911.216	895.491	NM_013281	HG18	chr20	14252642	14266260	23767	NM_013281	FLRT3	fibronectin leucine rich transmembrane protein 3
NM_182398	12.1144	0	0.000576881	2.78203	NM_182398	10.4162	10.4685	10.3418	8.93842	8.93422	8.92823	1366.39	1416.89	1297.79	490.607	489.181	487.154	NM_182398	HG18	chr14	90430070	90596746	9252	NM_182398	RPS6KA5	" ribosomal protein S6 kinase, 90kDa, polypeptide 5"
BC020870	7.0785	0	0.000220931	2.77578	BC020870	12.0479	12.0875	11.8979	10.679	10.4002	10.5287	4234.3	4352.07	3816.13	1639.48	1351.41	1477.23	BC020870	HG18	chr20	14254070	14266220	23767	BC020870	FLRT3	fibronectin leucine rich transmembrane protein 3
BC096058	10.1164	0	0.000244364	2.7684	BC096058	12.3298	12.3572	12.2868	10.8423	10.9454	10.7747	5147.93	5246.56	4996.99	1835.97	1971.89	1751.84	BC096058	HG18	chr11	8202571	8241511	4004	BC096058	LMO1	LIM domain only 1 (rhombotin 1)
XM_926229	5.77484	0	0.00237829	2.7643	XM_926229	9.25567	9.20449	9.38276	7.56561	7.96111	7.89128	611.272	589.966	667.563	189.441	249.191	237.417	XM_926229	HG18	chr16	87523854	87524442	642452	XM_926229	LOC642452	hypothetical protein LOC642452
AK130938	6.61825	0	0.000673758	2.75948	AK130938	10.7334	10.5495	10.6537	8.99879	9.321	9.21114	1702.5	1498.67	1610.96	511.572	639.59	592.691	AK130938	HG18	chr6	33238449	33253648	1302	AK130938	COL11A2	" collagen, type XI, alpha 2"
NM_000891	9.51092	0	0.000252117	2.75226	NM_000891	9.7077	9.66404	9.52835	8.21454	8.1772	8.1313	836.2	811.273	738.448	297.046	289.456	280.392	NM_000891	HG18	chr17	65677270	65687780	3759	NM_000891	KCNJ2	" potassium inwardly-rectifying channel, subfamily J, member 2"
AF461157	5.71851	0	0.000688853	2.75056	AF461157	10.3846	10.6427	10.4687	8.82208	9.18062	9.10215	1336.79	1598.73	1417.09	452.596	580.286	549.564	AF461157	HG18	chr12	10456184	10479861	3823	AF461157	KLRC3	" killer cell lectin-like receptor subfamily C, member 3"
NM_031303	10.7601	0	1.58548e-05	2.74544	NM_031303	10.717	10.8244	10.7063	9.31515	9.23969	9.32325	1683.18	1813.28	1670.8	636.999	604.538	640.585	NM_031303	HG18	chr18	42780784	42881661	83473	NM_031303	KATNAL2	katanin p60 subunit A-like 2
NM_001012329	9.26792	0	0.000169139	2.74421	NM_001012329	9.7567	9.66561	9.67904	8.14097	8.25682	8.32982	865.088	812.155	819.752	282.278	305.879	321.756	NM_001012329	HG18	chr1	9830920	9892903	56998	NM_001012329	CTNNBIP1	" catenin, beta interacting protein 1"
NM_138796	6.04138	0	0.00158397	2.74249	NM_138796	9.27784	9.43247	9.27089	7.75594	8.08637	7.75215	620.738	690.964	617.755	216.157	271.794	215.591	NM_138796	HG18	chr1	215871317	216107107	128153	NM_138796	SPATA17	spermatogenesis associated 17
DQ023515	12.3033	0	0.000177304	2.74091	DQ023515	10.0844	10.1164	10.1108	8.58882	8.65662	8.70034	1085.73	1110.06	1105.77	385.028	403.553	415.97	DQ023515	HG18	chr2	44356178	44393433	6519	DQ023515	SLC3A1	" solute carrier family 3 (cystine, dibasic and neutral amino acid transporters, activator of cystine, dibasic and neutral amino acid transport), member 1"
AK095945	11.596	0	2.53085e-05	2.73598	AK095945	9.55224	9.63451	9.66471	8.13799	8.15618	8.20269	750.775	794.836	811.649	281.694	285.27	294.615	AK095945	HG18	chr1	243199283	243201013	N/A	AK095945	N/A	" Homo sapiens cDNA FLJ38626 fis, clone HEART2009599."
NM_006113	10.5144	0	1.95304e-05	2.72974	NM_006113	10.9422	10.9997	10.9062	9.5764	9.47732	9.4465	1967.61	2047.63	1919.09	763.454	712.786	697.716	NM_006113	HG18	chr1	107915309	108309061	10451	NM_006113	VAV3	vav 3 oncogene
BC037954	10.3511	0	0.000112982	2.7249	BC037954	9.17275	9.25636	9.32495	7.8175	7.83602	7.76502	577.131	611.565	641.342	225.581	228.495	217.523	BC037954	HG18	chr6	101953389	102299711	2898	BC037954	GRIK2	" glutamate receptor, ionotropic, kainate 2"
XM_934601	7.42638	0	0.000115537	2.72401	XM_934601	9.77983	9.59315	9.71571	8.1203	8.35763	8.26985	879.07	772.373	840.852	278.263	328.018	308.654	XM_934601	HG18	chr19	11318225	11326369	126075	XM_934601	LOC126075	hypothetical protein LOC126075
NM_005622	8.96244	0	6.86048e-05	2.7207	NM_005622	11.3259	11.4264	11.2418	9.84554	9.95872	9.86132	2567.14	2752.35	2421.71	920.034	995.114	930.148	NM_005622	HG18	chr16	20682812	20715980	6296	NM_005622	ACSM3	acyl-CoA synthetase medium-chain family member 3
NM_025149	7.28118	0	0.000209567	2.71993	NM_025149	10.8045	10.8875	10.7107	9.24817	9.5002	9.31705	1788.41	1894.35	1675.84	608.101	724.178	637.839	NM_025149	HG18	chr17	45858597	45907197	80221	NM_025149	FLJ20920	hypothetical protein FLJ20920
NM_020403	8.24731	0	0.000455904	2.71299	NM_020403	9.97859	9.87957	9.96141	8.37987	8.49952	8.61303	1008.91	941.991	996.97	333.114	361.919	391.544	NM_020403	HG18	chr13	65774966	66702464	5101	NM_020403	PCDH9	protocadherin 9
NM_002928	12.1089	0	0.000541367	2.71242	NM_002928	9.73942	9.77947	9.85494	8.35503	8.35262	8.34983	854.786	878.849	926.046	327.426	326.88	326.25	NM_002928	HG18	chr1	180834380	180840166	6004	NM_002928	RGS16	regulator of G-protein signalling 16
AK223139	10.264	0	1.95133e-05	2.71207	AK223139	11.1095	11.0508	10.9717	9.58429	9.66162	9.56953	2209.56	2121.42	2008.17	767.643	809.912	759.828	AK223139	HG18	chr16	20682843	20715979	6296	AK223139	ACSM3	acyl-CoA synthetase medium-chain family member 3
BC022054	7.71625	0	0.000128203	2.71093	BC022054	10.9034	10.9124	10.7076	9.32265	9.40254	9.48626	1915.35	1927.31	1672.23	640.319	676.779	717.214	BC022054	HG18	chr10	99369156	99383238	118812	BC022054	C10orf83	chromosome 10 open reading frame 83
NM_139318	6.13933	0	0.00227651	2.69938	NM_139318	11.8752	11.7779	12.1348	10.5813	10.4447	10.4847	3756.6	3511.57	4497.29	1532.08	1393.65	1432.84	NM_139318	HG18	chr14	62243697	62581708	27133	NM_139318	KCNH5	" potassium voltage-gated channel, subfamily H (eag-related), member 5"
BC025340	8.00123	0	0.00208077	2.69234	BC025340	11.3345	11.3279	11.3728	9.86754	10.0592	9.81036	2582.43	2570.63	2651.85	934.17	1066.9	897.866	BC025340	HG18	chr6	2799890	2821743	221756	BC025340	MGC39372	hypothetical protein MGC39372
BC069752	7.93986	0	0.000245475	2.68273	BC069752	11.9952	12.1462	11.9208	10.5301	10.6586	10.6087	4082.31	4532.88	3877.22	1478.7	1616.4	1561.5	BC069752	HG18	chr11	8202454	8241876	4004	BC069752	LMO1	LIM domain only 1 (rhombotin 1)
NM_031279	8.12808	0	0.000666213	2.67455	NM_031279	9.57389	9.66536	9.63771	8.27733	8.26601	8.06778	762.126	812.016	796.601	310.259	307.834	268.314	NM_031279	HG18	chr4	109882644	109903658	64850	NM_031279	AGXT2L1	alanine-glyoxylate aminotransferase 2-like 1
AF433661	11.1457	0	5.42885e-05	2.67385	AF433661	9.61086	9.62688	9.67019	8.19624	8.28506	8.16794	781.913	790.643	814.738	293.301	311.926	287.604	AF433661	HG18	chr2	29174074	29251082	79745	AF433661	RSNL2	restin-like 2
NM_025140	10.4715	0	1.56165e-05	2.67117	NM_025140	12.7769	12.654	12.7441	11.34	11.2563	11.3275	7018.13	6445.17	6860.33	2592.32	2446.21	2569.98	NM_025140	HG18	chr12	122986907	123023116	80212	NM_025140	CCDC92	coiled-coil domain containing 92
BC033668	0.289312	7.10815	4.71385e-06	2.65794	AY310359	9.62249	9.62588	9.71376	8.20237	8.24067	8.28873	788.239	790.096	839.717	294.55	302.474	312.721	AY310359	HG18	chr15	72799882	72802491	1543	AY310359	CYP1A1	" cytochrome P450, family 1, subfamily A, polypeptide 1"
NM_004462	-0.374808	8.81299	0.00269927	2.64178	BC043409	10.1852	10.1286	10.1449	8.91626	8.66356	8.65979	1164.29	1119.49	1132.23	483.127	405.501	404.443	BC043409	HG18	chr14	62486288	62638513	27133	BC043409	KCNH5	" potassium voltage-gated channel, subfamily H (eag-related), member 5"
BC033000	-2.23646	0.0314791	1.9113e-05	2.63564	NM_001033658	10.1197	10.1959	10.049	8.78176	8.66044	8.72907	1112.56	1172.9	1059.39	440.121	404.625	424.337	NM_001033658	HG18	chr11	118566188	118569381	283152	NM_001033658	LOC283152	hypothetical protein LOC283152
NM_033414	0.490637	4.72217	0.000101651	2.63009	BC073830	11.7223	11.7035	11.5926	10.2255	10.209	10.3945	3378.87	3335.09	3088.38	1197.28	1183.64	1346.07	BC073830	HG18	chr8	144192052	144206236	286122	BC073830	C8orf31	chromosome 8 open reading frame 31
NM_176826	0.876309	1.4504	0.00251849	2.62354	NM_172376	9.565	9.4187	9.49936	8.13663	8.26207	7.8889	757.444	684.404	723.755	281.429	306.994	237.026	NM_172376	HG18	chr14	62248710	62638337	27133	NM_172376	KCNH5	" potassium voltage-gated channel, subfamily H (eag-related), member 5"
BC009274	0.639069	3.18081	0.00304733	2.61737	BC047706	10.2251	10.4943	10.1401	8.88541	8.97369	8.85767	1196.95	1442.47	1128.43	472.908	502.748	463.901	BC047706	HG18	chr7	73871301	73905761	84163	BC047706	GTF2IRD2	GTF2I repeat domain containing 2
NM_006828	-0.865705	3.4256	0.00318561	2.61512	NM_006309	9.681	9.61965	9.785	8.09383	8.2897	8.51545	820.864	786.689	882.226	273.202	312.931	365.938	NM_006309	HG18	chr3	37070180	37165533	9209	NM_006309	LRRFIP2	leucine rich repeat (in FLII) interacting protein 2
NM_015079	0.0575067	8.36083	4.31274e-05	2.61147	NM_172375	11.8549	11.9231	12.0177	10.6462	10.4682	10.5257	3704	3883.48	4146.61	1602.57	1416.58	1474.14	NM_172375	HG18	chr14	62243697	62581708	27133	NM_172375	KCNH5	" potassium voltage-gated channel, subfamily H (eag-related), member 5"
AK127962	0.538835	4.19063	0.000135753	2.60072	NM_144666	9.93033	9.92766	9.7879	8.45795	8.53673	8.51786	975.728	973.924	883.999	351.639	371.374	366.548	NM_144666	HG18	chr11	6543910	6549825	144132	NM_144666	DNHD1	dynein heavy chain domain 1
BC031682	1.69903	0.101075	0.000344922	2.58243	NM_207368	11.1615	11.1056	11.0851	9.68763	9.69861	9.85472	2290.54	2203.5	2172.51	824.648	830.944	925.906	NM_207368	HG18	chr17_random	2338651	2342930	348262	NM_207368	LOC348262	hypothetical protein LOC348262
NM_058182	2.54708	0.0109276	0.00346778	2.57939	NM_134428	9.46787	9.18644	9.21221	7.95156	7.93272	7.89775	708.132	582.633	593.134	247.548	244.335	238.484	NM_134428	HG18	chr9	3214644	3515983	5991	NM_134428	RFX3	" regulatory factor X, 3 (influences HLA class II expression)"
BC002592	-0.204241	9.71749	4.95088e-05	2.56445	NM_172069	9.90831	9.81615	9.94655	8.47969	8.63275	8.48027	960.948	901.481	986.757	356.977	396.933	357.121	NM_172069	HG18	chr2	43717950	43848630	130271	NM_172069	PLEKHH2	" pleckstrin homology domain containing, family H (with MyTH4 domain) member 2"
AK075525	1.19008	0.517963	1.46388e-05	2.53982	NM_012329	10.5214	10.6461	10.5758	9.22391	9.3083	9.17653	1469.82	1602.51	1526.25	597.963	633.982	578.642	NM_012329	HG18	chr17	50824972	50854340	23531	NM_012329	MMD	monocyte to macrophage differentiation-associated
NM_016237	1.97782	0.0435768	0.000176256	2.53227	NM_207310	10.6885	10.7887	10.5395	9.21494	9.39875	9.38534	1650.25	1768.96	1488.37	594.258	675.001	668.758	NM_207310	HG18	chr2	130613331	130619101	91409	NM_207310	CCDC74B	coiled-coil domain containing 74B
BC031061	0.645944	3.18081	0.000289841	2.53044	NM_002919	9.26633	9.12307	9.14552	7.80809	7.86549	7.84673	615.807	557.593	566.338	224.114	233.211	230.198	NM_002919	HG18	chr9	3237036	3515983	5991	NM_002919	RFX3	" regulatory factor X, 3 (influences HLA class II expression)"
BC013174	0.456131	4.98644	7.89028e-05	2.52268	BC031083	10.8001	10.6787	10.7281	9.4774	9.30035	9.42121	1782.95	1639.11	1696.24	712.821	630.499	685.594	BC031083	HG18	chr3	143858428	143913586	5357	BC031083	PLS1	plastin 1 (I isoform)
BC027710	-0.278537	9.32762	6.25956e-05	2.51786	XM_028217	11.1721	11.2201	11.1315	9.82783	9.86211	9.83826	2307.47	2385.51	2243.39	908.806	930.658	915.399	XM_028217	HG18	chr4	102487404	102489061	90024	XM_028217	FLJ20021	hypothetical LOC90024
BC064548	-9.63873	0	0.000476957	2.50104	NM_201650	11.832	11.8417	11.771	10.4581	10.599	10.4145	3645.73	3670.37	3494.73	1406.67	1551.04	1364.82	NM_201650	HG18	chr12	6884212	6893667	10233	NM_201650	LRRC23	leucine rich repeat containing 23
NM_002901	-1.64353	0.200561	5.05773e-06	2.49988	NM_004185	9.60295	9.63416	9.69844	8.27796	8.34928	8.34332	777.636	794.64	830.85	310.395	326.124	324.779	NM_004185	HG18	chr1	112811562	112865428	7482	NM_004185	WNT2B	" wingless-type MMTV integration site family, member 2B"
NM_000297	0.157072	8.36083	0.00215252	2.49956	BC007821	10.2928	10.3451	10.3711	9.11829	8.84964	9.06342	1254.43	1300.72	1324.38	555.747	461.325	535.011	BC007821	HG18	chr12	108655513	108695675	84983	BC007821	MGC14436	hypothetical protein MGC14436
NM_021937	1.33995	0.34468	0.000214599	2.48816	NM_001013688	10.7875	10.5632	10.6021	9.29445	9.28615	9.43237	1767.52	1513.02	1554.37	627.928	624.324	690.919	NM_001013688	HG18	chrX	151015219	151018196	401620	NM_001013688	LOC401620	similar to LINE-1 reverse transcriptase homolog
NM_003526	2.38969	0.0163467	0.000905116	2.4847	BC067859	11.4051	11.4804	11.371	10.0198	10.2527	10.035	2712.01	2857.13	2648.57	1038.15	1220.05	1049.13	BC067859	HG18	chr7	73851302	73905772	84163	BC067859	GTF2IRD2	GTF2I repeat domain containing 2
NM_024493	5.0442	0	0.000274133	2.47385	XM_934111	10.1291	10.2852	10.0326	8.77719	8.81289	8.94256	1119.86	1247.8	1047.41	438.729	449.721	492.016	XM_934111	HG18	chr7	82287734	82629844	27445	XM_934111	PCLO	piccolo (presynaptic cytomatrix protein)
BC005206	0.717107	2.49855	0.000112218	2.46323	XM_053966	10.3179	10.3534	10.2531	9.00612	9.09278	8.92047	1276.41	1308.27	1220.34	514.178	546.009	484.539	XM_053966	HG18	chr19	14044347	14046868	113230	XM_053966	LOC113230	hypothetical protein LOC113230
BC001953	0.685792	2.72033	0.000167695	2.461	XM_926658	10.7995	10.9013	10.821	9.45805	9.64272	9.51914	1782.28	1912.52	1809.08	703.324	799.369	733.746	XM_926658	HG18	chr10	3283869	3284820	643320	XM_926658	LOC643320	hypothetical protein LOC643320
AK056533	-0.464778	8.36083	0.000126451	2.45862	NM_080385	10.057	9.90651	9.96226	8.71266	8.55727	8.75867	1065.26	959.744	997.559	419.54	376.699	433.134	NM_080385	HG18	chr7	129771920	129795807	93979	NM_080385	CPA5	carboxypeptidase A5
NM_001031713	-0.493346	8.02947	5.00936e-05	2.45367	BC065835	11.8947	11.8797	11.8431	10.5187	10.5892	10.6234	3807.66	3768.42	3674	1467	1540.49	1577.51	BC065835	HG18	chr14	22814537	22838496	N/A	BC065835	N/A	" Homo sapiens cDNA clone MGC:75505 IMAGE:30389769, complete cds."
NM_006018	0.466055	4.98644	0.000231841	2.44628	BC020623	12.3604	12.2767	12.3457	10.9321	11.0962	11.0785	5258.55	4961.82	5204.98	1953.87	2189.26	2162.5	BC020623	HG18	chr8	40130157	40131486	56892	BC020623	C8orf4	chromosome 8 open reading frame 4
U23850	3.20463	0.00277145	0.00208166	2.4402	NM_033029	10.4667	10.4413	10.4147	9.19096	9.24749	9.01353	1415.1	1390.44	1365.02	584.459	607.816	516.826	NM_033029	HG18	chr3	199171467	199249965	89782	NM_033029	LMLN	leishmanolysin-like (metallopeptidase M8 family)
BC017377	1.27478	0.388356	0.0115314	2.43841	AY336979	10.8728	10.9385	10.8701	9.29548	9.75932	9.72518	1875.17	1962.48	1871.7	628.374	866.659	846.389	AY336979	HG18	chr7	73874187	73905768	84163	AY336979	GTF2IRD2	GTF2I repeat domain containing 2
NM_013248	-1.63768	0.200561	0.0157033	2.43319	NM_006681	9.41147	9.46734	9.52823	7.83621	8.20759	8.45169	680.981	707.869	738.384	228.525	295.618	350.116	NM_006681	HG18	chr4	56156154	56197222	10874	NM_006681	NMU	neuromedin U
NM_001008917	3.38275	0.00175441	3.46186e-05	2.43094	NM_015513	10.5684	10.5551	10.4564	9.21712	9.28779	9.23197	1518.46	1504.49	1405.02	595.156	625.034	601.312	NM_015513	HG18	chr3	9950789	9961712	78987	NM_015513	CRELD1	cysteine-rich with EGF-like domains 1
NM_005030	0.707977	2.49855	0.000258784	2.43082	BC067771	10.8263	10.7648	10.5908	9.29261	9.51313	9.53011	1815.67	1739.89	1542.28	627.126	730.697	739.348	BC067771	HG18	chr2	130613331	130619122	91409	BC067771	CCDC74B	coiled-coil domain containing 74B
NM_014283	1.88462	0.0581922	1.41462e-05	2.42917	NM_006992	11.7895	11.7017	11.8087	10.4428	10.5249	10.4918	3539.81	3330.97	3587.34	1391.85	1473.39	1439.99	NM_006992	HG18	chr12	6884212	6893667	10233	NM_006992	LRRC23	leucine rich repeat containing 23
NM_001012991	0.664202	2.93488	6.8936e-05	2.42885	NM_025057	11.071	10.9576	10.9317	9.69848	9.75546	9.668	2151.25	1988.73	1953.33	830.872	864.344	813.501	NM_025057	HG18	chr14	73586209	73602548	80127	NM_025057	C14orf45	chromosome 14 open reading frame 45
NM_012173	0.904772	1.31826	4.87797e-08	2.42728	NM_004755	12.1852	12.1998	12.2145	10.9131	10.9349	10.9135	4657.11	4704.32	4752.64	1928.23	1957.68	1928.85	NM_004755	HG18	chr14	90406911	90596746	9252	NM_004755	RPS6KA5	" ribosomal protein S6 kinase, 90kDa, polypeptide 5"
AK074256	-0.108856	10.0005	0.00196339	2.42449	NM_001025463	9.20406	9.2752	9.16266	7.80139	8.10125	7.89191	589.79	619.605	573.107	223.075	274.611	237.52	NM_001025463	HG18	chr20	48342673	48361821	284751	NM_001025463	LOC284751	hypothetical protein LOC284751
XM_374460	-2.37349	0.0224432	4.15627e-05	2.42361	XM_929585	10.1304	10.1051	9.97695	8.71533	8.82567	8.84143	1120.9	1101.38	1007.77	420.315	453.725	458.706	XM_929585	HG18	chr14	73553797	73585062	646642	XM_929585	LOC646642	hypothetical protein LOC646642
NM_002364	1.68032	0.112866	0.000255785	2.4176	BC006243	11.5701	11.5599	11.4121	10.2251	10.121	10.3697	3040.44	3019.09	2725.02	1196.89	1113.62	1323.07	BC006243	HG18	chr1	180835936	180840133	6004	BC006243	RGS16	regulator of G-protein signalling 16
NM_005506	-1.3474	0.58347	8.99701e-06	2.41511	NM_001013711	9.7828	9.81028	9.70259	8.47476	8.45347	8.55149	880.878	897.82	833.243	355.76	350.548	375.194	NM_001013711	HG18	chr2	130500887	130525174	440905	NM_001013711	LOC440905	hypothetical protein LOC440905
BC014522	0.195584	8.23331	0.000671884	2.40047	AY834277	11.9204	11.9467	11.879	10.543	10.6795	10.7282	3876.22	3947.49	3766.52	1491.94	1640	1696.38	AY834277	HG18	chr12	6885058	6893496	10233	AY834277	LRRC23	leucine rich repeat containing 23
NM_033402	2.18098	0.0286105	0.000323757	2.39794	BC038088	12.8635	12.8763	12.7215	11.5919	11.5192	11.5689	7452.28	7518.81	6754.03	3086.8	2935.11	3037.99	BC038088	HG18	chr20	30516244	30535046	N/A	BC038088	N/A	" Homo sapiens, clone IMAGE:5169312, mRNA."
NM_014681	2.06035	0.0339892	0.000282442	2.39564	BC027338	10.8084	10.7083	10.5731	9.35967	9.50966	9.44494	1793.33	1673.05	1523.43	656.963	728.944	696.964	BC027338	HG18	chr9	41943759	41945081	389741	BC027338	RP11-262H14.4	hypothetical protein MGC21881
AL833950	-0.633308	6.37684	0.0113678	2.39515	XM_927997	9.42967	9.86336	9.40135	8.27179	8.37997	8.30809	689.624	931.465	676.222	309.069	333.136	316.946	XM_927997	HG18	chr15	38849475	38851933	643338	XM_927997	LOC643338	hypothetical protein LOC643338
BC021825	-0.952587	2.49855	0.00116784	2.39429	NM_020130	13.0438	13.0458	13.1408	11.6775	11.9449	11.8189	8444.48	8456.12	9031.78	3275.39	3942.61	3612.91	NM_020130	HG18	chr8	40130145	40131600	56892	NM_020130	C8orf4	chromosome 8 open reading frame 4
NM_014264	0.292518	7.10815	0.000229646	2.38696	NM_002546	10.0394	9.99861	9.86984	8.6239	8.66275	8.85073	1052.38	1023.01	935.658	394.506	405.273	461.675	NM_002546	HG18	chr8	120004976	120033492	4982	NM_002546	TNFRSF11B	" tumor necrosis factor receptor superfamily, member 11b (osteoprotegerin)"
AB208968	-0.0316839	10.0005	0.00269586	2.38548	NM_016086	12.9246	12.8802	12.891	11.5166	11.7729	11.6324	7774.77	7539.39	7595.74	2929.81	3499.37	3174.71	NM_016086	HG18	chr7	75463590	75515257	51657	NM_016086	STYXL1	serine/threonine/tyrosine interacting-like 1
NM_019857	1.09123	0.714041	0.000143887	2.38074	NM_000186	12.8348	12.7713	12.8619	11.6425	11.5896	11.4782	7305.52	6990.93	7444.13	3197.02	3081.91	2852.93	NM_000186	HG18	chr1	194887763	194983257	3075	NM_000186	CFH	complement factor H
NM_024615	-0.392055	8.74014	0.000418071	2.38022	BC063387	10.4264	10.4326	10.3192	9.00719	9.18313	9.22802	1376.1	1382.02	1277.59	514.558	581.295	599.668	BC063387	HG18	chr2	132001939	132007707	90557	BC063387	CCDC74A	coiled-coil domain containing 74A
BC002809	-0.492337	8.02947	6.05022e-05	2.38021	NM_148674	9.14068	9.25619	9.11134	7.81469	7.96944	7.96944	564.44	611.494	553.077	225.142	250.635	250.635	NM_148674	HG18	chr22	44118607	44188164	27127	NM_148674	SMC1L2	SMC1 structural maintenance of chromosomes 1-like 2 (yeast)
BC006192	0.519565	4.45151	9.94053e-05	2.37047	BC075067	11.1986	11.2052	11.0931	10.0249	9.86201	9.87123	2350.26	2360.98	2184.51	1041.86	930.596	936.56	BC075067	HG18	chr8	27547616	27584824	51435	BC075067	SCARA3	" scavenger receptor class A, member 3"
XM_371655	0.247691	7.59196	0.000110263	2.36768	NM_001007072	11.665	11.4853	11.5515	10.2766	10.392	10.306	3247.28	2866.86	3001.6	1240.45	1343.71	1265.92	NM_001007072	HG18	chr15	82945252	82960845	54993	NM_001007072	ZSCAN2	zinc finger and SCAN domain containing 2
XM_934646	-0.293925	9.20397	0.000567302	2.3652	NM_005589	12.9516	12.9573	12.943	11.6757	11.7727	11.6754	7921.7	7952.91	7874.62	3271.43	3498.96	3270.73	NM_005589	HG18	chr14	73596621	73620949	4329	NM_005589	ALDH6A1	" aldehyde dehydrogenase 6 family, member A1"
NM_130390	0.738945	2.2887	0.00135762	2.35947	NM_138770	10.7393	10.8003	10.6532	9.31293	9.54615	9.6058	1709.44	1783.28	1610.37	636.023	747.615	779.174	NM_138770	HG18	chr2	132001961	132007709	90557	NM_138770	CCDC74A	coiled-coil domain containing 74A
BC009561	5.30248	0	2.78274e-05	2.35682	BC032371	12.9617	13.0147	12.9702	11.8002	11.7329	11.7019	7977.64	8275.87	8024.36	3566.21	3403.63	3331.28	BC032371	HG18	chr14	73596821	73620949	4329	BC032371	ALDH6A1	" aldehyde dehydrogenase 6 family, member A1"
AX775789	-0.271355	9.32762	5.02314e-06	2.35608	NM_001008896	11.1635	11.2454	11.1657	9.94857	10.0027	9.91432	2293.8	2427.79	2297.21	988.139	1025.91	964.956	NM_001008896	HG18	chr1	23568050	23570866	148898	NM_001008896	LOC148898	hypothetical protein BC007899
AY382899	1.06814	0.779269	0.00372396	2.3559	NM_005368	10.7036	10.7237	10.6488	9.38253	9.63262	9.33504	1667.6	1690.99	1605.51	667.456	793.793	645.845	NM_005368	HG18	chr22	34332756	34343330	4151	NM_005368	MB	myoglobin
AF271775	-1.98113	0.0660296	0.00529297	2.35321	BC022489	11.3828	11.3319	11.4041	9.97577	10.3277	10.0898	2670.33	2577.77	2710.1	1006.94	1285.12	1089.79	BC022489	HG18	chr5	159573318	159598307	2172	BC022489	FABP6	" fatty acid binding protein 6, ileal (gastrotropin)"
NM_002798	0.741389	2.2887	0.00377055	2.35084	AK098541	9.81533	9.99435	9.8988	8.4208	8.79795	8.7663	900.968	1020	954.63	342.7	445.09	435.432	AK098541	HG18	chr1	36656101	36688639	127700	AK098541	C1orf102	chromosome 1 open reading frame 102
NM_001039468	-0.143807	10.0005	3.04163e-05	2.34336	NM_016205	9.95101	10.0197	10.0232	8.75046	8.71839	8.8378	989.814	1038.09	1040.58	430.677	421.209	457.553	NM_016205	HG18	chr4	157902213	158111996	56034	NM_016205	PDGFC	platelet derived growth factor C
XM_929780	0.431933	5.26666	0.000126333	2.34261	BC001453	13.3709	13.3143	13.253	12.1144	12.0675	12.0739	10593.7	10186.3	9762.05	4434.16	4292.15	4311.27	BC001453	HG18	chr14	76857106	76867588	2954	BC001453	GSTZ1	glutathione transferase zeta 1 (maleylacetoacetate isomerase)
NM_022452	2.29499	0.0220044	0.00228953	2.338	NM_203377	10.8654	10.8971	10.8316	9.5675	9.7848	9.55498	1865.57	1906.97	1822.43	758.76	882.101	752.202	NM_203377	HG18	chr22	34332756	34349347	4151	NM_203377	MB	myoglobin
NM_005165	-1.75344	0.142809	8.56403e-05	2.33761	BX537896	12.6064	12.6992	12.6295	11.3374	11.4933	11.4267	6235.92	6650.48	6336.42	2587.53	2882.96	2752.79	BX537896	HG18	chr7	75463596	75515237	51657	BX537896	STYXL1	serine/threonine/tyrosine interacting-like 1
BC014863	-4.50757	0	0.000470058	2.3354	AK093288	10.0489	10.0476	9.98327	8.70684	8.80794	8.88919	1059.31	1058.34	1012.19	417.849	448.181	474.148	AK093288	HG18	chr7	129771891	129795807	93979	AK093288	CPA5	carboxypeptidase A5
BC032446	0.257512	7.34068	0.00138412	2.32952	BC033404	12.0499	12.1096	12.1257	10.8243	11.008	10.7839	4240.11	4419.29	4468.79	1813.15	2059.32	1763.1	BC033404	HG18	chr11	75833716	75842617	56946	BC033404	C11orf30	chromosome 11 open reading frame 30
BC011033	1.23022	0.469521	0.000506827	2.32793	NM_138411	9.28273	9.33809	9.15718	7.94102	8.19813	7.9738	622.845	647.21	570.933	245.746	293.686	251.393	NM_138411	HG18	chr19	55661856	55671815	112703	NM_138411	LOC112703	hypothetical protein BC004941
NM_014918	0.274442	7.34068	0.000185779	2.32348	NM_182826	11.078	10.8649	10.9131	9.81967	9.73831	9.65308	2161.8	1864.89	1928.26	903.68	854.132	805.133	NM_182826	HG18	chr8	27547495	27590205	51435	NM_182826	SCARA3	" scavenger receptor class A, member 3"
NM_003711	-1.9741	0.0660296	1.68256e-06	2.31529	BC054475	11.1742	11.1795	11.211	9.97495	10.0065	9.94944	2310.85	2319.35	2370.58	1006.38	1028.61	988.734	BC054475	HG18	chr5	36642469	36645154	6507	BC054475	SLC1A3	" solute carrier family 1 (glial high affinity glutamate transporter), member 3"
NM_001859	2.51684	0.0109276	3.62127e-05	2.31484	NM_022128	12.1565	12.0589	12.0241	10.8216	10.9563	10.8281	4565.44	4266.57	4165.05	1809.8	1986.87	1817.99	NM_022128	HG18	chr2	27857769	27966727	64080	NM_022128	RBKS	ribokinase
XM_931107	1.82314	0.0712556	1.53777e-05	2.31327	BC070267	12.4238	12.311	12.3555	11.1452	11.2179	11.0971	5494.7	5081.2	5240.54	2264.85	2381.89	2190.52	BC070267	HG18	chr6	136214594	136472149	27115	BC070267	PDE7B	phosphodiesterase 7B
XM_932773	-0.481601	8.23331	5.78734e-05	2.31065	AK057165	10.1398	10.2895	10.2807	8.94108	9.10242	9.04187	1128.21	1251.57	1243.93	491.513	549.669	527.078	AK057165	HG18	chr16	224801	258971	83986	AK057165	ITFG3	integrin alpha FG-GAP repeat containing 3
CR627389	-0.275584	9.32762	1.82219e-06	2.31028	NM_145870	13.2469	13.2851	13.2368	12.0294	12.086	12.0288	9721.13	9981.73	9653.14	4180.3	4347.69	4178.69	NM_145870	HG18	chr14	76857106	76867693	2954	NM_145870	GSTZ1	glutathione transferase zeta 1 (maleylacetoacetate isomerase)
NM_001498	0.702391	2.49855	8.2764e-05	2.31023	BC098428	9.10428	9.26614	9.24724	8.03332	8.06693	7.89282	550.376	615.725	607.711	261.981	268.157	237.67	BC098428	HG18	chr1	116748858	116762728	N/A	BC098428	N/A	Homo sapiens cDNA clone IMAGE:4541678.
BC063001	-2.28339	0.0286105	4.51286e-06	2.31003	NM_080654	10.5682	10.5253	10.5255	9.30135	9.32143	9.37198	1518.26	1473.82	1473.94	630.937	639.78	662.596	NM_080654	HG18	chr11	27326994	27341371	91057	NM_080654	CCDC34	coiled-coil domain containing 34
NM_015899	1.19506	0.517963	0.00042799	2.30627	XM_928640	9.76374	9.89421	9.61936	8.61737	8.64793	8.39548	869.32	951.601	786.53	392.723	401.132	336.738	XM_928640	HG18	chr10	75240456	75242880	653651	XM_928640	LOC653651	similar to N-deacetylase/N-sulfotransferase (heparan glucosaminyl) 2
NM_138347	3.95744	0	0.000235664	2.30479	NM_003427	10.6605	10.8249	10.5895	9.394	9.58478	9.48605	1618.52	1813.87	1540.88	672.786	767.903	717.108	NM_003427	HG18	chr6	35335487	35371738	7629	NM_003427	ZNF76	zinc finger protein 76 (expressed in testis)
NM_032121	1.91687	0.0521799	0.00554607	2.30001	NM_020834	9.83595	9.8849	9.81856	8.43707	8.71092	8.76626	913.934	945.479	902.987	346.586	419.033	435.419	NM_020834	HG18	chr14	22812683	22825073	57594	NM_020834	KIAA1443	KIAA1443
BC032541	2.40236	0.0163467	2.34134e-05	2.29602	NM_001004336	10.8344	10.9062	10.8	9.6531	9.57856	9.71054	1825.93	1919.09	1782.85	805.143	764.599	837.843	NM_001004336	HG18	chr17	76618096	76619910	440465	NM_001004336	FLJ90757	hypothetical protein LOC440465
BC011966	0.798344	1.91892	8.16927e-05	2.29487	NM_198406	10.3815	10.5051	10.4592	9.17979	9.34616	9.22212	1333.96	1453.31	1407.79	579.954	650.841	597.221	NM_198406	HG18	chr1	154479832	154484416	79957	NM_198406	PAQR6	progestin and adipoQ receptor family member VI
NM_016645	1.92718	0.0521799	0.00205173	2.2946	BX647626	9.79168	9.6669	9.62662	8.44198	8.68683	8.34503	886.315	812.883	790.501	347.768	412.095	325.165	BX647626	HG18	chr1	59535240	60000982	55277	BX647626	FLJ10986	hypothetical protein FLJ10986
NM_005466	-0.0163635	10.0005	0.00770193	2.28911	NM_002185	14.1524	14.1054	14.1162	12.7081	12.9727	13.084	18209.9	17626.1	17758	6691.23	8038.39	8683.01	NM_002185	HG18	chr5	35892747	35912681	3575	NM_002185	IL7R	interleukin 7 receptor
BC110908	-0.406127	8.66106	9.50247e-05	2.2891	NM_031302	11.0453	11.0482	10.9692	9.74342	9.89214	9.84028	2113.35	2117.54	2004.8	857.162	950.237	916.681	NM_031302	HG18	chr12	102906894	102968045	83468	NM_031302	GLT8D2	glycosyltransferase 8 domain containing 2
XM_933238	-0.969409	2.2887	0.0087919	2.28725	XM_931367	9.35639	9.25092	9.338	7.84658	8.26726	8.21733	655.471	609.262	647.167	230.174	308.101	297.62	XM_931367	HG18	chr12	88627376	88628078	643153	XM_931367	LOC643153	hypothetical protein LOC643153
XM_927296	1.62507	0.126161	0.00470192	2.28474	NM_080860	9.82758	9.97217	9.80709	8.59995	8.91021	8.4931	908.647	1004.44	895.836	388.009	481.104	360.312	NM_080860	HG18	chr21	42765664	42789470	89765	NM_080860	TSGA2	testis specific A2 homolog (mouse)
BC003161	-1.74607	0.142809	0.00385837	2.28323	NM_145047	9.96664	10.0496	9.92798	8.58688	8.94309	8.82128	1000.59	1059.82	974.136	384.511	492.198	452.346	NM_145047	HG18	chr1	36656093	36688639	127700	NM_145047	C1orf102	chromosome 1 open reading frame 102
BC001388	-0.180325	9.85795	0.00138066	2.28206	NM_198458	9.37704	9.38012	9.24134	8.02669	8.07104	8.31683	664.92	666.344	605.232	260.781	268.92	318.871	NM_198458	HG18	chr19	63557536	63565932	162968	NM_198458	ZNF497	zinc finger protein 497
BC001117	2.29405	0.0220044	0.000749059	2.28098	BC007856	11.226	11.325	11.3255	10.106	10.104	10.0998	2395.3	2565.48	2566.34	1102.04	1100.55	1097.35	BC007856	HG18	chr16	88512788	88514885	4157	BC007856	MC1R	melanocortin 1 receptor (alpha melanocyte stimulating hormone receptor)
AF155120	-0.591746	6.86716	0.000210166	2.28056	NM_152444	11.3409	11.4386	11.2455	10.2154	10.1012	10.1444	2593.82	2775.61	2427.98	1188.88	1098.4	1131.79	NM_152444	HG18	chr14	73388423	73421915	145482	NM_152444	ZADH1	" zinc binding alcohol dehydrogenase, domain containing 1"
AF130084	1.57782	0.142809	1.2938e-05	2.2796	NM_003317	10.183	10.1556	10.2623	8.98189	8.99105	9.06245	1162.53	1140.64	1228.16	505.614	508.834	534.651	NM_003317	HG18	chr14	36055352	36058654	7080	NM_003317	TITF1	thyroid transcription factor 1
NM_006148	-2.03815	0.0521799	0.000736007	2.27924	NM_152742	9.61582	9.78563	9.82317	8.53633	8.61014	8.5192	784.603	882.608	905.878	371.272	390.761	366.889	NM_152742	HG18	chr7	99605164	99612926	221914	NM_152742	GPC2	glypican 2 (cerebroglycan)
XM_926002	0.196402	8.23331	0.00254365	2.278	BC030155	9.67396	9.71537	9.67833	8.37009	8.51752	8.60723	816.866	840.653	819.345	330.863	366.463	389.973	BC030155	HG18	chr8	120005528	120033462	4982	BC030155	TNFRSF11B	" tumor necrosis factor receptor superfamily, member 11b (osteoprotegerin)"
BC010437	-0.389876	8.74014	2.54837e-05	2.27756	BC066974	11.8011	11.8877	11.8462	10.6489	10.6405	10.6841	3568.58	3789.2	3681.73	1605.61	1596.23	1645.25	BC066974	HG18	chr12	131134817	131159396	347918	BC066974	EP400NL	EP400 N-terminal like
NM_017822	2.13269	0.0295997	4.01465e-05	2.27752	BC011883	11.7307	11.7636	11.6231	10.4712	10.5037	10.5816	3398.46	3476.92	3154.34	1419.52	1451.85	1532.42	BC011883	HG18	chr4	186745469	186969219	8470	BC011883	SORBS2	sorbin and SH3 domain containing 2
AK094968	0.555539	3.91495	0.000814948	2.27713	AK054842	10.6595	10.7127	10.6005	9.39893	9.60719	9.39684	1617.43	1678.17	1552.68	675.09	779.926	674.108	AK054842	HG18	chr1	59548346	60000988	55277	AK054842	FLJ10986	hypothetical protein FLJ10986
BC001298	-1.84022	0.101075	0.0002233	2.27611	NM_019018	11.0051	11.1599	10.927	9.76545	9.95578	9.81405	2055.29	2288	1946.95	870.348	993.088	900.166	NM_019018	HG18	chr5	14634931	14664205	54491	NM_019018	FAM105A	" family with sequence similarity 105, member A"
XM_931546	0.403967	5.5467	0.00126022	2.27563	NM_005682	9.12156	9.21985	9.22909	7.9626	7.88776	8.1509	557.012	596.282	600.113	249.449	236.839	284.228	NM_005682	HG18	chr16	56211458	56256445	9289	NM_005682	GPR56	G protein-coupled receptor 56
NM_031219	-0.853893	3.4256	0.000173085	2.27076	BC084570	11.4264	11.4533	11.378	10.148	10.2707	10.2864	2752.26	2804.01	2661.46	1134.65	1235.38	1248.91	BC084570	HG18	chr9	42008960	42010410	554249	BC084570	LOC554249	hypothetical LOC554249
NM_005896	1.2171	0.469521	7.06321e-05	2.26407	BC108735	11.6883	11.8542	11.772	10.6639	10.5512	10.5648	3300.21	3702.37	3497.21	1622.35	1500.49	1514.73	BC108735	HG18	chr1	87152977	87336712	9653	BC108735	HS2ST1	heparan sulfate 2-O-sulfotransferase 1
AB190910	-1.86106	0.09024	0.000700861	2.26285	BC018001	10.8579	10.5789	10.7752	9.51341	9.66565	9.50692	1855.91	1529.6	1752.45	730.84	812.177	727.559	BC018001	HG18	chr22	34332759	34341706	4151	BC018001	MB	myoglobin
NM_003576	-0.882216	3.18081	0.000452971	2.26086	XM_934593	9.22269	9.23679	9.13943	7.91445	8.02457	8.1236	597.455	603.326	563.952	241.261	260.397	278.899	XM_934593	HG18	chr19	11318192	11327047	126075	XM_934593	LOC126075	hypothetical protein LOC126075
NM_000966	-2.82646	0.00527286	0.00115287	2.26061	NM_178858	10.5716	10.7381	10.616	9.48868	9.45938	9.45242	1521.81	1707.99	1569.42	718.42	703.973	700.586	NM_178858	HG18	chr10	104464287	104488933	118980	NM_178858	SFXN2	sideroflexin 2
NM_006553	0.108319	8.36083	6.17033e-05	2.25845	BC037982	11.6874	11.8559	11.7727	10.5322	10.5761	10.6825	3298.07	3706.64	3498.85	1480.81	1526.55	1643.43	BC037982	HG18	chr15	68972221	69129022	54839	BC037982	LRRC49	leucine rich repeat containing 49
NM_203293	-3.65315	0	0.000742754	2.258	AK127066	9.59031	9.63579	9.66846	8.56875	8.41371	8.38098	770.853	795.54	813.762	379.71	341.02	333.371	AK127066	HG18	chrX	49027411	49030924	89801	AK127066	PPP1R3F	" protein phosphatase 1, regulatory (inhibitor) subunit 3F"
BC062449	2.71194	0.0049122	0.000249256	2.25794	AK021933	9.58349	9.57263	9.52798	8.41413	8.43685	8.3053	767.219	761.463	738.255	341.119	346.532	316.333	AK021933	HG18	chr7_random	192049	194591	N/A	AK021933	N/A	" Homo sapiens cDNA FLJ11871 fis, clone HEMBA1007052."
NM_001025091	1.3073	0.388356	0.00107822	2.2572	XM_934602	10.7734	10.9847	10.7409	9.7112	9.68168	9.59219	1750.3	2026.39	1711.31	838.228	821.251	771.856	XM_934602	HG18	chr19	11318225	11327047	126075	XM_934602	LOC126075	hypothetical protein LOC126075
BC007360	0.90734	1.31826	0.00112878	2.25667	NM_203378	10.8017	10.8827	10.7568	9.4882	9.75476	9.66589	1785.01	1888.1	1730.31	718.181	863.926	812.31	NM_203378	HG18	chr22	34332756	34343501	4151	NM_203378	MB	myoglobin
M34057	3.70105	0	6.95539e-05	2.25661	NM_033641	10.6295	10.5798	10.524	9.33161	9.48523	9.39165	1584.11	1530.46	1472.43	644.308	716.704	671.691	NM_033641	HG18	chrX	107285501	107568316	1288	NM_033641	COL4A6	" collagen, type IV, alpha 6"
CR600192	3.97635	0	0.000494446	2.2559	NM_020299	9.0877	9.36203	9.16307	7.96623	8.18671	7.9399	544.091	658.037	573.269	250.078	291.369	245.554	NM_020299	HG18	chr7	133862938	133876700	57016	NM_020299	AKR1B10	" aldo-keto reductase family 1, member B10 (aldose reductase)"
NM_194318	-2.27108	0.0295997	0.000427198	2.25446	BC080622	11.3648	11.3835	11.3925	10.1532	10.1996	10.2675	2637.26	2671.61	2688.27	1138.75	1175.92	1232.58	BC080622	HG18	chr16	88512961	88514876	4157	BC080622	MC1R	melanocortin 1 receptor (alpha melanocyte stimulating hormone receptor)
NM_024818	0.229435	7.81899	0.000151972	2.25296	CR456603	10.3858	10.5144	10.3087	9.12283	9.32293	9.24811	1337.93	1462.7	1268.27	557.501	640.446	608.078	CR456603	HG18	chr22	49368320	49369032	N/A	CR456603	N/A	Homo sapiens Em:U62317.15 full length open reading frame (ORF) cDNA clone (cDNA clone C22ORF:pGEM.Em:U62317.15.V5).
AK091659	0.484546	4.72217	0.000128127	2.24804	XM_931448	9.34524	9.54055	9.48659	8.23354	8.3858	8.24911	650.426	744.719	717.379	300.984	334.486	304.249	XM_931448	HG18	chr5	98134689	98136376	642690	XM_931448	LOC642690	hypothetical protein LOC642690
NM_016561	0.93745	1.18366	0.000244777	2.24725	XM_933193	10.5063	10.4814	10.5062	9.36541	9.34994	9.27258	1454.54	1429.61	1454.42	659.582	652.549	618.479	XM_933193	HG18	chr1	237616440	238116513	1131	XM_933193	CHRM3	" cholinergic receptor, muscarinic 3"
BC064837	-0.462187	8.36083	7.88198e-05	2.24632	XM_498917	10.3044	10.4343	10.3742	9.1654	9.30082	9.14181	1264.58	1383.72	1327.2	574.196	630.702	564.884	XM_498917	HG18	chr2	200031339	200034384	440928	XM_498917	LOC440928	hypothetical gene supported by AK096649
XM_934933	0.329039	6.64077	0.000760632	2.24514	NM_001040002	9.58941	9.53828	9.3505	8.32011	8.48588	8.16472	770.373	743.549	652.8	319.597	358.513	286.963	NM_001040002	HG18	chr17	39073292	39094788	4222	NM_001040002	MEOX1	mesenchyme homeobox 1
NM_006912	-0.0308953	10.0005	0.00101476	2.2428	XM_934597	9.22192	9.43415	9.44643	8.15259	8.05557	8.38867	597.14	691.768	697.682	284.559	266.053	335.151	XM_934597	HG18	chr19	11318216	11327047	126075	XM_934597	LOC126075	hypothetical protein LOC126075
BC004419	-1.73256	0.142809	1.17665e-05	2.24164	XM_933081	12.4733	12.4063	12.393	11.2466	11.2414	11.2916	5686.33	5428.22	5378.49	2429.72	2421.05	2506.82	XM_933081	HG18	chr17	56825603	56832018	645722	XM_933081	LOC645722	hypothetical protein LOC645722
NM_001260	2.11949	0.0314791	9.66723e-05	2.24085	BC004909	13.0269	12.9595	13.0139	11.8273	11.8328	11.8489	8346.35	7965.39	8271.47	3634.01	3647.78	3688.7	BC004909	HG18	chr14	73596904	73620881	4329	BC004909	ALDH6A1	" aldehyde dehydrogenase 6 family, member A1"
XM_495860	-5.58272	0	9.36277e-05	2.24003	NM_153498	9.87746	9.87854	10.0014	8.67258	8.85253	8.73948	940.616	941.319	1024.96	408.044	462.251	427.411	NM_153498	HG18	chr10	12431588	12911741	57118	NM_153498	CAMK1D	calcium/calmodulin-dependent protein kinase ID
NM_001092	3.82481	0	0.00181099	2.23846	BC017425	11.1766	11.2468	11.0042	9.93891	10.0193	9.99141	2314.69	2430.13	2053.98	981.543	1037.8	1017.92	BC017425	HG18	chr2	27857863	27966767	64080	BC017425	RBKS	ribokinase
BC007727	0.805694	1.91892	0.000428684	2.2358	NM_020909	10.175	10.176	10.2372	9.04592	9.11239	8.94341	1156.08	1156.85	1206.98	528.558	553.483	492.307	NM_020909	HG18	chr2	120487138	120653165	57669	NM_020909	EPB41L5	erythrocyte membrane protein band 4.1 like 5
NM_080423	-0.899453	2.93488	0.00092599	2.23325	NM_000781	10.7578	10.6122	10.6238	9.33846	9.60659	9.56183	1731.47	1565.23	1577.94	647.377	779.601	755.782	NM_000781	HG18	chr15	72417156	72447020	1583	NM_000781	CYP11A1	" cytochrome P450, family 11, subfamily A, polypeptide 1"
NM_207328	3.86661	0	0.00320813	2.23305	NM_017935	10.0349	10.0452	10.0485	8.75236	8.97792	8.91205	1049.05	1056.56	1059.04	431.244	504.222	481.719	NM_017935	HG18	chr4	102930918	103214918	55024	NM_017935	BANK1	B-cell scaffold protein with ankyrin repeats 1
NM_022753	-2.53445	0.0157093	5.5644e-05	2.23257	NM_002905	13.0282	12.9732	13.0257	11.7845	11.8811	11.8837	8353.5	8041.12	8339.07	3527.79	3771.93	3778.86	NM_002905	HG18	chr12	54400487	54404756	5959	NM_002905	RDH5	retinol dehydrogenase 5 (11-cis and 9-cis)
BC063447	0.876819	1.4504	0.00644938	2.23243	BC067537	13.5435	13.5968	13.5825	12.2089	12.479	12.5387	11940.3	12389	12266.9	4734.11	5708.86	5950.02	BC067537	HG18	chr5	35892756	35912388	3575	BC067537	IL7R	interleukin 7 receptor
BC020809	-0.246316	9.49447	0.0044037	2.23113	NM_002292	11.5635	11.5907	11.3387	10.3327	10.3603	10.3394	3026.54	3084.19	2590.02	1289.57	1314.52	1295.62	NM_002292	HG18	chr3	49133550	49145603	3913	NM_002292	LAMB2	" laminin, beta 2 (laminin S)"
BC109247	1.0425	0.868141	0.00116402	2.23077	BC000610	10.3796	10.4485	10.2728	9.03544	9.34036	9.24143	1332.25	1397.39	1237.19	524.734	648.229	605.266	BC000610	HG18	chr1	59753913	60000982	55277	BC000610	FLJ10986	hypothetical protein FLJ10986
NM_003522	-0.615619	6.64077	0.00543068	2.22945	BC093948	9.22714	9.08066	9.13703	8.16235	8.03002	7.75708	599.302	541.441	563.014	286.492	261.384	216.328	BC093948	HG18	chr19	19506522	19507192	374887	BC093948	FLJ44968	FLJ44968 protein
BC039158	1.10563	0.714041	0.000111584	2.22938	XM_933652	9.71327	9.89017	9.76221	8.68729	8.68646	8.52157	839.432	948.941	868.397	412.224	411.987	367.493	XM_933652	HG18	chr1	158489327	158499186	653750	XM_933652	LOC653750	similar to WD repeat domain 42A
NM_001039651	0.793673	1.91892	0.000839659	2.22825	NM_006860	11.4886	11.5172	11.443	10.2416	10.4358	10.2976	2873.47	2931.08	2784.09	1210.65	1385.15	1258.63	NM_006860	HG18	chr22	35484200	35502060	11020	NM_006860	RABL4	" RAB, member of RAS oncogene family-like 4"
NM_004671	0.915288	1.31826	0.000445531	2.22823	NM_003725	9.12936	9.1871	9.16125	7.99572	7.92798	8.08272	560.029	582.9	572.549	255.241	243.534	271.108	NM_003725	HG18	chr12	55443374	55467841	8630	NM_003725	HSD17B6	hydroxysteroid (17-beta) dehydrogenase 6
NM_016111	-1.31695	0.638413	1.93966e-05	2.22729	BX248778	11.5457	11.5773	11.4622	10.3348	10.3412	10.4431	2989.49	3055.77	2821.42	1291.49	1297.25	1392.18	BX248778	HG18	chr14	18720036	18754290	400879	BX248778	LOC400879	hypothetical gene supported by AK096951
NM_201626	-0.581618	6.86716	0.000149602	2.22572	NM_012302	10.1572	10.1457	10.0424	9.04041	8.85664	8.98205	1141.88	1132.79	1054.52	526.544	463.569	505.67	NM_012302	HG18	chr1	82038669	82230695	23266	NM_012302	LPHN2	latrophilin 2
XM_926382	1.04394	0.868141	2.48899e-05	2.22375	NM_017691	11.6001	11.6236	11.5231	10.468	10.4074	10.4135	3104.31	3155.31	2943.11	1416.44	1358.12	1363.83	NM_017691	HG18	chr15	68972040	69129490	54839	NM_017691	LRRC49	leucine rich repeat containing 49
NM_018108	-1.81837	0.101075	8.49785e-06	2.22371	NM_012104	10.2115	10.1148	10.1408	8.95218	9.01897	9.03739	1185.65	1108.82	1129.01	495.309	518.778	525.443	NM_012104	HG18	chr11	116661623	116692182	23621	NM_012104	BACE1	beta-site APP-cleaving enzyme 1
AK027337	-1.04983	1.75097	0.00142861	2.22183	NM_018930	9.28975	9.31559	9.44046	8.16094	8.36159	8.05566	625.882	637.195	694.802	286.213	328.92	266.069	NM_018930	HG18	chr5	140552135	140555397	56126	NM_018930	PCDHB10	protocadherin beta 10
NM_006004	0.166092	8.36083	1.87714e-05	2.22096	BC025990	11.7564	11.8031	11.737	10.6724	10.5916	10.5781	3459.73	3573.5	3413.42	1631.94	1543.05	1528.66	BC025990	HG18	chr1	87152922	87336695	9653	BC025990	HS2ST1	heparan sulfate 2-O-sulfotransferase 1
XM_371511	-0.532927	7.59196	0.00235898	2.22085	XM_930001	10.36	10.2767	10.2716	9.01313	9.13089	9.29836	1314.2	1240.53	1236.12	516.683	560.625	629.629	XM_930001	HG18	chr16	28618997	28619719	647015	XM_930001	LOC647015	hypothetical protein LOC647015
BC016808	4.61435	0	0.000929612	2.21942	NM_000088	10.7551	10.8272	10.8814	9.57827	9.81555	9.61045	1728.25	1816.82	1886.38	764.448	901.102	781.688	NM_000088	HG18	chr17	45616455	45633992	1277	NM_000088	COL1A1	" collagen, type I, alpha 1"
XM_928006	1.09051	0.714041	0.000114201	2.219	NM_197964	13.5194	13.5713	13.4455	12.3445	12.3993	12.3448	11742.2	12172.4	11156	5200.72	5402.05	5201.88	NM_197964	HG18	chr7	138676614	138681605	154791	NM_197964	HSPC268	hypothetical protein HSPC268
NM_001033515	-1.47335	0.388356	0.000333572	2.21894	NM_003672	9.53128	9.66398	9.7868	8.43537	8.63689	8.46312	739.946	811.237	883.326	346.178	398.073	352.901	NM_003672	HG18	chr1	100590634	100758421	8556	NM_003672	CDC14A	CDC14 cell division cycle 14 homolog A (S. cerevisiae)
NM_019080	-1.29334	0.714041	0.000706529	2.21832	NM_138413	9.75234	9.82368	9.83211	8.53861	8.67418	8.74095	862.477	906.199	911.505	371.858	408.498	427.846	NM_138413	HG18	chr10	99334107	99362549	112817	NM_138413	C10orf65	chromosome 10 open reading frame 65
NM_144680	0.624701	3.18081	0.0011425	2.21529	NM_031215	11.3562	11.3261	11.3446	10.1316	10.1655	10.2831	2621.6	2567.47	2600.5	1121.78	1148.48	1246.01	NM_031215	HG18	chr20	60397082	60415728	81928	NM_031215	CABLES2	Cdk5 and Abl enzyme substrate 2
AK057832	0.94051	1.18366	0.000184906	2.21473	BC017282	9.64378	9.81599	9.69492	8.48631	8.53115	8.69302	799.958	901.379	828.825	358.619	369.941	413.867	BC017282	HG18	chr19	818960	844193	10025	BC017282	THRAP5	thyroid hormone receptor associated protein 5
NM_005292	0.332737	6.64077	2.49937e-05	2.21233	NM_139172	11.2383	11.2135	11.1214	10.0429	10.0938	10.0009	2415.75	2374.71	2227.81	1054.9	1092.82	1024.63	NM_139172	HG18	chr19	60580015	60581424	147744	NM_139172	MDAC1	MDAC1
BC012506	3.43808	0	0.000566675	2.20983	NM_000090	9.96994	9.9341	9.93893	8.80297	8.7337	8.87147	1002.88	978.279	981.558	446.642	425.701	468.36	NM_000090	HG18	chr2	189547343	189585717	1281	NM_000090	COL3A1	" collagen, type III, alpha 1 (Ehlers-Danlos syndrome type IV, autosomal dominant)"
NM_021049	-2.20051	0.0339892	0.000373263	2.20857	BC011841	10.1161	10.3594	10.1653	8.99914	9.03228	9.1847	1109.82	1313.64	1148.27	511.696	523.587	581.93	BC011841	HG18	chr19	818963	844190	10025	BC011841	THRAP5	thyroid hormone receptor associated protein 5
NM_144564	3.1796	0.00277145	1.6124e-05	2.20578	NM_145654	11.0402	11.067	10.9896	9.8363	9.94307	9.89263	2105.84	2145.36	2033.28	914.158	984.381	950.558	NM_145654	HG18	chr17	31269196	31281886	201299	NM_145654	RDM1	RAD52 motif 1
NM_201998	-0.556375	7.34068	0.00111729	2.20401	BC030539	10.6243	10.6184	10.4986	9.58951	9.31601	9.40521	1578.48	1572.01	1446.72	770.424	637.381	678.032	BC030539	HG18	chr21	33053771	33065974	94104	BC030539	C21orf66	chromosome 21 open reading frame 66
XM_926684	-2.48546	0.0200565	0.00239934	2.20287	BC029828	9.10583	9.08956	9.16527	7.94783	8.12183	7.86168	550.971	544.791	574.144	246.908	278.558	232.595	BC029828	HG18	chr12	56309380	56313252	2583	BC029828	B4GALNT1	" beta-1,4-N-acetyl-galactosaminyl transferase 1"
NM_022490	-0.0822319	10.0005	0.000245651	2.20241	NM_152773	13.0101	13.0492	12.9306	11.9704	11.7945	11.8035	8249.81	8476.15	7807.42	4012.72	3552.08	3574.55	NM_152773	HG18	chr3	197502494	197529542	255758	NM_152773	MGC33212	hypothetical protein MGC33212
XM_933558	0.353119	6.37684	0.00725563	2.20187	XM_934591	9.1279	9.24498	9.11549	8.26681	7.86287	7.91148	559.464	606.758	554.67	308.006	232.788	240.766	XM_934591	HG18	chr19	11318215	11327047	126075	XM_934591	LOC126075	hypothetical protein LOC126075
XM_497365	-1.84589	0.101075	9.68041e-05	2.20182	NM_001008394	11.6832	11.6563	11.7089	10.543	10.5994	10.4883	3288.37	3227.76	3347.57	1491.96	1551.4	1436.43	NM_001008394	HG18	chr12	103221678	103223113	493861	NM_001008394	EID3	E1A-like inhibitor of differentiation 3
NM_014106	-1.75923	0.126161	0.00347644	2.20136	NM_001031745	9.68824	9.60318	9.70505	8.35402	8.68052	8.53036	824.992	777.76	834.664	327.198	410.295	369.738	NM_001031745	HG18	chrX	53466614	53474784	158787	NM_001031745	RIBC1	RIB43A domain with coiled-coils 1
NM_014602	0.917026	1.31826	0.000100689	2.20121	NM_014744	9.96771	10.11	9.93703	8.78803	8.95745	8.85531	1001.34	1105.16	980.265	442.039	497.12	463.141	NM_014744	HG18	chr3	17174902	17757403	9779	NM_014744	TBC1D5	" TBC1 domain family, member 5"
NM_003324	2.62384	0.00815168	0.000274144	2.20107	NM_018050	9.86941	9.98593	9.84149	8.8861	8.67599	8.71548	935.379	1014.07	917.452	473.133	409.01	420.359	NM_018050	HG18	chr12	12373484	12394436	54682	NM_018050	MANSC1	MANSC domain containing 1
NM_007373	0.810868	1.75097	0.00101381	2.19829	XM_928441	11.1193	11.1127	11.1322	9.9072	10.0026	10.042	2224.59	2214.42	2244.55	960.208	1025.86	1054.28	XM_928441	HG18	chr6	139054650	139063108	441172	XM_928441	FLJ46906	hypothetical gene supported by AK128874	BC071813
AY049788	0.626123	3.18081	0.000874334	2.1982	NM_001024075	9.34056	9.62925	9.5491	8.18878	8.49798	8.42072	648.32	791.942	749.144	291.788	361.533	342.681	NM_001024075	HG18	chr2	138438277	138455718	3176	NM_001024075	HNMT	histamine N-methyltransferase
BC008745	-1.53554	0.314397	1.60794e-05	2.19603	BC017927	9.82392	9.83908	9.93031	8.78813	8.72025	8.68047	906.345	915.921	975.712	442.071	421.753	410.281	BC017927	HG18	chr5	96241022	96250948	64167	BC017927	LRAP	leukocyte-derived arginine aminopeptidase
AK126057	-2.29128	0.0286105	3.86583e-05	2.19598	AB051078	12.4914	12.5945	12.4707	11.3396	11.4672	11.3447	5758.18	6184.94	5676.29	2591.62	2831.24	2600.64	AB051078	HG18	chr6	43040050	43054866	5190	AB051078	PEX6	peroxisomal biogenesis factor 6
NM_000363	1.31003	0.34468	1.9672e-05	2.19394	NM_003881	12.5747	12.6566	12.6906	11.5124	11.4458	11.5633	6100.52	6456.87	6610.91	2921.22	2789.58	3026.13	NM_003881	HG18	chr20	42777298	42789866	8839	NM_003881	WISP2	WNT1 inducible signaling pathway protein 2
NM_001002880	2.9946	0.00277145	0.000727935	2.19345	NM_001001671	9.23302	9.12703	9.08358	8.10469	7.86008	8.0714	601.75	559.126	542.539	275.267	232.338	268.989	NM_001001671	HG18	chrX	19288094	19410315	389840	NM_001001671	MAP3K15	mitogen-activated protein kinase kinase kinase 15
NM_006874	1.56182	0.157831	0.00109922	2.18992	BC034432	10.0067	9.86239	9.99875	8.65994	8.94524	8.85986	1028.76	930.84	1023.11	404.485	492.932	464.606	BC034432	HG18	chr17	54652704	54705163	284161	BC034432	GDPD1	glycerophosphodiester phosphodiesterase domain containing 1
NM_014662	2.27251	0.0220044	0.000251596	2.18674	NM_018933	9.70515	9.77187	9.86943	8.55606	8.62442	8.77555	834.724	874.23	935.397	376.384	394.647	438.233	NM_018933	HG18	chr5	140573692	140577177	56123	NM_018933	PCDHB13	protocadherin beta 13
BC110581	-0.45306	8.43437	0.000260781	2.18555	BC111730	9.69183	9.57495	9.51859	8.56764	8.48938	8.34069	827.05	762.69	733.469	379.416	359.384	324.188	BC111730	HG18	chr12	56477789	56496108	10677	BC111730	AVIL	advillin
BC002981	0.704679	2.49855	1.42411e-05	2.18387	NM_003628	11.4033	11.4701	11.4832	10.3405	10.2945	10.3417	2708.57	2836.94	2862.79	1296.6	1255.9	1297.69	NM_003628	HG18	chr2	159021721	159246187	8502	NM_003628	PKP4	plakophilin 4
NM_000037	-1.35457	0.58347	0.00124876	2.18365	XM_927534	9.8198	9.63574	9.77263	8.59631	8.60902	8.6484	903.766	795.513	874.694	387.032	390.457	401.261	XM_927534	HG18	chr1	223612880	223653613	644389	XM_927534	LOC644389	" similar to dynein, axonemal, heavy polypeptide 1"
AF113673	0.0801376	8.36083	0.000563749	2.18211	XM_379203	11.9881	11.9548	11.7872	10.7279	10.8352	10.7958	4062.33	3969.77	3534.17	1695.94	1826.92	1777.65	XM_379203	HG18	chr3	101602730	101657858	348801	XM_379203	LOC348801	hypothetical protein LOC348801
XM_933072	-0.523954	7.81899	4.26116e-06	2.18124	NM_001031717	13.2481	13.2255	13.3001	12.1143	12.1796	12.1042	9728.9	9577.94	10086.5	4433.85	4638.97	4402.68	NM_001031717	HG18	chr3	9950539	9961716	78987	NM_001031717	CRELD1	cysteine-rich with EGF-like domains 1
NM_001014839	0.717716	2.49855	9.92685e-05	2.18033	NM_004101	10.1069	10.0876	10.2545	9.11213	9.00886	8.95587	1102.79	1088.11	1221.56	553.38	515.153	496.576	NM_004101	HG18	chr5	75947062	75954996	2151	NM_004101	F2RL2	coagulation factor II (thrombin) receptor-like 2
NM_022106	-3.2488	0.00342846	0.00236792	2.17986	BC029167	9.11207	9.06294	9.08863	7.83133	8.04418	8.00701	553.357	534.832	544.439	227.754	263.961	257.247	BC029167	HG18	chr19	48549688	48558572	57126	BC029167	CD177	CD177 molecule
NM_014516	0.95737	1.06076	0.00026693	2.1791	NM_004576	11.9092	11.9185	11.7797	10.8301	10.619	10.7828	3846.27	3870.99	3516.05	1820.51	1572.72	1761.79	NM_004576	HG18	chr5	145949259	146238352	5521	NM_004576	PPP2R2B	" protein phosphatase 2 (formerly 2A), regulatory subunit B (PR 52), beta isoform"
BC053636	-6.53448	0	0.000724367	2.17819	NM_002662	9.84667	9.86628	9.79089	8.81269	8.61968	8.69657	920.756	933.35	885.832	449.659	393.353	414.886	NM_002662	HG18	chr3	172801338	172938566	5337	NM_002662	PLD1	" phospholipase D1, phosphatidylcholine-specific"
NM_001009998	-1.42583	0.425892	6.95096e-05	2.17814	NM_024074	11.1188	10.9677	11.0155	9.98904	9.82416	9.91891	2223.8	2002.67	2070.06	1016.25	906.495	968.03	NM_024074	HG18	chr19	16632937	16660830	79041	NM_024074	TMEM38A	transmembrane protein 38A
BC054865	-0.305767	9.13157	3.16789e-05	2.17809	NM_001014975	13.5956	13.6269	13.4978	12.4214	12.5153	12.4153	12378.8	12650.6	11567.2	5485.39	5854.38	5462.38	NM_001014975	HG18	chr1	194887763	194937319	3075	NM_001014975	CFH	complement factor H
NM_182616	0.935137	1.18366	0.00089039	2.17568	BC032307	11.6846	11.7196	11.5498	10.5558	10.4991	10.5397	3291.67	3372.53	2998.08	1505.27	1447.21	1488.55	BC032307	HG18	chr19	38113974	38154709	84902	BC032307	FLJ14640	hypothetical protein FLJ14640
NM_000098	0.949236	1.18366	0.000380047	2.17416	BC035745	9.73388	9.84297	9.9906	8.70482	8.85984	8.64432	851.512	918.392	1017.35	417.264	464.599	400.129	BC035745	HG18	chr10	12431730	12911411	57118	BC035745	CAMK1D	calcium/calmodulin-dependent protein kinase ID
BX248274	2.07812	0.0339892	1.66918e-05	2.17323	BC001956	11.3555	11.4296	11.3389	10.2846	10.2204	10.2604	2620.31	2758.45	2590.27	1247.31	1193.02	1226.56	BC001956	HG18	chr5	131041189	131160608	96459	BC001956	KIAA1961	KIAA1961 gene
NM_001032364	-0.467314	8.36083	0.000774183	2.17222	AY271346	9.95875	9.87292	9.97979	8.72376	8.77651	8.94641	995.139	937.66	1009.75	422.778	438.523	493.331	AY271346	HG18	chr17	54652664	54707648	284161	AY271346	GDPD1	glycerophosphodiester phosphodiesterase domain containing 1
AK027558	1.6094	0.142809	5.95617e-06	2.16715	NM_005715	11.0293	11.0427	11.0028	9.94006	9.91156	9.87524	2089.96	2109.48	2051.96	982.326	963.113	939.17	NM_005715	HG18	chr6	149110156	149439818	10090	NM_005715	UST	uronyl-2-sulfotransferase
BC075856	4.94723	0	0.0126943	2.16542	NM_006398	12.211	12.2359	12.6407	11.2555	11.3148	11.213	4741.21	4823.58	6385.98	2444.81	2547.47	2373.86	NM_006398	HG18	chr6	29631386	29635681	10537	NM_006398	UBD	ubiquitin D
BC040106	0.0994195	8.36083	0.000173706	2.16538	NM_144620	10.1042	10.2638	10.0888	9.00506	9.15329	8.95357	1100.66	1229.43	1089	513.798	569.395	495.785	NM_144620	HG18	chr1	100386998	100416359	127495	NM_144620	LRRC39	leucine rich repeat containing 39
NM_173508	-6.05554	0	0.000106672	2.16432	NM_152671	9.92584	9.85853	9.94923	8.80569	8.81165	8.77578	972.693	928.352	988.59	447.483	449.337	438.303	NM_152671	HG18	chr2	208839235	208878140	200576	NM_152671	PIP5K3	" phosphatidylinositol-3-phosphate/phosphatidylinositol 5-kinase, type III"
BC019062	-0.108331	10.0005	0.000349788	2.16414	NM_001709	11.7035	11.6738	11.7002	10.6421	10.5514	10.5406	3335.03	3267.1	3327.48	1598.04	1500.71	1489.49	NM_001709	HG18	chr11	27633015	27678552	627	NM_001709	BDNF	brain-derived neurotrophic factor
NM_001003702	-1.58698	0.252929	0.00173892	2.16403	BC000609	10.2602	10.5931	10.2764	9.42101	9.18195	9.19802	1226.41	1544.73	1240.2	685.501	580.819	587.326	BC000609	HG18	chr7	143182148	143230152	9747	BC000609	KIAA0738	KIAA0738 gene product
BC006294	-2.03267	0.0521799	0.000443331	2.16261	NM_003246	11.2153	11.256	11.453	10.3008	10.1557	10.1352	2377.56	2445.67	2803.55	1261.38	1140.7	1124.58	NM_003246	HG18	chr15	37660571	37676960	7057	NM_003246	THBS1	thrombospondin 1
XM_926966	-1.19738	0.960754	0.00118692	2.16113	XM_210876	10.5467	10.5678	10.3459	9.33905	9.43839	9.35585	1495.82	1517.8	1301.44	647.639	693.804	655.226	XM_210876	HG18	chr10	76832117	76838066	283065	XM_210876	C10orf41	chromosome 10 open reading frame 41
NM_173636	2.53689	0.0109276	5.90594e-05	2.15949	NM_020182	10.7358	10.7936	10.8001	9.5995	9.71731	9.67906	1705.3	1775.01	1783.05	775.776	841.788	819.76	NM_020182	HG18	chr20	55656857	55718437	56937	NM_020182	TMEPAI	" transmembrane, prostate androgen induced RNA"
BC014064	1.20114	0.517963	9.40155e-06	2.15941	BC000133	10.709	10.7814	10.7073	9.62652	9.6684	9.57042	1673.88	1760.09	1671.88	790.445	813.726	760.297	BC000133	HG18	chr6	35335488	35371738	7629	BC000133	ZNF76	zinc finger protein 76 (expressed in testis)
BC000294	0.214578	8.02947	0.000766598	2.15741	XM_931908	11.7913	11.9564	11.8382	10.7435	10.7325	10.7865	3544.4	3974.11	3661.47	1714.4	1701.37	1766.34	XM_931908	HG18	chr3	101602730	101657858	348801	XM_931908	LOC348801	hypothetical protein LOC348801
BC062324	-1.59126	0.252929	0.0018574	2.15689	BC009738	9.09954	9.16927	9.15639	7.89388	8.08801	8.10786	548.573	575.738	570.622	237.846	272.103	275.873	BC009738	HG18	chr10	69713824	69762669	64081	BC009738	MAWBP	MAWD binding protein
NM_021140	-0.265991	9.38695	4.5723e-05	2.15674	NM_032564	11.5537	11.5105	11.6411	10.3943	10.5396	10.4443	3006.24	2917.53	3193.93	1345.82	1488.42	1393.3	NM_032564	HG18	chr11	75157455	75190225	84649	NM_032564	DGAT2	diacylglycerol O-acyltransferase homolog 2 (mouse)
XM_209178	-0.481446	8.23331	0.00170939	2.15663	BC101519	9.70974	9.82911	9.62749	8.57167	8.79654	8.45817	837.378	909.616	790.976	380.478	444.654	351.692	BC101519	HG18	chr21	42765930	42789412	89765	BC101519	TSGA2	testis specific A2 homolog (mouse)
NM_004288	2.54702	0.0109276	0.000104427	2.15653	NM_001513	13.3122	13.4196	13.2836	12.1411	12.3207	12.2255	10171	10957.1	9971.83	4516.81	5115.53	4788.9	NM_001513	HG18	chr14	76857458	76867693	2954	NM_001513	GSTZ1	glutathione transferase zeta 1 (maleylacetoacetate isomerase)
NM_006306	1.64356	0.126161	2.72742e-05	2.15582	BC058074	12.3193	12.2398	12.3363	11.1677	11.1762	11.2279	5110.6	4836.72	5171.32	2300.42	2314.11	2398.41	BC058074	HG18	chr20	42776937	42789865	8839	BC058074	WISP2	WNT1 inducible signaling pathway protein 2
BC064937	-3.54172	0	0.00054469	2.15216	NM_001847	11.178	11.2473	11.0942	10.0535	10.0998	10.0523	2316.87	2430.96	2186.2	1062.71	1097.35	1061.84	NM_001847	HG18	chrX	107285501	107569367	1288	NM_001847	COL4A6	" collagen, type IV, alpha 6"
XM_291019	3.30538	0.00277145	0.0021409	2.15017	BC030645	9.86823	9.84061	10.0543	8.78928	8.85265	8.81662	934.616	916.896	1063.26	442.422	462.289	450.888	BC030645	HG18	chr11	103283130	103540317	80310	BC030645	PDGFD	platelet derived growth factor D
XM_927249	-2.21442	0.0314791	0.00312413	2.14808	NM_023072	9.10535	9.13037	9.19478	7.90023	8.19176	8.01582	550.786	560.422	586.007	238.895	292.393	258.823	NM_023072	HG18	chr19	13767273	13804044	65249	NM_023072	ZSWIM4	" zinc finger, SWIM-type containing 4"
NM_013975	4.29914	0	5.06868e-06	2.148	BC020683	11.9154	11.9293	11.8642	10.8234	10.7769	10.8	3862.77	3900.02	3728	1812.07	1754.62	1782.84	BC020683	HG18	chr6	31731670	31733965	55937	BC020683	APOM	apolipoprotein M
AK091428	1.04366	0.868141	3.36828e-05	2.14739	NM_001031738	11.5552	11.6307	11.5935	10.4251	10.5326	10.5128	3009.36	3171.02	3090.24	1374.88	1481.27	1461.01	NM_001031738	HG18	chr2	85679182	85683293	129303	NM_001031738	FLJ90024	fasting-inducible integral membrane protein TM6P1
NM_007215	1.90917	0.0521799	0.000139815	2.14471	NM_019101	11.9471	12.0576	11.9763	10.8829	10.8749	10.9228	3948.41	4262.92	4029.38	1888.29	1877.84	1941.26	NM_019101	HG18	chr6	31731649	31733966	55937	NM_019101	APOM	apolipoprotein M
NM_005839	1.72048	0.09024	0.00562048	2.14441	NM_014343	9.13046	9.24327	9.16587	8.0947	8.24671	7.87475	560.457	606.04	574.382	273.368	303.743	234.713	NM_014343	HG18	chr7	100662093	100667836	24146	NM_014343	CLDN15	claudin 15
NM_001015880	-0.102643	10.0005	0.00251622	2.14174	NM_153342	10.38	10.4024	10.3778	9.29842	9.3814	9.17688	1332.58	1353.44	1330.55	629.656	666.933	578.782	NM_153342	HG18	chr2	85679181	85683332	129303	NM_153342	FLJ90024	fasting-inducible integral membrane protein TM6P1
NM_001515	0.395827	5.82626	2.74904e-05	2.14163	NM_175052	12.0542	12.1814	12.1141	11.0483	11.0575	10.9481	4252.82	4644.93	4433.14	2117.68	2131.34	1975.63	NM_175052	HG18	chr5	100248913	100266869	7903	NM_175052	ST8SIA4	" ST8 alpha-N-acetyl-neuraminide alpha-2,8-sialyltransferase 4"
NM_000447	-0.48705	8.23331	0.000261245	2.14008	NM_003081	11.9917	11.8119	11.8279	10.6522	10.8755	10.8086	4072.39	3595.25	3635.32	1609.29	1878.73	1793.53	NM_003081	HG18	chr20	10147476	10236065	6616	NM_003081	SNAP25	" synaptosomal-associated protein, 25kDa"
NM_014186	-1.3463	0.58347	2.37383e-05	2.13959	NM_000287	12.2929	12.3893	12.336	11.1785	11.2985	11.2483	5017.89	5364.81	5170.08	2317.77	2518.7	2432.58	NM_000287	HG18	chr6	43039723	43054866	5190	NM_000287	PEX6	peroxisomal biogenesis factor 6
BC010456	1.11577	0.638413	0.00012541	2.13739	BC028178	10.1317	10.0753	10.0398	8.99525	8.99898	8.96633	1121.84	1078.9	1052.68	510.318	511.639	500.188	BC028178	HG18	chr2	189547356	189585024	1281	BC028178	COL3A1	" collagen, type III, alpha 1 (Ehlers-Danlos syndrome type IV, autosomal dominant)"
NM_020677	1.16688	0.58347	6.75876e-05	2.1353	NM_024897	10.4593	10.5176	10.4093	9.3364	9.39206	9.37594	1407.91	1465.89	1359.96	646.451	671.879	664.413	NM_024897	HG18	chr1	154479830	154484467	79957	NM_024897	PAQR6	progestin and adipoQ receptor family member VI
NM_001004354	0.803737	1.91892	0.0111445	2.13511	BC012472	12.2389	12.3933	12.6919	11.2934	11.3916	11.3912	4833.69	5379.55	6616.89	2509.91	2686.71	2685.93	BC012472	HG18	chr6	29631383	29635476	10537	BC012472	UBD	ubiquitin D
BC033781	0.563413	3.91495	0.00171327	2.1351	NM_001013701	11.2583	11.3428	11.2742	10.2002	10.3148	10.0684	2449.59	2597.34	2476.74	1176.4	1273.72	1073.69	NM_001013701	HG18	chr14	18754781	18757542	440157	NM_001013701	LOC440157	hypothetical gene supported by AK096951	BC066547
NM_006347	-0.616201	6.64077	1.57985e-07	2.13494	BC012610	13.7717	13.7869	13.7529	12.6781	12.6925	12.6584	13986.5	14134.3	13805.3	6553.93	6619.42	6464.75	BC012610	HG18	chr1	194887808	194937318	3075	BC012610	CFH	complement factor H
AK131345	-1.38791	0.469521	0.00159761	2.13484	BC018764	9.84213	9.88702	9.85571	8.66582	8.77343	8.85724	917.862	946.865	926.541	406.136	437.588	463.763	BC018764	HG18	chr10	24778599	24874206	56243	BC018764	KIAA1217	KIAA1217
BC002425	1.59115	0.142809	0.00111016	2.13388	NM_005522	10.1084	10.0951	10.1425	8.91955	9.06173	9.07942	1103.89	1093.77	1130.33	484.232	534.384	540.974	NM_005522	HG18	chr7	27099136	27102119	3198	NM_005522	HOXA1	homeobox A1
NM_033128	-6.13155	0	0.000103476	2.13378	NM_001033516	9.59285	9.73813	9.73502	8.57142	8.55352	8.66313	772.209	854.023	852.181	380.412	375.723	405.379	NM_001033516	HG18	chr20	15820980	15851959	613266	NM_001033516	LOC613266	hypothetical LOC613266
NM_001017406	0.695514	2.72033	0.000402768	2.13158	AB209907	10.4481	10.2972	10.3795	9.25108	9.3113	9.29002	1397.02	1258.25	1332.14	609.331	635.304	625.999	AB209907	HG18	chr3	172800888	173010922	5337	AB209907	PLD1	" phospholipase D1, phosphatidylcholine-specific"
NM_014489	2.24226	0.0224432	0.00103004	2.13101	AK057179	10.9305	10.9842	10.8086	9.65025	9.8513	9.9378	1951.7	2025.64	1793.56	803.552	923.712	980.791	AK057179	HG18	chr12	54510965	54516295	440104	AK057179	LOC440104	similar to RIKEN cDNA 1110012D08
XM_933595	0.423987	5.5467	0.000110586	2.13083	NM_003603	12.8269	13.0003	12.8707	11.7333	11.8798	11.8125	7265.62	8193.76	7489.81	3404.78	3768.51	3596.77	NM_003603	HG18	chr4	186743591	186970386	8470	NM_003603	SORBS2	sorbin and SH3 domain containing 2
NM_013398	0.870071	1.4504	0.000571413	2.13039	NM_080662	10.3071	10.3702	10.1767	9.17591	9.16166	9.24833	1266.93	1323.59	1157.4	578.393	572.711	608.168	NM_080662	HG18	chr19	7447760	7459905	92960	NM_080662	PEX11G	peroxisomal biogenesis factor 11 gamma
NM_139344	0.540814	4.19063	0.00362582	2.12792	NM_152542	10.8795	11.1263	10.8947	9.84993	9.91707	9.87788	1883.86	2235.38	1903.87	922.834	966.796	940.888	NM_152542	HG18	chr4	89402040	89424771	152926	NM_152542	PPM1K	protein phosphatase 1K (PP2C domain containing)
NM_024874	1.19269	0.517963	0.000555094	2.12336	NM_006227	9.21504	9.28085	9.14176	7.99042	8.21445	8.16753	594.298	622.033	564.864	254.306	297.028	287.522	NM_006227	HG18	chr20	43960803	43974193	5360	NM_006227	PLTP	phospholipid transfer protein
BC050428	2.52786	0.0109276	0.000217869	2.122	NM_016546	10.7074	10.7415	10.9029	9.60173	9.80856	9.68523	1672.01	1711.98	1914.64	776.976	896.747	823.277	NM_016546	HG18	chr12	7138290	7153069	51279	NM_016546	C1RL	" complement component 1, r subcomponent-like"
NM_030979	-0.295621	9.20397	4.89601e-05	2.12076	NM_001010911	10.9459	11.0362	10.961	9.86952	9.92033	9.90075	1972.68	2100.09	1993.35	935.449	968.986	955.922	NM_001010911	HG18	chr10	21823426	21826197	399726	NM_001010911	C10orf114	chromosome 10 open reading frame 114
NM_030790	-0.498515	8.02947	0.0101052	2.12046	NM_001039761	9.6085	9.71083	9.66726	8.34662	8.78656	8.56863	780.635	838.011	813.081	325.524	441.589	379.678	NM_001039761	HG18	chrX	148440722	148444788	642889	NM_001039761	FLJ16423	hypothetical protein LOC642889
BC000919	-0.984717	2.2887	9.84588e-05	2.11981	NM_006895	10.1702	10.0828	10.0268	9.02748	9.08529	8.91364	1152.21	1084.51	1043.21	521.846	543.183	482.249	NM_006895	HG18	chr2	138438277	138490404	3176	NM_006895	HNMT	histamine N-methyltransferase
NM_004593	0.76537	2.10341	6.16334e-05	2.11711	NM_020166	13.2613	13.2457	13.3011	12.2394	12.1877	12.1332	9818.74	9712.68	10092.9	4835.36	4665.23	4492.2	NM_020166	HG18	chr3	184215701	184300054	56922	NM_020166	MCCC1	methylcrotonoyl-Coenzyme A carboxylase 1 (alpha)
BC026172	1.15992	0.58347	7.23746e-07	2.11698	NM_002113	13.8363	13.81	13.8567	12.7507	12.7783	12.728	14626.6	14362.4	14835.2	6891.73	7025.17	6784.34	NM_002113	HG18	chr1	195055520	195067944	3078	NM_002113	CFHR1	complement factor H-related 1
AK092484	-1.40067	0.469521	0.00485922	2.11691	XM_934364	9.61204	10.1048	9.90411	8.63994	9.00589	8.74628	782.553	1101.12	958.154	398.916	514.096	429.43	XM_934364	HG18	chr19	46651914	46698363	644320	XM_934364	LOC644320	hypothetical protein LOC644320
AJ430580	-1.50753	0.34468	0.0104748	2.11558	BC110652	9.28092	9.41319	9.38364	8.21248	8.52563	8.06015	622.063	681.791	667.97	296.621	368.527	266.9	BC110652	HG18	chr14	75197319	75221091	23093	BC110652	TTLL5	" tubulin tyrosine ligase-like family, member 5"
BC067303	-0.249505	9.4417	0.000722217	2.1152	NM_207505	11.5656	11.8214	11.572	10.4199	10.6383	10.6613	3030.97	3618.97	3044.49	1369.9	1593.9	1619.42	NM_207505	HG18	chr8	103888225	103891375	401472	NM_207505	FLJ45248	FLJ45248 protein
NM_153636	-2.12576	0.0435768	7.2771e-05	2.11506	AK092305	11.9411	12.0473	11.9144	10.8764	10.9721	10.811	3932.03	4232.57	3860.02	1879.88	2008.83	1796.55	AK092305	HG18	chr9	42008915	42011593	389741	AK092305	RP11-262H14.4	hypothetical protein MGC21881
NM_174902	-0.967711	2.49855	0.000397139	2.11501	NM_003356	9.47265	9.58973	9.72386	8.42241	8.63478	8.48981	710.479	770.543	845.619	343.081	397.492	359.491	NM_003356	HG18	chr11	73388984	73397778	7352	NM_003356	UCP3	" uncoupling protein 3 (mitochondrial, proton carrier)"
CR613982	0.0527452	8.36083	0.000333169	2.1144	BC011524	11.4129	11.3163	11.3495	10.216	10.3833	10.2344	2726.54	2550.02	2609.35	1189.34	1335.6	1204.67	BC011524	HG18	chr5	14634964	14664205	54491	BC011524	FAM105A	" family with sequence similarity 105, member A"
NM_004491	-0.860243	3.4256	4.58636e-07	2.11438	NM_003112	12.3705	12.3635	12.4043	11.3236	11.2936	11.2803	5295.16	5269.78	5420.81	2562.99	2510.28	2487.24	NM_003112	HG18	chr7	21434213	21520687	6671	NM_003112	SP4	Sp4 transcription factor
NM_000825	-0.0544167	10.0005	0.000449341	2.11409	BC070231	12.7796	12.9039	12.8785	11.742	11.8947	11.6796	7031.38	7664.28	7530.36	3425.26	3807.68	3280.36	BC070231	HG18	chr17	8018044	8020431	84314	BC070231	TMEM107	transmembrane protein 107
NM_017895	0.255915	7.59196	0.000516832	2.11317	NM_152465	10.4675	10.5265	10.4793	9.3207	9.43661	9.47407	1415.88	1475.04	1427.51	639.455	692.951	711.178	NM_152465	HG18	chr17	24054660	24062999	147011	NM_152465	PROCA1	proline-rich cyclin A1-interacting protein
BC034014	0.342722	6.37684	0.000175591	2.11261	NM_176820	9.77164	9.74426	9.59636	8.51322	8.70848	8.65263	874.093	857.661	774.091	365.371	418.324	402.439	NM_176820	HG18	chr19	60911609	60941580	338321	NM_176820	NALP9	" NACHT, leucine rich repeat and PYD containing 9"
NM_133462	2.28554	0.0220044	0.000214041	2.11171	NM_006576	9.90337	9.96323	10.0425	8.86572	8.92945	8.88136	957.663	998.233	1054.64	466.495	487.566	471.581	NM_006576	HG18	chr12	56477709	56496119	10677	NM_006576	AVIL	advillin
AL713747	-3.30859	0.00342846	0.000401242	2.11152	NM_001223	12.6101	12.6426	12.6829	11.6592	11.5309	11.507	6252.04	6394.46	6575.43	3234.12	2958.93	2910.33	NM_001223	HG18	chr11	104401444	104411067	834	NM_001223	CASP1	" caspase 1, apoptosis-related cysteine peptidase (interleukin 1, beta, convertase)"
NM_003559	0.550267	3.91495	0.000237461	2.11023	XM_932012	12.4228	12.465	12.3158	11.313	11.2225	11.4322	5490.89	5653.68	5098.16	2544.24	2389.5	2763.39	XM_932012	HG18	chr5	27511534	27521044	643401	XM_932012	LOC643401	hypothetical protein LOC643401
AK131423	0.41712	5.5467	0.00214151	2.10965	NM_001018041	9.4976	9.56216	9.55615	8.59443	8.37236	8.40903	722.873	755.957	752.813	386.529	331.384	339.914	NM_001018041	HG18	chr6	145988132	146098684	7957	NM_001018041	EPM2A	" epilepsy, progressive myoclonus type 2A, Lafora disease (laforin)"
AF217509	0.605541	3.4256	5.31723e-05	2.10904	NM_181717	9.56545	9.49101	9.54028	8.50588	8.38825	8.47132	757.684	719.58	744.578	363.519	335.055	354.911	NM_181717	HG18	chr6	31273515	31279723	253018	NM_181717	HCG27	HLA complex group 27
NM_018571	-4.80172	0	0.00102171	2.10894	NM_033179	13.8748	13.867	13.8566	12.7339	12.8613	12.7706	15021.7	14941	14833.9	6812.38	7441.18	6987.72	NM_033179	HG18	chr11	5278819	5279752	79339	NM_033179	OR51B4	" olfactory receptor, family 51, subfamily B, member 4"
AK095295	0.359586	6.11389	0.00223215	2.10812	BC094735	9.11901	9.28472	9.06845	7.87107	8.23101	8.12782	556.026	623.704	536.879	234.114	300.456	279.716	BC094735	HG18	chr22	22529613	22557723	66035	BC094735	SLC2A11	" solute carrier family 2 (facilitated glucose transporter), member 11"
AL137737	0.573336	3.66832	0.000487893	2.10754	D21337	10.6672	10.6792	10.558	9.44358	9.55917	9.66915	1626.09	1639.63	1507.54	696.308	754.389	814.151	D21337	HG18	chrX	107285776	107568316	1288	D21337	COL4A6	" collagen, type IV, alpha 6"
BC010648	-0.390895	8.74014	6.99774e-06	2.10738	XM_114430	12.3344	12.3973	12.3957	11.2729	11.3147	11.3139	5164.51	5394.46	5388.73	2474.52	2547.18	2545.83	XM_114430	HG18	chr5	138760360	138767652	202051	XM_114430	LOC202051	hypothetical protein LOC202051
XM_928907	-0.68099	5.5467	1.55622e-05	2.10731	NM_001034836	11.0259	11.0722	10.9645	9.8963	9.98716	9.95352	2085.14	2153.08	1998.26	952.981	1014.93	991.535	NM_001034836	HG18	chr17	31273594	31281893	201299	NM_001034836	RDM1	RAD52 motif 1
BC001047	-0.641267	6.11389	0.0102731	2.10726	NM_005668	9.22377	9.26754	9.20089	8.31427	8.2077	7.91608	597.903	616.321	588.499	318.306	295.64	241.534	NM_005668	HG18	chr5	100170802	100266869	7903	NM_005668	ST8SIA4	" ST8 alpha-N-acetyl-neuraminide alpha-2,8-sialyltransferase 4"
BC021233	-0.0234674	10.0005	0.0042319	2.10702	AJ619977	9.82399	9.84795	9.81654	8.8664	8.61129	8.7739	906.388	921.573	901.723	466.715	391.071	437.731	AJ619977	HG18	chr9	112168390	112381807	79987	AJ619977	SVEP1	" sushi, von Willebrand factor type A, EGF and pentraxin domain containing 1"
NM_015698	1.29293	0.388356	0.000273166	2.10487	M29550	10.4888	10.662	10.4508	9.53912	9.48363	9.36084	1436.91	1620.27	1399.65	743.981	715.908	657.495	M29550	HG18	chr10	74873565	74925760	5532	M29550	PPP3CB	" protein phosphatase 3 (formerly 2B), catalytic subunit, beta isoform (calcineurin A beta)"
BC074802	-2.66866	0.0111734	0.00307415	2.10486	AJ249778	11.3052	11.2344	11.3518	10.1004	10.3959	10.1591	2530.53	2409.38	2613.54	1097.77	1347.39	1143.42	AJ249778	HG18	chr1	179269761	179291058	3140	AJ249778	MR1	" major histocompatibility complex, class I-related"
NM_001946	-1.25697	0.779269	1.08458e-05	2.10456	NM_002386	11.2801	11.3269	11.3789	10.2997	10.2529	10.2131	2486.82	2568.77	2663.15	1260.39	1220.24	1187.01	NM_002386	HG18	chr16	88512526	88514886	4157	NM_002386	MC1R	melanocortin 1 receptor (alpha melanocyte stimulating hormone receptor)
NM_138452	1.79774	0.0712556	7.74644e-05	2.10415	NM_031948	10.3455	10.4895	10.4845	9.30446	9.35173	9.44464	1301.07	1437.64	1432.71	632.299	653.357	696.818	NM_031948	HG18	chr16	2702423	2710553	83886	NM_031948	PRSS27	" protease, serine 27"
AL137727	0.377273	6.11389	0.000281731	2.10339	NM_203448	11.5685	11.5664	11.5019	10.4172	10.5612	10.4369	3037.16	3032.65	2900.03	1367.36	1510.95	1386.16	NM_203448	HG18	chr9	41942712	41945031	389741	NM_203448	RP11-262H14.4	hypothetical protein MGC21881
NM_138286	-2.38587	0.0220044	4.47044e-06	2.10292	NM_001025201	11.0005	11.0543	10.9865	9.93659	9.98301	9.90433	2048.68	2126.54	2028.97	979.969	1012.01	958.299	NM_001025201	HG18	chr2	175372337	175578361	1123	NM_001025201	CHN1	chimerin (chimaerin) 1
AF091073	1.53887	0.157831	0.00102292	2.10246	NM_018717	10.9976	11.1497	11.1134	9.85389	10.114	10.0677	2044.54	2271.87	2215.42	925.375	1108.18	1073.2	NM_018717	HG18	chr4	140856994	141294683	55534	NM_018717	MAML3	mastermind-like 3 (Drosophila)
NM_001005269	-2.17307	0.0339892	0.00129965	2.10193	BC112930	9.89549	9.88199	9.82577	8.71403	8.75396	8.91327	952.445	943.57	907.508	419.936	431.721	482.128	BC112930	HG18	chr9	99092694	99179035	57653	BC112930	KIAA1529	KIAA1529
NM_017446	0.336513	6.64077	0.000930468	2.09913	NM_033293	12.695	12.6428	12.7052	11.7123	11.586	11.5301	6630.95	6395.36	6678.09	3355.4	3074.25	2957.28	NM_033293	HG18	chr11	104401444	104411067	834	NM_033293	CASP1	" caspase 1, apoptosis-related cysteine peptidase (interleukin 1, beta, convertase)"
NM_138699	3.18639	0.00277145	0.000130506	2.09805	NM_001800	12.0659	12.2334	12.0839	11.0603	11.1456	10.9707	4287.54	4815.29	4341.16	2135.45	2265.52	2006.87	NM_001800	HG18	chr19	10538137	10540631	1032	NM_001800	CDKN2D	" cyclin-dependent kinase inhibitor 2D (p19, inhibits CDK4)"
NM_003098	-3.47219	0	5.24094e-05	2.09594	AK055399	9.56645	9.60431	9.54941	8.503	8.51677	8.49809	758.206	778.37	749.307	362.793	366.271	361.561	AK055399	HG18	chr7	99644496	99646895	352954	AK055399	GATS	opposite strand transcription unit to STAG3
BC053675	-1.0287	1.91892	0.00220151	2.09456	AF104266	10.1728	10.0923	10.0936	9.06911	8.91022	9.16919	1154.31	1091.66	1092.62	537.124	481.107	575.706	AF104266	HG18	chr1	82038669	82230468	23266	AF104266	LPHN2	latrophilin 2
NM_015330	1.82055	0.0712556	3.31839e-05	2.0939	BC093668	11.306	11.4164	11.325	10.3209	10.2909	10.2383	2531.95	2733.2	2565.54	1279.12	1252.76	1207.89	BC093668	HG18	chr6	149110211	149436965	10090	BC093668	UST	uronyl-2-sulfotransferase
BC071592	0.830855	1.75097	9.86598e-05	2.09116	NM_002423	11.5272	11.6808	11.5527	10.6198	10.4665	10.4811	2951.33	3282.93	3004.04	1573.55	1414.9	1429.33	NM_002423	HG18	chr11	101896448	101906688	4316	NM_002423	MMP7	" matrix metallopeptidase 7 (matrilysin, uterine)"
NM_001013848	-5.00846	0	0.0025796	2.09021	AF031469	12.3347	12.1993	12.3854	11.0754	11.4301	11.2068	5165.37	4702.71	5350.25	2157.87	2759.3	2363.6	AF031469	HG18	chr1	179269778	179292310	3140	AF031469	MR1	" major histocompatibility complex, class I-related"
NM_138443	1.45159	0.2201	0.00109312	2.08986	AK094629	9.93472	9.95946	10.0506	8.8635	9.058	8.82462	978.697	995.625	1060.53	465.779	533.004	453.393	AK094629	HG18	chr6	161331335	161333364	N/A	AK094629	N/A	" Homo sapiens cDNA FLJ37310 fis, clone BRAMY2016706."
NM_002131	-0.217373	9.68705	0.00109349	2.08777	BC016854	12.6725	12.7178	12.6588	11.6063	11.7186	11.533	6528.41	6736.7	6466.64	3117.7	3370.18	2963.23	BC016854	HG18	chr11	77209844	77307110	28971	BC016854	C11orf67	chromosome 11 open reading frame 67
BC093910	1.79355	0.0712556	0.0137563	2.0871	NM_003155	9.27715	9.16277	9.34994	7.87686	8.40711	8.27626	620.442	573.149	652.55	235.056	339.463	310.028	NM_003155	HG18	chr8	23755378	23768265	6781	NM_003155	STC1	stanniocalcin 1
NM_001005372	-0.197404	9.76163	0.00169786	2.08571	NM_018291	10.6714	10.6466	10.4417	9.4711	9.55329	9.56271	1630.79	1603	1390.83	709.716	751.322	756.246	NM_018291	HG18	chr1	59535327	60000987	55277	NM_018291	FLJ10986	hypothetical protein FLJ10986
BC009737	1.42081	0.252929	0.000732843	2.08322	NM_004192	12.9448	12.8306	12.8408	11.8304	11.8047	11.8074	7884.59	7284.37	7336.29	3641.73	3577.36	3584.03	NM_004192	HG18	chrY	1482136	1531733	8623	NM_004192	ASMTL	acetylserotonin O-methyltransferase-like
XM_935305	0.198198	8.23331	0.000118874	2.08319	BC017026	12.1898	12.1604	12.0376	11.0138	11.1739	11.0225	4672.02	4577.77	4204.28	2067.73	2310.42	2080.25	BC017026	HG18	chrX	152891449	152901836	8269	BC017026	CXorf12	chromosome X open reading frame 12
BC108721	-0.213037	9.68705	0.000181802	2.08287	NM_001039938	11.1086	11.0703	11.1898	10.0659	10.0921	10.0371	2208.08	2150.31	2335.9	1071.86	1091.47	1050.65	NM_001039938	HG18	chr13	50921623	50925276	26512	NM_001039938	INTS6	integrator complex subunit 6
BC050351	2.50437	0.0109276	0.000530934	2.08213	NM_002403	11.0501	11.0065	10.9434	9.9238	9.84663	10.0501	2120.44	2057.25	1969.23	971.321	920.727	1060.18	NM_002403	HG18	chr1	17173583	17179726	4237	NM_002403	MFAP2	microfibrillar-associated protein 2
BC000420	1.3707	0.314397	3.50842e-06	2.08162	NM_024684	12.7133	12.6667	12.6437	11.6003	11.6583	11.5919	6715.83	6502.08	6399.27	3104.9	3232.3	3086.8	NM_024684	HG18	chr11	77209855	77261046	28971	NM_024684	C11orf67	chromosome 11 open reading frame 67
BC007582	-1.46416	0.388356	2.73631e-05	2.08113	NM_024308	11.7188	11.8264	11.7245	10.6656	10.6642	10.7679	3370.68	3631.65	3383.85	1624.3	1622.7	1743.65	NM_024308	HG18	chr17	32022452	32031346	79154	NM_024308	MGC4172	short-chain dehydrogenase/reductase
AL834364	-3.54504	0	0.00141021	2.07995	XM_927712	10.8427	10.8354	10.7813	9.65589	9.76625	9.86108	1836.48	1827.15	1759.91	806.699	870.833	929.998	XM_927712	HG18	chr12	54510936	54516303	440104	XM_927712	LOC440104	similar to RIKEN cDNA 1110012D08
NM_152407	-0.784155	4.45151	0.000213439	2.07966	NM_018952	12.5666	12.571	12.5564	11.5415	11.4714	11.5113	6066.2	6085.03	6023.46	2980.79	2839.37	2919.11	NM_018952	HG18	chr17	44028111	44037333	3216	NM_018952	HOXB6	homeobox B6
BC001550	-2.82502	0.00527286	1.13967e-05	2.07866	NM_182569	10.0543	9.99939	9.98145	8.95304	8.90974	9.00486	1063.3	1023.57	1010.92	495.604	480.947	513.726	NM_182569	HG18	chr17	54652615	54706655	284161	NM_182569	GDPD1	glycerophosphodiester phosphodiesterase domain containing 1
NM_005227	1.91307	0.0521799	0.000669064	2.07864	BC063677	11.6637	11.877	11.8053	10.783	10.6718	10.7303	3244.4	3761.32	3578.97	1761.97	1631.33	1698.82	BC063677	HG18	chr16	74129554	74147667	23563	BC063677	CHST5	carbohydrate (N-acetylglucosamine 6-O) sulfotransferase 5
NM_002058	-0.398018	8.66106	0.00110046	2.07673	XM_044166	11.026	11.0086	11.0216	9.88899	9.98486	10.0164	2085.24	2060.23	2078.83	948.159	1013.31	1035.69	XM_044166	HG18	chr1	154308428	154318386	92312	XM_044166	LOC92312	hypothetical protein LOC92312
BC001526	1.57112	0.157831	0.0104566	2.07668	BC028165	9.50122	9.53922	9.48868	8.6641	8.40093	8.27392	724.692	744.032	718.416	405.653	338.011	309.528	BC028165	HG18	chr13	57104655	57197669	27253	BC028165	PCDH17	protocadherin 17
NM_032737	1.0865	0.714041	0.000118453	2.07616	NM_014033	13.5372	13.551	13.4081	12.5042	12.4283	12.4045	11887.7	12002.1	10870.6	5809.38	5511.76	5421.52	NM_014033	HG18	chr12	49605035	49612555	25840	NM_014033	METTL7A	methyltransferase like 7A
BC041600	-0.725672	4.98644	7.26505e-05	2.07571	BC024939	10.6206	10.7024	10.6519	9.61326	9.53458	9.66452	1574.4	1666.29	1608.97	783.213	741.642	811.54	BC024939	HG18	chr8	75425207	75439380	54332	BC024939	GDAP1	ganglioside-induced differentiation-associated protein 1
NM_005736	3.71789	0	0.000394519	2.07544	NM_015150	11.1709	11.2203	11.1058	10.1291	10.1156	10.0941	2305.57	2385.91	2203.83	1119.85	1109.44	1093.04	NM_015150	HG18	chr3	16332355	16530226	23180	NM_015150	RAFTLIN	raft-linking protein
AB002308	0.502592	4.45151	0.000218296	2.07472	AB040888	9.57956	9.5344	9.37993	8.46274	8.3501	8.52441	765.13	741.548	666.254	352.809	326.31	368.216	AB040888	HG18	chr4	183762709	183958826	55714	AB040888	ODZ3	" odz, odd Oz/ten-m homolog 3 (Drosophila)"
NM_016216	-0.211632	9.68705	6.72857e-05	2.07445	XM_929580	10.9932	11.0489	10.9	9.93659	9.98285	9.86604	2038.31	2118.67	1910.91	979.967	1011.9	933.196	XM_929580	HG18	chr16	14823787	14826135	653770	XM_929580	LOC653770	" similar to ATP-binding cassette, sub-family C, member 6"
XM_496394	-1.28738	0.714041	0.00104383	2.07227	BC065225	10.0453	10.1257	10.165	9.17522	9.06952	8.9298	1056.68	1117.23	1148.1	578.118	537.278	487.683	BC065225	HG18	chrX	133768965	133783654	N/A	BC065225	N/A	" Homo sapiens cDNA clone MGC:74678 IMAGE:5724414, complete cds."
NM_013332	2.69198	0.00716969	0.00107489	2.07015	XM_933621	10.9279	10.9128	10.8887	9.77222	9.92588	9.87817	1948.2	1927.92	1895.97	874.442	972.723	941.079	XM_933621	HG18	chr19	44091465	44093348	643669	XM_933621	LOC643669	hypothetical protein LOC643669
BC008801	1.7211	0.09024	0.00147929	2.06857	AB089958	9.1247	9.35957	9.45145	8.32306	8.08151	8.38697	558.224	656.92	700.115	320.251	270.879	334.757	AB089958	HG18	chr11	116669796	116691721	23621	AB089958	BACE1	beta-site APP-cleaving enzyme 1
NM_005740	4.24334	0	0.00294876	2.06789	NM_138282	9.66294	9.72697	9.55628	8.63766	8.74584	8.40226	810.65	847.444	752.88	398.286	429.299	338.323	NM_138282	HG18	chr6	31620217	31622606	534	NM_138282	ATP6V1G2	" ATPase, H+ transporting, lysosomal 13kDa, V1 subunit G2"
BC093805	-0.0987532	10.0005	1.5189e-05	2.06716	XM_928962	11.4709	11.571	11.4925	10.4323	10.5179	10.4416	2838.42	3042.34	2881.36	1381.76	1466.24	1390.74	XM_928962	HG18	chr9	44341068	44344575	441417	XM_928962	LOC441417	hypothetical LOC441417
AK126398	2.31934	0.0216109	7.9406e-05	2.06648	BC050733	10.9086	10.9842	10.8539	9.87596	9.94321	9.78457	1922.27	2025.69	1850.74	939.637	984.478	881.961	BC050733	HG18	chr16	16222545	16224814	368	BC050733	ABCC6	" ATP-binding cassette, sub-family C (CFTR/MRP), member 6"
NM_014205	0.364834	6.11389	0.000938534	2.06643	AY070437	10.7274	10.6628	10.6613	9.66878	9.7106	9.52523	1695.37	1621.17	1619.48	813.943	837.877	736.851	AY070437	HG18	chr3	159940899	159943998	N/A	AY070437	N/A	" Homo sapiens cytokine receptor CRL2 precursor, mRNA, complete cds."
NM_005497	-0.0764182	10.0005	0.00197502	2.06547	NM_000958	11.2598	11.456	11.4277	10.3435	10.3621	10.3056	2452.13	2809.29	2754.69	1299.26	1316.18	1265.57	NM_000958	HG18	chr5	40715788	40729594	5734	NM_000958	PTGER4	prostaglandin E receptor 4 (subtype EP4)
BC035581	-0.495092	8.02947	0.0026869	2.06457	XM_927434	9.87623	9.81322	9.78709	8.64006	8.91122	8.77645	939.812	899.647	883.502	398.949	481.443	438.506	XM_927434	HG18	chr9	67665246	67789313	441440	XM_927434	LOC441440	hypothetical LOC441440
AK095225	-3.8648	0	0.000686319	2.06335	NM_001034853	9.54191	9.68639	9.64025	8.44364	8.68724	8.59604	745.422	823.939	798.001	348.167	412.211	386.961	NM_001034853	HG18	chrX	38028645	38071732	6103	NM_001034853	RPGR	retinitis pigmentosa GTPase regulator
XM_931543	-1.35992	0.517963	0.000441974	2.06159	AY078405	11.1182	11.0518	11.0364	10.0183	10.1155	9.93715	2222.88	2122.87	2100.3	1037.05	1109.33	980.349	AY078405	HG18	chr16	14823791	14826073	368	AY078405	ABCC6	" ATP-binding cassette, sub-family C (CFTR/MRP), member 6"
XM_495907	1.0166	0.868141	0.000922852	2.06027	BC100961	11.3148	11.3165	11.2159	10.2063	10.3661	10.1391	2547.36	2550.42	2378.63	1181.4	1319.83	1127.63	BC100961	HG18	chr4	142859988	142873945	3600	BC100961	IL15	interleukin 15
NM_005680	-0.143388	10.0005	3.98129e-05	2.0596	NM_174912	12.3576	12.449	12.3522	11.3836	11.3306	11.3188	5248.27	5591.54	5228.48	2671.81	2575.35	2554.5	NM_174912	HG18	chrX	57329863	57532351	158584	NM_174912	RP11-479E16.1	hypothetical protein FLJ31204
NM_014016	2.47522	0.0139079	2.32441e-05	2.05886	NM_030633	10.1535	10.0851	10.1862	9.03221	9.13432	9.13223	1138.97	1086.22	1165.07	523.561	561.959	561.145	NM_030633	HG18	chr4	175441630	175490021	80817	NM_030633	KIAA1712	KIAA1712
BC035910	0.824915	1.75097	0.000390861	2.058	NM_079421	12.0403	12.1686	11.9634	10.9796	11.0904	10.9832	4211.89	4603.79	3993.29	2019.23	2180.47	2024.28	NM_079421	HG18	chr19	10538137	10540655	1032	NM_079421	CDKN2D	" cyclin-dependent kinase inhibitor 2D (p19, inhibits CDK4)"
BC005020	-0.589907	6.86716	1.14071e-05	2.05767	NM_198401	12.1379	12.0461	12.0999	11.027	11.0244	11.1094	4506.96	4229.14	4389.72	2086.69	2082.99	2209.29	NM_198401	HG18	chr8	101602175	101641188	157567	NM_198401	ANKRD46	ankyrin repeat domain 46
NM_024741	0.186426	8.36083	1.44347e-06	2.05741	AF309387	10.5719	10.5441	10.5963	9.54928	9.54375	9.4968	1522.19	1493.16	1548.17	749.237	746.373	722.471	AF309387	HG18	chr8	107788380	107832470	55074	AF309387	OXR1	oxidation resistance 1
XM_929952	-1.76453	0.126161	0.000981119	2.05709	XM_933969	10.411	10.6771	10.411	9.39763	9.60524	9.37994	1361.49	1637.26	1361.49	674.481	778.873	666.26	XM_933969	HG18	chr1	93549304	93584658	646848	XM_933969	LOC646848	hypothetical protein LOC646848
XM_290342	-2.56705	0.0157093	0.00157244	2.05635	BC018069	9.84086	10.0109	9.78512	8.68797	9.02124	8.7969	917.052	1031.79	882.295	412.421	519.594	444.764	BC018069	HG18	chr1	36656094	36688639	127700	BC018069	C1orf102	chromosome 1 open reading frame 102
NM_030645	1.69106	0.101075	0.0263459	2.05613	BC034499	9.55053	9.56454	9.649	8.15668	8.69401	8.72767	749.886	757.206	802.859	285.369	414.149	423.926	BC034499	HG18	chr19	21333574	21353941	148203	BC034499	LOC148203	hypothetical protein LOC148203
NM_006938	0.0952363	8.36083	1.90722e-05	2.05598	NM_001195	10.9768	10.8952	10.9294	9.87628	9.95311	9.85173	2015.39	1904.47	1950.13	939.847	991.253	923.986	NM_001195	HG18	chr20	17422549	17459974	631	NM_001195	BFSP1	" beaded filament structural protein 1, filensin"
XM_926913	-2.09655	0.0435768	0.000613333	2.05553	NM_199123	11.9847	12.1084	11.9688	11.0117	10.9576	10.9776	4052.78	4415.58	4008.46	2064.69	1988.72	2016.47	NM_199123	HG18	chr14	98945893	99016979	84193	NM_199123	SETD3	SET domain containing 3
XM_208658	-4.4815	0	0.000209784	2.05471	CR615589	9.39561	9.37186	9.43362	8.3274	8.43681	8.31769	673.533	662.539	691.516	321.216	346.523	319.061	CR615589	HG18	chr19	55661855	55671822	112703	CR615589	LOC112703	hypothetical protein BC004941
BC037734	0.137639	8.36083	0.00417809	2.05442	NM_018718	10.6401	10.7874	10.5145	9.61782	9.58019	9.64013	1595.87	1767.37	1462.8	785.694	765.465	797.938	NM_018718	HG18	chr7	129823610	129868090	95681	NM_018718	TSGA14	" testis specific, 14"
NM_148936	0.855087	1.59292	0.000599145	2.05406	BC009041	10.8198	10.9222	10.6794	9.72934	9.86038	9.7222	1807.48	1940.49	1639.89	848.836	929.547	844.643	BC009041	HG18	chr11	113775010	113776411	54494	BC009041	C11orf71	chromosome 11 open reading frame 71
NM_006260	1.42385	0.252929	0.000217395	2.05338	NM_024886	11.7432	11.8657	11.7006	10.6441	10.8449	10.7042	3428.14	3731.97	3328.46	1600.3	1839.29	1668.35	NM_024886	HG18	chr10	104199583	104201290	79946	NM_024886	C10orf95	chromosome 10 open reading frame 95
NM_005556	-3.06843	0.00342846	6.88706e-05	2.0532	NM_001007469	9.731	9.72156	9.59641	8.5791	8.63194	8.72442	849.812	844.269	774.117	382.442	396.71	422.971	NM_001007469	HG18	chr19	41085221	41087013	10870	NM_001007469	HCST	hematopoietic cell signal transducer
NM_015310	2.56404	0.0109276	0.000289416	2.05313	AK024084	9.32666	9.4769	9.4613	8.3377	8.42325	8.39381	642.102	712.575	704.913	323.518	343.282	336.348	AK024084	HG18	chr12	7138778	7153130	51279	AK024084	C1RL	" complement component 1, r subcomponent-like"
NM_002392	2.8651	0.0049122	0.00017511	2.05263	XM_498631	12.0466	12.1821	12.0602	11.0145	11.0968	11.0679	4230.45	4647.2	4270.55	2068.64	2190.18	2146.71	XM_498631	HG18	chr16	3115536	3124833	440334	XM_498631	LOC440334	hypothetical LOC440334
NM_021035	0.328859	6.64077	0.000303508	2.05258	NM_138787	9.67653	9.60681	9.50372	8.66424	8.56489	8.4423	818.324	779.72	725.946	405.693	378.695	347.844	NM_138787	HG18	chr11	36572668	36637393	119710	NM_138787	C11orf74	chromosome 11 open reading frame 74
NM_018648	0.497648	4.45151	0.000150741	2.05044	BC057766	10.2375	10.2752	10.2468	9.17458	9.20514	9.27053	1207.21	1239.21	1215.02	577.863	590.231	617.6	BC057766	HG18	chr12	543723	642836	4815	BC057766	NINJ2	ninjurin 2
NM_021932	-0.419131	8.58195	0.000453143	2.05015	NM_172109	12.2103	12.1678	12.1219	11.0943	11.2318	11.0624	4738.76	4601.34	4457.11	2186.27	2405.04	2138.56	NM_172109	HG18	chr20	61535475	61574437	3785	NM_172109	KCNQ2	" potassium voltage-gated channel, KQT-like subfamily, member 2"
BC110830	0.556353	3.91495	0.000219025	2.04994	AK090498	13.6829	13.5891	13.6578	12.6039	12.6266	12.594	13151.2	12323.5	12924.2	6225.31	6323.75	6182.71	AK090498	HG18	chrX	1482033	1531822	8623	AK090498	ASMTL	acetylserotonin O-methyltransferase-like
XM_931862	-0.241693	9.49447	0.000328391	2.04988	BC111063	10.8912	11.0622	10.9577	9.95272	10.0355	9.81268	1899.17	2138.2	1988.87	990.984	1049.51	899.312	BC111063	HG18	chr1	158475636	158498839	50717	BC111063	WDR42A	WD repeat domain 42A
BC070138	0.752021	2.2887	0.00344963	2.04925	NM_174970	9.24888	9.27915	9.24066	8.11083	8.19896	8.34422	608.403	621.3	604.944	276.441	293.854	324.983	NM_174970	HG18	chr1	43945804	44169418	6487	NM_174970	ST3GAL3	" ST3 beta-galactoside alpha-2,3-sialyltransferase 3"
NM_018259	-0.159317	9.97263	0.00342587	2.04918	S79869	10.1824	10.2966	10.3596	9.03345	9.38462	9.29818	1162.03	1257.68	1313.85	524.009	668.422	629.55	S79869	HG18	chr7	27099456	27102050	3198	S79869	HOXA1	homeobox A1
NM_004442	-0.682967	5.5467	0.00240929	2.04861	XM_379228	9.83584	9.72386	9.73696	8.88712	8.60151	8.69178	913.868	845.618	853.329	473.466	388.43	413.511	XM_379228	HG18	chr3	153466057	153469929	401093	XM_379228	LOC401093	hypothetical LOC401093
BC002495	-0.961045	2.49855	0.000109708	2.04812	XM_931990	9.64571	9.62267	9.57815	8.52144	8.57404	8.64625	801.03	788.337	764.382	367.46	381.103	400.664	XM_931990	HG18	chr6	7483991	7486178	644058	XM_931990	LOC644058	hypothetical protein LOC644058
BC005187	0.000642983	8.36083	0.000946695	2.04765	BC093968	9.20263	9.38877	9.08904	8.06347	8.20162	8.31819	589.208	670.348	544.593	267.514	294.398	319.171	BC093968	HG18	chr11	34130422	34335243	25841	BC093968	ABTB2	ankyrin repeat and BTB (POZ) domain containing 2
M16938	4.60825	0	0.00072516	2.04715	BC034294	10.6049	10.7199	10.6277	9.60853	9.6333	9.61222	1557.32	1686.57	1582.18	780.651	794.166	782.648	BC034294	HG18	chr16	2702422	2710217	83886	BC034294	PRSS27	" protease, serine 27"
CR749247	-4.30227	0	0.0025241	2.04665	BC101534	10.2291	10.4662	10.4602	9.30001	9.39401	9.37244	1200.21	1414.6	1408.79	630.348	672.789	662.806	BC101534	HG18	chr5	40716321	40728332	5734	BC101534	PTGER4	prostaglandin E receptor 4 (subtype EP4)
NM_012083	3.44391	0	0.0012413	2.04406	AK094866	9.93993	10.2544	10.0295	8.94361	9.2045	8.98612	982.239	1221.49	1045.19	492.374	589.971	507.098	AK094866	HG18	chr7	75204115	75206195	3092	AK094866	HIP1	huntingtin interacting protein 1
NM_002166	5.55103	0	0.00154174	2.04363	NM_001008739	11.1274	11.0609	11.0178	9.94038	10.1782	9.98498	2237.02	2136.31	2073.36	982.543	1158.6	1013.39	NM_001008739	HG18	chr6	42965980	42966532	441150	NM_001008739	LOC441150	similar to RIKEN cDNA 2310039H08
NM_001230	-0.491832	8.02947	0.000371943	2.04335	BC015234	12.5266	12.6044	12.4078	11.4158	11.5187	11.5159	5900.27	6227.51	5434.04	2732.14	2934.16	2928.31	BC015234	HG18	chr11	75157436	75189325	84649	BC015234	DGAT2	diacylglycerol O-acyltransferase homolog 2 (mouse)
BC043153	-1.62754	0.2201	2.20861e-05	2.04302	NM_013958	10.9699	10.9852	10.9142	9.90341	9.94358	9.93082	2005.7	2027.03	1929.78	957.687	984.73	976.059	NM_013958	HG18	chr8	32525294	32720313	3084	NM_013958	NRG1	neuregulin 1
NM_005357	2.43654	0.0157093	7.83808e-05	2.04279	NM_002166	12.1007	12.2123	12.0875	11.0755	11.0409	11.1914	4392.13	4745.37	4352.07	2158.07	2106.95	2338.48	NM_002166	HG18	chr2	8739563	8742034	3398	NM_002166	ID2	" inhibitor of DNA binding 2, dominant negative helix-loop-helix protein"
AK130546	0.661296	2.93488	2.64837e-05	2.04152	BC028298	12.988	13.0851	12.9841	11.9225	12.0323	12.0132	8124.06	8689.5	8102.23	3881.9	4188.86	4133.75	BC028298	HG18	chr12	54400463	54404754	5959	BC028298	RDH5	retinol dehydrogenase 5 (11-cis and 9-cis)
NM_032515	-1.29789	0.714041	2.64869e-05	2.04121	AK095583	12.6461	12.646	12.6769	11.665	11.6193	11.5959	6410.08	6409.59	6548.31	3247.23	3145.91	3095.33	AK095583	HG18	chr7	74079645	74083566	N/A	AK095583	N/A	" Homo sapiens cDNA FLJ38264 fis, clone FCBBF3001657."
XM_934228	0.328708	6.64077	0.00222855	2.04121	AK090568	10.2649	10.2587	10.0359	8.95813	9.33067	9.17003	1230.35	1225.15	1049.83	497.353	643.891	576.041	AK090568	HG18	chr1	59535271	59937654	55277	AK090568	FLJ10986	hypothetical protein FLJ10986
BC109298	-3.24275	0.00342846	0.00564155	2.04093	XM_379668	10.6946	10.9105	10.5825	9.65488	9.74626	9.71677	1657.3	1924.79	1533.41	806.137	858.849	841.47	XM_379668	HG18	chr9	129913272	129920828	286208	XM_379668	LOC286208	hypothetical protein LOC286208
NM_022096	4.30966	0	0.00669739	2.04064	XM_929544	10.4978	10.8182	10.3454	9.40555	9.67692	9.52004	1445.99	1805.58	1300.98	678.19	818.545	734.207	XM_929544	HG18	chr7	75205348	75205970	653392	XM_929544	LOC653392	similar to huntingtin interacting protein 1
BC065928	1.75021	0.09024	8.75618e-07	2.03881	NM_033292	12.6033	12.6335	12.6026	11.6047	11.5601	11.5913	6222.75	6354.05	6219.75	3114.26	3019.57	3085.54	NM_033292	HG18	chr11	104401444	104411067	834	NM_033292	CASP1	" caspase 1, apoptosis-related cysteine peptidase (interleukin 1, beta, convertase)"
NM_004261	-5.29765	0	0.000217284	2.0388	AK024489	9.76708	9.86121	9.7662	8.77587	8.85357	8.67865	871.33	930.077	870.799	438.328	462.583	409.763	AK024489	HG18	chr14	22834969	22841897	90673	AK024489	PPP1R3E	" protein phosphatase 1, regulatory (inhibitor) subunit 3E"
BC003044	1.19607	0.517963	0.00172731	2.03811	BC059360	10.2959	10.419	10.4387	9.36537	9.36062	9.35	1257.08	1369.11	1387.94	659.565	657.395	652.576	BC059360	HG18	chr11	73724981	73787122	283209	BC059360	PGM2L1	phosphoglucomutase 2-like 1
NM_005001	-1.15316	1.18366	6.2227e-05	2.03807	BC031550	12.4237	12.5306	12.3891	11.4763	11.441	11.3451	5494.33	5916.82	5364.08	2849.07	2780.34	2601.52	BC031550	HG18	chr12	47777191	47790711	55716	BC031550	LMBR1L	limb region 1 homolog (mouse)-like
NM_003588	1.31759	0.34468	3.55052e-07	2.03728	AF049884	12.0669	12.0919	12.0958	11.046	11.0617	11.0671	4290.29	4365.48	4377.23	2114.31	2137.48	2145.46	AF049884	HG18	chr4	186745473	186970369	8470	AF049884	SORBS2	sorbin and SH3 domain containing 2
NM_033661	-0.445114	8.43437	0.00471868	2.03582	BC047791	9.71869	9.70981	9.75112	8.6511	8.84799	8.59138	842.591	837.421	861.749	402.013	460.798	385.711	BC047791	HG18	chr6	31620220	31622393	534	BC047791	ATP6V1G2	" ATPase, H+ transporting, lysosomal 13kDa, V1 subunit G2"
NM_016542	0.00959343	8.36083	0.00234489	2.03504	BX640709	9.37511	9.46605	9.42515	8.26008	8.51716	8.40388	664.033	707.237	687.47	306.571	366.371	338.703	BX640709	HG18	chr6	2933880	2936405	401232	BX640709	DKFZp686I15217	hypothetical protein DKFZp686I15217
XM_931180	-0.757602	4.72217	9.98634e-05	2.03494	BC048796	12.4447	12.452	12.3526	11.363	11.3932	11.4196	5574.62	5603.17	5229.99	2634.01	2689.63	2739.4	BC048796	HG18	chr12	110853489	110935298	89894	BC048796	TMEM116	transmembrane protein 116
BC110300	1.98096	0.0435768	0.00130872	2.03467	CR602405	12.1548	12.2472	12.1937	11.0452	11.2631	11.2056	4559.81	4861.46	4684.6	2113.22	2457.78	2361.75	CR602405	HG18	chr1	179269758	179291868	N/A	CR602405	N/A	full-length cDNA clone CS0DI058YN23 of Placenta Cot 25-normalized of Homo sapiens (human).
NM_021951	-4.09272	0	2.57573e-05	2.03437	AY690601	10.6022	10.6862	10.5851	9.54134	9.659	9.59904	1554.43	1647.63	1536.18	745.126	808.443	775.529	AY690601	HG18	chr2	201756127	201773697	843	AY690601	CASP10	" caspase 10, apoptosis-related cysteine peptidase"
NM_005175	0.799879	1.91892	0.000374654	2.03228	XM_934084	9.79991	9.84867	9.67793	8.75976	8.70511	8.7962	891.388	922.031	819.117	433.461	417.349	444.549	XM_934084	HG18	chr4	123387355	123466380	84162	XM_934084	KIAA1109	KIAA1109
BC045535	2.19339	0.0286105	0.00396563	2.03114	BC004449	12.5586	12.2744	12.405	11.3757	11.4405	11.3677	6032.58	4953.99	5423.37	2657.28	2779.36	2642.55	BC004449	HG18	chr19	19153687	19163949	4207	BC004449	MEF2B	" MADS box transcription enhancer factor 2, polypeptide B (myocyte enhancer factor 2B)"
BC065002	6.55611	0	0.00101352	2.03019	XM_932023	9.42284	9.41254	9.15549	8.1777	8.30371	8.44754	686.371	681.488	570.266	289.556	315.984	349.111	XM_932023	HG18	chr11	109671999	109672925	644156	XM_932023	LOC644156	hypothetical protein LOC644156
NM_015017	-0.272781	9.32762	1.59689e-05	2.0292	NM_014483	10.311	10.2297	10.3163	9.31511	9.26733	9.21162	1270.38	1200.75	1274.98	636.984	616.233	592.892	NM_014483	HG18	chr3	29297946	30007813	27303	NM_014483	RBMS3	" RNA binding motif, single stranded interacting protein"
NM_144780	0.157135	8.36083	0.000718449	2.02704	XM_933667	10.8543	11.1226	10.9311	9.85646	10.0892	9.90713	1851.27	2229.68	1952.5	927.024	1089.29	960.162	XM_933667	HG18	chr2	128359347	128362842	646509	XM_933667	LOC646509	hypothetical protein LOC646509
NM_005441	0.0902383	8.36083	1.06155e-05	2.02616	NM_031427	11.8243	11.8109	11.7907	10.8207	10.788	10.7605	3626.34	3592.82	3542.87	1808.66	1768.11	1734.77	NM_031427	HG18	chr14	73181454	73232950	83544	NM_031427	C14orf168	chromosome 14 open reading frame 168
NM_014798	1.66464	0.112866	9.07104e-06	2.0261	NM_024108	13.2715	13.3118	13.2252	12.2283	12.3017	12.2222	9887.91	10168.2	9575.66	4798.23	5048.72	4778.05	NM_024108	HG18	chr19	50358025	50373325	79090	NM_024108	TRAPPC6A	trafficking protein particle complex 6A
AK123361	-0.0784911	10.0005	2.56847e-05	2.02583	M19154	11.4962	11.4404	11.5543	10.5377	10.4736	10.424	2888.64	2779.15	3007.3	1486.45	1421.9	1373.89	M19154	HG18	chr1	216586199	216682101	7042	M19154	TGFB2	" transforming growth factor, beta 2"
NM_198402	1.19308	0.517963	0.00182772	2.02495	BC069390	11.3519	11.358	11.1301	10.4599	10.1288	10.1871	2613.75	2624.9	2241.23	1408.44	1119.61	1165.81	BC069390	HG18	chr7	17305343	17349299	196	BC069390	AHR	aryl hydrocarbon receptor
BC112067	-1.04902	1.75097	0.000134204	2.02469	BC016922	13.1057	13.0873	13.1464	12.1384	12.0265	12.1197	8814.96	8703.28	9067.06	4508.36	4171.94	4450.25	BC016922	HG18	chr4	167014341	167171554	7092	BC016922	TLL1	tolloid-like 1
BC048347	3.49825	0	0.00261129	2.02465	NM_017786	12.1401	12.3307	12.2768	11.2491	11.2201	11.2318	4513.64	5151.23	4962.24	2434.01	2385.52	2404.97	NM_017786	HG18	chr8	110655591	110725080	55638	NM_017786	FLJ20366	hypothetical protein FLJ20366
BC001034	-0.0698738	10.0005	8.36249e-05	2.02425	NM_054020	11.0962	11.118	11.1509	10.0519	10.1578	10.1017	2189.16	2222.5	2273.75	1061.52	1142.33	1098.81	NM_054020	HG18	chr15	41710063	41728331	117155	NM_054020	CATSPER2	" cation channel, sperm associated 2"
BC034953	-0.391608	8.74014	0.00402334	2.02411	NM_002463	9.11357	9.30958	9.50979	8.12318	8.21321	8.53813	553.935	634.543	729.006	278.817	296.771	371.736	NM_002463	HG18	chr21	41655819	41702739	4600	NM_002463	MX2	myxovirus (influenza virus) resistance 2 (mouse)
NM_005848	2.83061	0.0049122	6.31899e-05	2.02392	NM_014232	9.24201	9.32877	9.19757	8.16265	8.30929	8.24433	605.513	643.042	587.144	286.551	317.209	303.243	NM_014232	HG18	chr17	8003188	8007017	6844	NM_014232	VAMP2	vesicle-associated membrane protein 2 (synaptobrevin 2)
BC011793	1.37315	0.314397	0.000402766	2.02336	XM_376843	11.2978	11.5179	11.4141	10.4511	10.4695	10.2579	2517.56	2932.44	2728.93	1399.88	1417.9	1224.46	XM_376843	HG18	chr9	44183404	44186045	653444	XM_376843	LOC653444	similar to hypothetical protein MGC21881
BC071729	0.37676	6.11389	0.000322749	2.02256	XM_371933	9.41527	9.22289	9.41458	8.28674	8.45348	8.26489	682.776	597.538	682.448	312.289	350.551	307.596	XM_371933	HG18	chr7	94374911	94760959	55607	XM_371933	PPP1R9A	" protein phosphatase 1, regulatory (inhibitor) subunit 9A"
NM_001084	-1.73953	0.142809	0.000489608	2.02208	BC048125	9.71706	9.6928	9.635	8.68712	8.73918	8.5669	841.643	827.606	795.101	412.178	427.324	379.222	BC048125	HG18	chr15	47502004	47700343	196951	BC048125	C15orf33	chromosome 15 open reading frame 33
NM_004953	1.61378	0.126161	0.00174131	2.02192	AL833810	10.7902	10.7444	10.7803	9.65062	9.83717	9.7741	1770.86	1715.43	1758.67	803.761	914.709	875.584	AL833810	HG18	chr11	116662865	116664727	23621	AL833810	BACE1	beta-site APP-cleaving enzyme 1
BC000506	-0.916411	2.93488	1.07239e-05	2.02124	NM_005224	12.3055	12.2579	12.3513	11.2992	11.3262	11.2437	5061.92	4897.57	5225.29	2520	2567.67	2424.93	NM_005224	HG18	chr19	880328	923807	1820	NM_005224	ARID3A	AT rich interactive domain 3A (BRIGHT- like)
NM_002898	-0.184387	9.8262	0.00117126	2.02024	NM_172096	10.4896	10.5338	10.4351	9.36451	9.45481	9.58849	1437.76	1482.51	1384.44	659.17	701.749	769.878	NM_172096	HG18	chr15	41710063	41728331	117155	NM_172096	CATSPER2	" cation channel, sperm associated 2"
NM_021103	0.467046	4.98644	0.000144948	2.01995	NM_020924	11.3544	11.2623	11.3177	10.2146	10.3635	10.3109	2618.36	2456.41	2552.43	1188.23	1317.43	1270.28	NM_020924	HG18	chr9	124720198	124733600	57684	NM_020924	ZBTB26	zinc finger and BTB domain containing 26
NM_005830	0.207282	8.02947	0.00418754	2.01937	NM_018279	10.3047	10.3355	10.3008	9.4337	9.19231	9.2627	1264.82	1292.07	1261.39	691.553	585.008	614.259	NM_018279	HG18	chr12	70366144	70383254	55266	NM_018279	TMEM19	transmembrane protein 19
NM_005863	-0.952659	2.49855	5.32268e-05	2.01802	NM_006080	12.3523	12.3001	12.2399	11.2771	11.2188	11.3565	5228.8	5043.19	4837	2481.61	2383.35	2622.1	NM_006080	HG18	chr7	83428425	83661848	10371	NM_006080	SEMA3A	" sema domain, immunoglobulin domain (Ig), short basic domain, secreted, (semaphorin) 3A"
NM_022566	0.694023	2.72033	0.000154443	2.01785	BC007981	9.94168	9.98686	10.0262	8.91639	8.94355	9.05391	983.434	1014.72	1042.79	483.173	492.352	531.494	BC007981	HG18	chr19	1157462	1179093	6794	BC007981	STK11	serine/threonine kinase 11
NM_017420	-0.244274	9.49447	0.00115394	2.01697	NM_002441	11.6025	11.6766	11.4816	10.6103	10.5818	10.5377	3109.47	3273.36	2859.51	1563.24	1532.6	1486.45	NM_002441	HG18	chr6	31815755	31840606	4439	NM_002441	MSH5	mutS homolog 5 (E. coli)
BC074855	-1.89993	0.0780496	0.00133672	2.01678	NM_005543	9.64873	9.44218	9.48567	8.37443	8.68309	8.47382	802.709	695.632	716.922	331.859	411.028	355.529	NM_005543	HG18	chr19	17788321	17793320	3640	NM_005543	INSL3	insulin-like 3 (Leydig cell)
BC031293	1.75466	0.09024	0.000150698	2.01622	BC056162	11.5041	11.4708	11.3749	10.4215	10.5331	10.358	2904.65	2838.37	2655.72	1371.43	1481.73	1312.42	BC056162	HG18	chr7	129824613	129868060	95681	BC056162	TSGA14	" testis specific, 14"
NM_000690	-0.100736	10.0005	4.89354e-05	2.0158	NM_017459	10.6933	10.6256	10.568	9.56632	9.64496	9.64293	1655.81	1579.85	1518.07	758.142	800.61	799.486	NM_017459	HG18	chr1	17173583	17180668	4237	NM_017459	MFAP2	microfibrillar-associated protein 2
XM_933454	2.55842	0.0109276	0.00180626	2.01565	XM_934501	11.091	11.2658	10.9669	10.0454	10.1931	10.0626	2181.33	2462.4	2001.48	1056.71	1170.67	1069.43	XM_934501	HG18	chr9	129913272	129920787	286208	XM_934501	LOC286208	hypothetical protein LOC286208
NM_032824	-4.3176	0	0.000942625	2.01517	BC066915	14.0536	14.1543	14.1851	13.1303	13.1304	13.1027	17004.4	18233	18627.1	8966.45	8966.93	8796.21	BC066915	HG18	chr1	32572027	32574421	65108	BC066915	MARCKSL1	MARCKS-like 1
NM_004085	-0.148123	10.0005	0.00154188	2.01411	NM_032143	9.39445	9.62211	9.46969	8.45523	8.54121	8.46726	672.996	788.032	709.023	350.977	372.529	353.916	NM_032143	HG18	chr2	135674040	136005276	84083	NM_032143	ZRANB3	" zinc finger, RAN-binding domain containing 3"
U75454	1.64101	0.126161	0.000224024	2.01335	NM_174950	10.4617	10.5357	10.6101	9.41171	9.58332	9.58082	1410.22	1484.41	1562.97	681.096	767.127	765.801	NM_174950	HG18	chr9	46527457	46586496	387628	NM_174950	KGFLP1	keratinocyte growth factor-like protein 1
NM_013956	6.50085	0	7.94484e-05	2.01107	NM_033295	12.405	12.497	12.5554	11.5557	11.4694	11.4088	5423.64	5780.68	6019.56	3010.25	2835.44	2718.86	NM_033295	HG18	chr11	104401444	104411067	834	NM_033295	CASP1	" caspase 1, apoptosis-related cysteine peptidase (interleukin 1, beta, convertase)"
BC039833	4.3744	0	0.000124997	2.01079	BC110796	12.787	12.7952	12.6681	11.8072	11.6439	11.7743	7067.66	7107.8	6508.47	3583.63	3200.08	3502.76	BC110796	HG18	chr7	129946360	130004085	N/A	BC110796	N/A	" Homo sapiens cDNA clone MGC:131645 IMAGE:5197024, complete cds."
NM_015133	-1.10396	1.4504	0.00393665	2.01061	BC032837	9.68905	9.59913	9.6131	8.78171	8.59778	8.48484	825.455	775.579	783.128	440.108	387.426	358.254	BC032837	HG18	chr2	210613298	210744296	151050	BC032837	FLJ23861	hypothetical protein FLJ23861
NM_001011551	-0.969459	2.2887	0.00284574	2.00958	NM_145326	10.2597	10.3814	10.2832	9.1889	9.47103	9.23024	1225.94	1333.88	1246.13	583.626	709.684	600.59	NM_145326	HG18	chr19	21371797	21383441	115648	NM_145326	LOC115648	similar to hypothetical protein FLJ13659
BC011045	-0.892911	3.18081	0.000435128	2.00819	AJ001815	10.2916	10.3049	10.1575	9.2503	9.28245	9.20705	1253.38	1264.94	1142.09	608.999	622.724	591.016	AJ001815	HG18	chr2	110238204	110319867	4867	AJ001815	NPHP1	nephronophthisis 1 (juvenile)
NM_030925	-1.65661	0.200561	0.000103586	2.00796	NM_023009	13.9389	13.9962	13.9921	12.9041	13.0189	12.9852	15704.6	16340.6	16294	7665.35	8299.9	8108.51	NM_023009	HG18	chr1	32572026	32574410	65108	NM_023009	MARCKSL1	MARCKS-like 1
NM_003647	0.596629	3.66832	0.000772552	2.00658	BC005157	11.3118	11.4796	11.2258	10.2539	10.4226	10.3331	2542.11	2855.63	2395	1221.07	1372.55	1289.97	BC005157	HG18	chr3	49424685	49427790	6988	BC005157	TCTA	T-cell leukemia translocation altered gene
NM_004504	1.40861	0.252929	0.00557575	2.00537	NM_004732	9.90336	9.69478	9.56718	8.77291	8.6664	8.73254	957.651	828.742	758.594	437.43	406.301	425.359	NM_004732	HG18	chr17	7766751	7773478	9196	NM_004732	KCNAB3	" potassium voltage-gated channel, shaker-related subfamily, beta member 3"
BC114515	-1.8903	0.0780496	7.13873e-05	2.00532	NM_005502	12.2244	12.1142	12.1756	11.1206	11.2502	11.1304	4785.28	4433.4	4626.21	2226.49	2435.85	2241.75	NM_005502	HG18	chr9	106583103	106730257	19	NM_005502	ABCA1	" ATP-binding cassette, sub-family A (ABC1), member 1"
NM_016002	0.57183	3.91495	5.58153e-05	2.0051	BC010609	11.7904	11.8575	11.7916	10.7741	10.8774	10.7755	3542.19	3710.8	3545.02	1751.21	1881.21	1752.86	BC010609	HG18	chr16	74129702	74147639	23563	BC010609	CHST5	carbohydrate (N-acetylglucosamine 6-O) sulfotransferase 5
NM_152683	0.0153202	8.36083	0.000180869	2.0048	NM_015996	10.449	10.5402	10.3545	9.38593	9.52467	9.42513	1397.87	1489.09	1309.21	669.033	736.564	687.459	NM_015996	HG18	chr11	116555106	116573370	51092	NM_015996	SIDT2	" SID1 transmembrane family, member 2"
NM_002532	1.41283	0.252929	0.000129617	2.00363	NM_021255	11.7294	11.7466	11.7532	10.7251	10.7822	10.7133	3395.57	3436.28	3452	1692.68	1761.06	1678.88	NM_021255	HG18	chr14	55654955	55837773	57161	NM_021255	PELI2	pellino homolog 2 (Drosophila)
NM_033411	1.08746	0.714041	1.45798e-05	2.00331	NM_012133	12.2103	12.2108	12.1383	11.2126	11.1838	11.1564	4738.82	4740.31	4507.95	2373.13	2326.33	2282.54	NM_012133	HG18	chr7	129933317	130004108	26958	NM_012133	COPG2	" coatomer protein complex, subunit gamma 2"
XM_211367	3.13673	0.00277145	6.07717e-05	2.00293	NM_021619	10.3656	10.4944	10.4382	9.34983	9.48732	9.45407	1319.36	1442.51	1387.46	652.498	717.743	701.388	NM_021619	HG18	chr9	132529801	132548205	59335	NM_021619	PRDM12	PR domain containing 12
XM_927661	0.537039	4.19063	0.000229364	2.0027	NM_001013258	13.0154	13.0299	13.0004	11.9794	12.0647	11.9945	8279.89	8363.59	8194.51	4038.05	4283.77	4080.41	NM_001013258	HG18	chr7	98908450	98917885	285989	NM_001013258	LOC285989	hypothetical protein LOC285989
BC008714	0.424421	5.5467	0.000316298	2.00242	BC012049	12.2869	12.5001	12.4015	11.2888	11.3964	11.4984	4997.12	5793.12	5410.31	2501.87	2695.54	2893.07	BC012049	HG18	chr2	38150574	38156780	1545	BC012049	CYP1B1	" cytochrome P450, family 1, subfamily B, polypeptide 1"
BC071709	-0.446997	8.43437	0.00355166	2.00229	NM_020397	9.23003	9.26598	9.31433	8.15231	8.4196	8.2212	600.504	615.658	636.636	284.504	342.415	298.421	NM_020397	HG18	chr10	12431588	12908148	57118	NM_020397	CAMK1D	calcium/calmodulin-dependent protein kinase ID
NM_002245	-0.376164	8.81299	3.41196e-05	2.0003	NM_000585	11.3379	11.3059	11.2193	10.3471	10.2313	10.2842	2588.46	2531.66	2384.23	1302.56	1202.09	1246.96	NM_000585	HG18	chr4	142777203	142874062	3600	NM_000585	IL15	interleukin 15
NM_001259	0.589654	3.66832	7.64477e-06	2.00024	AY358442	9.58709	9.62211	9.55148	8.63468	8.55936	8.56577	769.131	788.033	750.382	397.464	377.244	378.926	AY358442	HG18	chr11	116555148	116573367	51092	AY358442	SIDT2	" SID1 transmembrane family, member 2"
XM_934795	-0.600382	6.64077	0.00217593	2.00016	XM_929075	11.492	11.485	11.5272	10.4808	10.6061	10.4105	2880.25	2866.39	2951.47	1429.01	1558.65	1361.05	XM_929075	HG18	chr9	46682967	46686472	441408	XM_929075	LOC441408	hypothetical LOC441408
BC026303	-3.65032	0	0.0366551	0.499668	XM_293671	7.72528	7.35762	8.15117	8.67607	8.91005	8.75018	211.613	164.008	284.279	409.031	481.051	430.593	XM_293671	HG18	chr4	121482661	121483234	344988	XM_293671	SAR1P3	SAR1 gene homolog (S. cerevisiae) pseudogene 3
NM_005597	1.00251	0.960754	0.000376517	0.499487	NM_080875	10.489	10.6112	10.4235	11.4756	11.4822	11.5746	1437.13	1564.24	1373.35	2847.77	2860.7	3049.97	NM_080875	HG18	chr1	1540746	1555848	142678	NM_080875	MIB2	mindbomb homolog 2 (Drosophila)
BC030997	1.31954	0.34468	0.000201454	0.499442	BC111855	9.66873	9.53796	9.72918	10.5495	10.7017	10.6911	813.91	743.381	848.741	1498.7	1665.46	1653.28	BC111855	HG18	chr1	200124439	200128051	149345	BC111855	TMEM58	transmembrane protein 58
NM_005564	-16.7709	0	0.0787102	0.499426	XM_927140	10.6607	9.85171	11.0301	11.3544	11.7446	11.6567	1618.8	923.972	2091.13	2618.33	3431.46	3228.66	XM_927140	HG18	chr6	86194109	86194367	643870	XM_927140	LOC643870	similar to Translationally-controlled tumor protein (TCTP) (p23) (Histamine-releasing factor) (HRF) (Fortilin)
AB209399	0.0981027	8.36083	0.00173577	0.49942	NM_058238	9.83948	9.83235	10.1321	10.8358	10.8607	11.1162	916.176	911.659	1122.18	1827.67	1859.49	2219.72	NM_058238	HG18	chr22	44696315	44751395	7477	NM_058238	WNT7B	" wingless-type MMTV integration site family, member 7B"
NM_001008727	-0.526094	7.59196	0.0637515	0.499332	XM_926192	9.29837	8.7226	9.73683	10.1899	10.3613	10.3797	629.635	422.438	853.256	1168.03	1315.43	1332.29	XM_926192	HG18	chr6	69623384	69624053	642504	XM_926192	LOC642504	hypothetical protein LOC642504
NM_020753	3.00907	0.00277145	0.073156	0.499293	NM_145699	10.3427	10.108	11.1745	11.4679	11.6672	11.7124	1298.6	1103.57	2311.39	2832.66	3252.19	3355.62	NM_145699	HG18	chr22	37683568	37689134	200315	NM_145699	APOBEC3A	" apolipoprotein B mRNA editing enzyme, catalytic polypeptide-like 3A"
XM_926077	-0.150184	10.0005	0.0167499	0.499261	BC112158	11.7094	11.6392	12.2482	12.5909	13.1496	12.8887	3348.79	3189.72	4864.86	6169.43	9087.15	7583.93	BC112158	HG18	chrX	151636221	151637273	4101	BC112158	MAGEA2	" melanoma antigen family A, 2"
NM_006332	-0.140914	10.0005	0.000120868	0.499204	NM_001395	10.5409	10.6397	10.4849	11.4963	11.5979	11.5803	1489.78	1595.35	1433.1	2888.99	3099.78	3062.1	NM_001395	HG18	chrX	152561181	152569971	1852	NM_001395	DUSP9	dual specificity phosphatase 9
NM_006515	3.79958	0	0.0112145	0.499071	BC104819	11.7059	11.4927	12.0612	12.4656	12.8413	12.9723	3340.69	2881.75	4273.59	5656.32	7338.5	8036.31	BC104819	HG18	chr16	67625506	67626052	80052	BC104819	FLJ12331	hypothetical protein FLJ12331
NM_024055	-1.04662	1.75097	0.0452566	0.498982	NM_203307	11.0352	10.9359	11.8301	12.0209	12.2885	12.6143	2098.64	1959.06	3640.89	4155.77	5002.81	6270.01	NM_203307	HG18	chr19	58122199	58137659	399669	NM_203307	MGC35402	hypothetical protein MGC35402
NM_019037	1.0564	0.779269	0.0361142	0.498893	XM_292596	8.61355	8.16755	9.01156	9.43669	9.77493	9.69155	391.685	287.527	516.118	692.99	876.088	826.887	XM_292596	HG18	chr17	58902681	58903221	342541	XM_292596	LOC342541	similar to peptidylprolyl isomerase A isoform 1
NM_015000	-1.62424	0.2201	0.0214675	0.498862	NM_152472	10.029	9.89358	10.5847	11.2151	10.9672	11.3989	1044.8	951.182	1535.75	2377.32	2002.03	2700.24	NM_152472	HG18	chr19	57706024	57708794	147660	NM_152472	ZNF578	zinc finger protein 578
NM_001664	-0.510777	7.81899	0.000189515	0.498807	BC011806	9.91619	9.87812	9.81081	10.8211	10.9674	10.824	966.208	941.043	898.151	1809.2	2002.24	1812.78	BC011806	HG18	chr8	96215224	96236980	79666	BC011806	PLEKHF2	" pleckstrin homology domain containing, family F (with FYVE domain) member 2"
BC067130	0.68886	2.72033	5.72284e-05	0.498775	BC008040	11.8676	11.8809	11.7664	12.7681	12.9092	12.8475	3736.96	3771.33	3483.69	6975.4	7692.22	7370.31	BC008040	HG18	chr17	71892349	71895530	8877	BC008040	SPHK1	sphingosine kinase 1
NM_007345	-0.86157	3.4256	0.00330798	0.498733	AK093435	11.0554	10.8082	11.209	11.9209	11.9957	12.1823	2128.18	1793.07	2367.27	3877.36	4083.86	4647.76	AK093435	HG18	chr1	113164318	113194788	388666	AK093435	FLJ36116	hypothetical locus LOC388666
XM_498491	3.41344	0	0.002649	0.498384	BC069394	11.0806	11.0647	11.056	11.9608	12.141	12.1072	2165.61	2141.9	2129.02	3986.2	4516.62	4412	BC069394	HG18	chr7	75236896	75239481	10344	BC069394	CCL26	chemokine (C-C motif) ligand 26
NM_014338	-1.53626	0.314397	0.00258387	0.498229	BC005292	7.97196	7.96133	8.26094	8.9257	9.2856	8.99282	251.073	249.229	306.753	486.3	624.088	509.46	BC005292	HG18	chr4	77173976	77176223	6373	BC005292	CXCL11	chemokine (C-X-C motif) ligand 11
XM_117294	-1.07179	1.59292	0.000258857	0.49811	NM_014656	9.59684	9.5963	9.52739	10.5264	10.5416	10.6659	774.348	774.058	737.958	1474.95	1490.51	1624.62	NM_014656	HG18	chr1	173392745	173428552	9674	NM_014656	KIAA0040	KIAA0040
NM_002778	-0.0975123	10.0005	0.000187651	0.498097	NM_001005845	11.7946	11.8104	11.8249	12.8062	12.776	12.863	3552.42	3591.51	3627.78	7162.06	7013.82	7449.87	NM_001005845	HG18	chr8	38973661	39081937	8754	NM_001005845	ADAM9	ADAM metallopeptidase domain 9 (meltrin gamma)
NM_032799	-0.290194	9.26795	0.0212786	0.498064	XM_926714	10.3045	10.098	10.7658	11.436	11.2576	11.5585	1264.59	1096	1741.08	2770.7	2448.41	3016.12	XM_926714	HG18	chrX	46306031	46306943	442448	XM_926714	LOC442448	similar to Antigen KI-67
NM_006620	-0.560934	7.34068	0.0156231	0.4979	XM_061427	11.4658	11.3034	11.8793	12.4328	12.6756	12.6101	2828.51	2527.41	3767.35	5529.09	6542.35	6252.03	XM_061427	HG18	chr10	91728451	91728807	119358	XM_061427	LOC119358	similar to small nuclear ribonucleoprotein D2
BC059383	0.498295	4.45151	2.33646e-05	0.497766	NM_181501	11.7481	11.7082	11.779	12.6978	12.7586	12.7975	3439.68	3346.06	3514.33	6643.67	6929.59	7119.33	NM_181501	HG18	chr5	52119892	52285242	3672	NM_181501	ITGA1	" integrin, alpha 1"
NM_016071	1.36891	0.314397	2.92613e-05	0.497715	NM_006623	9.91747	9.82013	9.91845	10.899	10.9472	10.8294	967.065	903.969	967.725	1909.57	1974.44	1819.57	NM_006623	HG18	chr1	120056032	120088361	26227	NM_006623	PHGDH	phosphoglycerate dehydrogenase
NM_134421	-1.66735	0.179186	0.00472153	0.497337	BC112223	9.65045	9.64233	9.34537	10.619	10.4898	10.57	803.664	799.156	650.485	1572.64	1437.96	1520.15	BC112223	HG18	chr2	196230187	196308069	57181	BC112223	SLC39A10	" solute carrier family 39 (zinc transporter), member 10"
NM_024683	0.724771	2.49855	6.15819e-06	0.49705	XM_211908	10.3357	10.2968	10.2837	11.3169	11.2969	11.3283	1292.24	1257.88	1246.52	2551.17	2515.92	2571.26	XM_211908	HG18	chr4	9099835	9109249	285479	XM_211908	LOC285479	hypothetical gene supported by NM_030930	AY007125
NM_017503	0.422955	5.5467	0.0029788	0.496749	NM_025042	8.23515	8.03134	8.31285	9.14754	9.2564	9.21599	301.32	261.622	317.994	567.131	611.581	594.689	NM_025042	HG18	chr7	73584556	73587174	80112	NM_025042	WBSCR23	Williams-Beuren syndrome chromosome region 23
NM_024102	1.79901	0.0712556	0.0442288	0.496716	XM_373343	11.7022	11.2252	12.0845	12.6074	12.7179	12.8325	3332.17	2393.91	4342.96	6240.1	6736.97	7294.15	XM_373343	HG18	chrX	40641413	40652588	392447	XM_373343	LOC392447	similar to 60S ribosomal protein L32
NM_024101	-4.35481	0	6.76626e-05	0.496617	AY423724	12.289	12.194	12.1738	13.2149	13.308	13.1622	5004.41	4685.65	4620.46	9508.11	10141.3	9166.55	AY423724	HG18	chr4	6746532	6749680	6286	AY423724	S100P	S100 calcium binding protein P
NM_000641	1.91267	0.0521799	8.01951e-05	0.49621	AK127017	10.456	10.4418	10.3719	11.3958	11.3931	11.5119	1404.66	1390.9	1325.13	2694.59	2689.48	2920.26	AK127017	HG18	chr10	101899841	101920012	10613	AK127017	SPFH1	" SPFH domain family, member 1"
BC000767	1.09686	0.714041	0.0568448	0.496019	XM_373042	10.7657	10.9276	11.635	12.1314	12.1847	12.2005	1741.04	1947.7	3180.46	4486.47	4655.32	4706.85	XM_373042	HG18	chr4	185457275	185475548	391722	XM_373042	LOC391722	similar to myosin regulatory light chain-like
XM_931826	1.38543	0.279874	5.13137e-05	0.495808	XM_934784	9.78229	9.84878	9.82482	10.8936	10.7955	10.8019	880.569	922.098	906.914	1902.42	1777.28	1785.28	XM_934784	HG18	chr11	70993639	70996732	255620	XM_934784	LOC255620	hypothetical gene supported by NM_030930	AY007125
NM_021222	-1.06174	1.75097	0.0846462	0.495687	AK023417	10.2057	9.50043	10.7023	11.1066	11.2873	11.288	1180.95	724.292	1666.13	2205.07	2499.31	2500.5	AK023417	HG18	chr5	86547307	86570774	55338	AK023417	FLJ11292	hypothetical protein FLJ11292
NM_020772	-2.97183	0.00404249	0.0414045	0.495268	AK131420	11.4649	10.8858	11.7008	12.3153	12.3564	12.5286	2826.71	1892.18	3328.72	5096.49	5243.81	5908.7	AK131420	HG18	chr19	20768459	20787695	7617	AK131420	ZNF66	zinc finger protein 66
BC001394	-0.825864	3.91495	0.0318128	0.495123	XM_294473	12.4085	12.2137	13.019	13.3529	13.6805	13.7469	5436.46	4749.94	8300.62	10462	13128.8	13747.4	XM_294473	HG18	chr8	57663503	57663894	346950	XM_294473	RPL37P6	ribosomal protein L37 pseudogene 6
NM_002389	0.238413	7.59196	0.00386656	0.495106	NM_001901	9.57451	9.53448	9.60578	10.713	10.4414	10.591	762.455	741.592	779.162	1678.6	1390.49	1542.47	NM_001901	HG18	chr6	132309645	132314155	1490	NM_001901	CTGF	connective tissue growth factor
BC017203	-0.276703	9.32762	0.000485795	0.494831	BC037219	9.74002	9.84316	9.82166	10.75	10.9294	10.7656	855.145	918.516	904.927	1722.16	1950.13	1740.85	BC037219	HG18	chr8	57375124	57395236	195814	BC037219	RDHE2	retinal short chain dehydrogenase reductase isoform 1
NM_020207	1.99739	0.0435768	8.47537e-05	0.494646	NM_003407	10.255	10.3005	10.3735	11.2448	11.3983	11.3309	1222	1261.14	1326.61	2426.73	2699.22	2576.01	NM_003407	HG18	chr19	44589326	44591885	7538	NM_003407	ZFP36	" zinc finger protein 36, C3H type, homolog (mouse)"
NM_017617	-1.83626	0.101075	6.59033e-05	0.49461	NM_033316	9.74445	9.76973	9.87103	10.7625	10.8959	10.773	857.771	872.936	936.43	1737.2	1905.43	1749.77	NM_033316	HG18	chr3	198230220	198241039	4241	NM_033316	MFI2	antigen p97 (melanoma associated) identified by monoclonal antibodies 133.2 and 96.5
NM_016312	1.61205	0.126161	0.000839529	0.494487	BC006819	12.5511	12.4709	12.5156	13.5937	13.5697	13.4171	6001.27	5677.07	5855.76	12362.4	12158.5	10938.3	BC006819	HG18	chr4	6746473	6749797	6286	BC006819	S100P	S100 calcium binding protein P
NM_001005914	-4.30538	0	0.000682194	0.494367	NM_001204	9.96032	9.92224	10.0303	11.0439	11.0493	10.8631	996.219	970.266	1045.72	2111.23	2119.26	1862.56	NM_001204	HG18	chr2	202949915	203140719	659	NM_001204	BMPR2	" bone morphogenetic protein receptor, type II (serine/threonine kinase)"
BC020631	-4.06535	0	0.000505639	0.494353	NM_005980	12.2502	12.2531	12.258	13.3	13.2871	13.2222	4871.59	4881.5	4898.04	10085.2	9995.44	9556.29	NM_005980	HG18	chr4	6746466	6749798	6286	NM_005980	S100P	S100 calcium binding protein P
NM_005772	-3.5359	0	0.00292374	0.494322	XM_930373	9.75561	9.73997	9.68655	10.7936	10.5973	10.8308	864.43	855.114	824.03	1775.03	1549.21	1821.34	XM_930373	HG18	chr14	104491630	104515735	647304	XM_930373	LOC647304	similar to periaxin
BC000508	0.094408	8.36083	0.000436467	0.494251	NM_020342	11.2984	11.2828	11.2998	12.3525	12.3162	12.2609	2518.63	2491.48	2521.06	5229.8	5099.7	4908.03	NM_020342	HG18	chr2	196230183	196310663	57181	NM_020342	SLC39A10	" solute carrier family 39 (zinc transporter), member 10"
NM_001039888	1.52638	0.179186	0.000544612	0.494095	NM_014448	10.9432	11.0117	10.9389	11.988	12.0649	11.888	1968.99	2064.63	1963.03	4062.06	4284.45	3790.13	NM_014448	HG18	chr1	3369981	3387537	27237	NM_014448	ARHGEF16	Rho guanine exchange factor (GEF) 16
NM_016640	0.120661	8.36083	0.00300557	0.494065	NM_145015	9.42006	9.37056	9.11966	10.2595	10.4007	10.3158	685.046	661.939	556.278	1225.81	1351.87	1274.57	NM_145015	HG18	chr11	68528442	68537311	219928	NM_145015	MRGPRF	" MAS-related GPR, member F"
BC067086	-0.824853	3.91495	0.0963088	0.493855	XM_210365	11.0572	10.4101	11.7565	12.0142	12.2891	12.2686	2130.76	1360.65	3459.92	4136.58	5004.82	4934.25	XM_210365	HG18	chr18	53656705	53657269	284288	XM_210365	LOC284288	similar to ribosomal protein L24-like
NM_001018006	-2.48699	0.0200565	0.00781928	0.493332	BC111699	8.65171	8.49519	8.83382	9.65789	9.69068	9.70972	402.184	360.834	456.294	807.821	826.393	837.371	BC111699	HG18	chr1	173393630	173428496	9674	BC111699	KIAA0040	KIAA0040
NM_005904	0.148289	8.36083	0.0632594	0.493264	XM_927722	12.1573	11.4982	12.6031	13.1883	13.3679	12.9351	4567.82	2892.68	6221.58	9334.28	10571.9	7831.71	XM_927722	HG18	chr22	14635351	14636584	644608	XM_927722	LOC644608	similar to actin-like protein
AF385931	-1.01975	1.91892	0.114902	0.492786	XM_929220	7.81526	7.3222	8.7924	9.12559	9.05247	9.20948	225.231	160.031	443.38	558.569	530.964	592.009	XM_929220	HG18	chr2	215239053	215239263	646277	XM_929220	LOC646277	similar to SET domain and mariner transposase fusion gene
NM_032039	5.24958	0	0.00348527	0.492402	NM_002294	11.9864	11.677	12.0477	12.8892	13.0625	12.843	4057.66	3274.43	4233.75	7586.55	8554.82	7347.25	NM_002294	HG18	chrX	119448708	119487189	3920	NM_002294	LAMP2	lysosomal-associated membrane protein 2
NM_020970	-0.114392	10.0005	0.00125709	0.492273	BC107876	8.86187	8.81253	8.92845	9.74714	9.97555	9.93962	465.252	449.61	487.226	859.371	1006.79	982.03	BC107876	HG18	chr4	81047542	81213650	118429	BC107876	ANTXR2	anthrax toxin receptor 2
NM_001008489	0.282973	7.10815	0.000187788	0.492193	NM_015993	11.1724	11.0034	11.0019	12.0302	12.1793	12.0381	2307.89	2052.89	2050.69	4182.57	4638.2	4205.57	NM_015993	HG18	chr16	55847510	55876071	51090	NM_015993	PLLP	plasma membrane proteolipid (plasmolipin)
NM_006627	-1.67115	0.179186	0.00132189	0.492112	AK026406	11.917	11.8275	11.7442	12.8697	12.8276	12.865	3867	3634.37	3430.48	7484.38	7269.47	7460.28	AK026406	HG18	chr14	103713828	103716984	26153	AK026406	KIF26A	kinesin family member 26A
NM_018046	-0.34231	8.95323	0.0833013	0.492082	XM_373027	11.3225	10.475	11.664	12.1095	12.2733	12.3777	2561.08	1423.25	3245.1	4419.1	4950.45	5321.95	XM_373027	HG18	chr4	62653932	62654362	391656	XM_373027	LOC391656	similar to ribosomal protein S15a
NM_017666	1.76797	0.0780496	0.00103461	0.49207	BC012367	11.9626	12.147	12.0942	13.1008	13.0545	13.1231	3991.22	4535.2	4372.48	8784.7	8507.46	8921.39	BC012367	HG18	chr8	120289790	120325208	114569	BC012367	MAL2	" mal, T-cell differentiation protein 2"
CR598943	-0.567763	7.10815	0.041853	0.491922	XM_927207	10.9637	10.7567	11.5635	12.078	12.2682	12.1271	1997.1	1730.14	3026.69	4323.65	4932.95	4473.09	XM_927207	HG18	chr11	107284310	107284735	643949	XM_927207	LOC643949	similar to 60S acidic ribosomal protein P2
BC000383	-0.0841781	10.0005	0.0957792	0.491738	AK128219	7.88386	7.15703	8.56014	8.74095	9.26906	8.94642	236.199	142.719	377.449	427.846	616.971	493.332	AK128219	HG18	chr2	18998649	19001974	N/A	AK128219	N/A	" Homo sapiens cDNA FLJ46352 fis, clone TESTI4048296."
AK097588	-2.84797	0.00527286	0.0566106	0.491729	XM_927415	8.21122	7.89567	8.94299	9.19614	9.65853	9.43697	296.362	238.14	492.163	586.564	808.18	693.126	XM_927415	HG18	chr7	151457042	151457768	644227	XM_927415	LOC644227	similar to nuclease sensitive element binding protein 1
NM_018352	1.66606	0.112866	0.0426289	0.491607	NM_198930	11.4863	10.969	11.8286	12.3528	12.5728	12.548	2868.84	2004.47	3637.26	5230.76	6092.52	5988.46	NM_198930	HG18	chr1	157167973	157213142	149628	NM_198930	PYHIN1	" pyrin and HIN domain family, member 1"
BC089040	-1.01002	2.10341	0.00126615	0.49154	NM_000137	11.7106	11.6866	11.6904	12.6505	12.7119	12.7956	3351.62	3296.18	3304.9	6429.45	6708.9	7109.64	NM_000137	HG18	chr15	78232395	78265737	2184	NM_000137	FAH	fumarylacetoacetate hydrolase (fumarylacetoacetase)
NM_005779	-2.13579	0.0404722	0.000206553	0.491047	NM_002178	13.6137	13.7625	13.6548	14.7385	14.6567	14.7169	12535.5	13897.5	12897.2	27336.5	25828.6	26929.5	NM_002178	HG18	chr12	51777702	51782395	3489	NM_002178	IGFBP6	insulin-like growth factor binding protein 6
AK123190	4.00019	0	0.074893	0.490887	XM_931022	8.56257	7.99326	9.09583	9.62546	9.65415	9.65881	378.085	254.807	547.165	789.861	805.731	808.337	XM_931022	HG18	chr15	20256679	20261552	388080	XM_931022	GOLGA8D	" golgi autoantigen, golgin subfamily a, 8D"
NM_002655	3.0068	0.00277145	0.00019525	0.49074	BC105010	9.80657	9.62469	9.70562	10.8528	10.6798	10.6842	895.514	789.442	834.992	1849.32	1640.31	1645.36	BC105010	HG18	chr3	144322329	144323962	9435	BC105010	CHST2	carbohydrate (N-acetylglucosamine-6-O) sulfotransferase 2
NM_032522	5.3203	0	2.459e-05	0.490427	NM_133493	9.5731	9.62744	9.52306	10.5618	10.6692	10.5758	761.709	790.949	735.744	1511.51	1628.38	1526.25	NM_133493	HG18	chr6	74462547	74591509	135228	NM_133493	CD109	CD109 molecule
NM_201521	1.04899	0.779269	0.0687256	0.490075	XM_927914	11.1489	10.5287	11.6745	12.022	12.395	12.2206	2270.7	1477.24	3268.77	4159.02	5385.83	4772.78	XM_927914	HG18	chr4	12949057	12949279	644816	XM_927914	LOC644816	similar to Heat shock protein HSP 90-beta (HSP 84) (Tumor-specific transplantation 84 kDa antigen) (TSTA)
BC016922	6.74824	0	0.000519745	0.489985	XM_379479	7.99991	7.78628	8.01039	8.86785	8.96168	9.05918	255.985	220.751	257.851	467.186	498.578	533.44	XM_379479	HG18	chr7	28415525	28416896	401317	XM_379479	LOC401317	hypothetical LOC401317
BC000088	-1.37154	0.517963	0.00113533	0.489586	NM_001552	10.5525	10.6039	10.5935	11.5117	11.6483	11.6762	1501.86	1556.32	1545.1	2919.99	3209.8	3272.62	NM_001552	HG18	chr17	35853201	35867508	3487	NM_001552	IGFBP4	insulin-like growth factor binding protein 4
XM_292109	-2.00356	0.0581922	0.0640978	0.489253	XM_496177	8.87756	8.5208	9.66148	9.75741	10.487	10.0589	470.34	367.297	809.835	865.514	1435.14	1066.66	XM_496177	HG18	chr17	2154511	2158102	440396	XM_496177	LOC440396	similar to Heterogeneous nuclear ribonucleoprotein A1 (Helix-destabilizing protein) (Single-strand binding protein) (hnRNP core protein A1) (HDP-1) (Topoisomerase-inhibitor suppressed)
DQ321787	-10.356	0	0.000492931	0.488911	NM_015458	10.0587	10.1063	10.1748	11.037	11.2444	11.1502	1066.49	1102.27	1155.88	2101.26	2426.06	2272.76	NM_015458	HG18	chr8	11179409	11223065	66036	NM_015458	MTMR9	myotubularin related protein 9
NM_021632	-0.875889	3.18081	0.0703545	0.488742	XM_928563	10.0631	9.39544	10.516	10.958	11.0869	11.2278	1069.78	673.456	1464.27	1989.26	2175.14	2398.38	XM_928563	HG18	chr17	54092936	54093959	645545	XM_928563	LOC645545	similar to Immunoglobulin-binding protein 1 (CD79a-binding protein 1) (B cell signal transduction molecule alpha 4) (Alpha 4 protein)
NM_176818	1.9772	0.0435768	0.000611262	0.488666	BC000084	7.5341	7.74545	7.76643	8.65284	8.67901	8.81903	185.349	214.592	217.736	402.498	409.868	451.639	BC000084	HG18	chr14	20620304	20627543	55701	BC000084	FLJ10357	hypothetical protein FLJ10357
NM_019048	2.00092	0.0435768	0.00340149	0.48863	NM_000576	8.70299	8.97191	8.77213	9.60519	9.93617	9.98966	416.736	502.126	437.193	778.845	979.682	1016.69	NM_000576	HG18	chr2	113303807	113310827	3553	NM_000576	IL1B	" interleukin 1, beta"
BC032525	-2.88983	0.00527286	0.000661498	0.488311	NM_001257	11.4121	11.4635	11.377	12.3407	12.5189	12.4904	2725.09	2824.05	2659.54	5187.2	5868.86	5754.27	NM_001257	HG18	chr16	81218078	82387702	1012	NM_001257	CDH13	" cadherin 13, H-cadherin (heart)"
NM_015888	0.687019	2.72033	0.00287659	0.488242	NM_032466	12.4488	12.4487	12.2708	13.4401	13.4143	13.4241	5590.79	5590.32	4941.58	11114	10916.9	10991.1	NM_032466	HG18	chr8	62699657	62789495	444	NM_032466	ASPH	aspartate beta-hydroxylase
BC027322	0.429928	5.26666	0.0715195	0.488238	BC036527	9.26787	8.69281	9.83367	10.2134	10.4476	10.4465	616.464	413.805	912.492	1187.2	1396.51	1395.41	BC036527	HG18	chr10	131794262	131797089	119437	BC036527	CTAGEP	CTAGE family pseudogene
NM_173575	-3.6286	0	0.000876663	0.488177	BC053621	8.20881	8.07511	8.20468	9.06487	9.19641	9.3233	295.869	269.681	295.021	535.548	586.671	640.608	BC053621	HG18	chr3	191714580	191830260	3556	BC053621	IL1RAP	interleukin 1 receptor accessory protein
XM_929502	0.890747	1.4504	0.0785549	0.488142	XM_930528	10.2958	9.65984	10.8878	11.2069	11.4225	11.5532	1257	808.915	1894.78	2363.78	2744.9	3005.11	XM_930528	HG18	chr2	11365453	11366758	646050	XM_930528	LOC646050	hypothetical protein LOC646050
NM_032284	2.21111	0.0238491	6.84443e-05	0.487794	XM_927215	9.97306	9.93024	9.92581	11.0259	10.9257	10.9831	1005.06	975.662	972.67	2085.15	1945.24	2024.18	XM_927215	HG18	chr17	76705165	76709894	9625	XM_927215	AATK	apoptosis-associated tyrosine kinase
NM_002345	0.507568	4.45151	0.000426986	0.487756	BC038507	9.83518	9.80547	9.93304	10.826	10.8337	11.0162	913.449	894.831	977.56	1815.33	1825.08	2071.14	BC038507	HG18	chr2	191453794	191538200	2744	BC038507	GLS	glutaminase
XM_926087	-0.522851	7.81899	0.00195532	0.487727	AY358924	9.75623	9.56468	9.74653	10.7514	10.6923	10.7386	864.807	757.279	859.01	1723.82	1654.67	1708.57	AY358924	HG18	chr11	122983726	122998972	57476	AY358924	GRAMD1B	GRAM domain containing 1B
NM_007041	3.98939	0	0.00363172	0.487704	NM_030379	9.72284	9.73668	9.80654	10.7997	10.6362	10.9249	845.02	853.163	895.496	1782.47	1591.52	1944.15	NM_030379	HG18	chr2	121266328	121465426	2736	NM_030379	GLI2	GLI-Kruppel family member GLI2
NM_152277	1.71053	0.101075	0.000102345	0.487674	NM_005270	9.47449	9.54205	9.37797	10.5318	10.4283	10.5443	711.389	745.492	665.351	1480.47	1377.93	1493.34	NM_005270	HG18	chr2	121266328	121465426	2736	NM_005270	GLI2	GLI-Kruppel family member GLI2
BC025790	2.89907	0.00404249	0.0611936	0.487475	XM_926857	8.29873	8.93603	9.39074	9.81385	9.90891	10.1878	314.895	489.792	671.267	900.043	961.346	1166.36	XM_926857	HG18	chrX	47898239	47898374	643554	XM_926857	LOC643554	" similar to Ornithine aminotransferase, mitochondrial precursor (Ornithine--oxo-acid aminotransferase)"
NM_207331	2.05419	0.0339892	0.000387713	0.487291	NM_019091	10.0724	10.2475	10.2088	11.1518	11.3483	11.136	1076.69	1215.63	1183.44	2275.23	2607.21	2250.39	NM_019091	HG18	chr2	179053444	179078029	65977	NM_019091	PLEKHA3	" pleckstrin homology domain containing, family A (phosphoinositide binding specific) member 3"
NM_004204	4.34518	0	0.104792	0.487137	XM_373263	10.5136	9.71684	11.1818	11.4614	11.8367	11.5601	1461.89	841.513	2323	2819.9	3657.74	3019.51	XM_373263	HG18	chr8	111187002	111187248	392262	XM_373263	LOC392262	similar to 40S ribosomal protein SA (p40) (34/67 kDa laminin receptor)
NM_006117	1.75635	0.0780496	3.99967e-06	0.487082	BC000871	12.7253	12.7595	12.7965	13.7911	13.8298	13.774	6771.51	6934.29	7114.43	14175.7	14560.4	14008.7	BC000871	HG18	chr4	79691933	79750621	306	BC000871	ANXA3	annexin A3
BC056887	-0.030598	10.0005	3.96926e-06	0.486963	NM_182767	10.264	10.1978	10.2396	11.2728	11.3085	11.2342	1229.59	1174.43	1209.02	2474.23	2536.29	2409.04	NM_182767	HG18	chr12	83777397	83830705	55117	NM_182767	SLC6A15	" solute carrier family 6, member 15"
NM_015317	0.702525	2.49855	0.0692464	0.486606	NM_005159	11.3021	10.7827	11.9224	12.2987	12.4288	12.606	2525.1	1761.62	3881.57	5038.34	5513.75	6234.17	NM_005159	HG18	chr15	32869722	32875153	70	NM_005159	ACTC	" actin, alpha, cardiac muscle"
NM_002543	-6.25606	0	9.33162e-06	0.486551	NM_052886	10.1086	10.119	10.0974	11.1724	11.1282	11.1421	1104.02	1112.02	1095.5	2307.97	2238.28	2259.93	NM_052886	HG18	chr8	120289813	120327094	114569	NM_052886	MAL2	" mal, T-cell differentiation protein 2"
NM_030651	3.5498	0	0.013052	0.486328	XM_497719	8.94087	8.92684	9.42894	9.82994	10.4463	10.1334	491.438	486.684	689.275	910.134	1395.21	1123.2	XM_497719	HG18	chr1	158254423	158257199	391124	XM_497719	LOC391124	similar to 60S ribosomal protein L27a
NM_012305	3.94607	0	3.86537e-05	0.486304	BC054006	12.3405	12.2462	12.3486	13.324	13.3371	13.3955	5186.21	4858.17	5215.5	10255	10348.6	10775.7	BC054006	HG18	chr1	51593509	51757501	2060	BC054006	EPS15	epidermal growth factor receptor pathway substrate 15
NM_173468	0.553374	3.91495	0.0194435	0.486101	NM_001034172	8.25039	7.7252	8.37464	8.99945	9.22953	9.30481	304.519	211.601	331.908	511.804	600.294	632.45	NM_001034172	HG18	chr18	27593656	27594697	147407	NM_001034172	MCART2	mitochondrial carrier triple repeat 2
NM_005121	-1.58853	0.252929	0.00171105	0.486053	NM_002281	9.86058	9.7364	9.65791	10.6653	10.7242	10.9759	929.674	853	807.833	1623.98	1691.67	2014.02	NM_002281	HG18	chr12	50965963	50971566	3887	NM_002281	KRTHB1	" keratin, hair, basic, 1"
NM_001030287	-5.18262	0	0.00177603	0.485779	AF279778	8.93856	8.77939	9.06739	9.90987	9.9633	10.048	490.655	439.399	536.483	961.987	998.276	1058.67	AF279778	HG18	chr1	172486329	172781661	9910	AF279778	RABGAP1L	RAB GTPase activating protein 1-like
BC110447	0.864208	1.59292	3.37566e-05	0.485698	NM_001024956	11.8761	11.8239	11.8966	12.971	12.873	12.877	3758.89	3625.26	3812.8	8028.98	7501.95	7522.36	NM_001024956	HG18	chr11	120668818	120684579	6309	NM_001024956	SC5DL	" sterol-C5-desaturase (ERG3 delta-5-desaturase homolog, fungal)-like"
NM_144566	-0.307942	9.13157	0.00567651	0.485339	XM_496634	8.27811	8.46038	8.12843	9.33945	9.29458	9.37965	310.427	352.232	279.834	647.822	627.981	666.125	XM_496634	HG18	chr3	32005575	32007474	344787	XM_496634	LOC344787	similar to zinc finger protein 611
NM_030813	1.43321	0.252929	0.00181695	0.485304	NM_001953	9.84528	9.87587	9.86146	10.8418	10.8622	11.0026	919.869	939.581	930.239	1835.29	1861.4	2051.64	NM_001953	HG18	chr22	49311046	49315321	1890	NM_001953	ECGF1	endothelial cell growth factor 1 (platelet-derived)
NM_181512	0.156219	8.36083	4.30944e-05	0.484838	AK094970	9.64239	9.77866	9.72251	10.8277	10.7084	10.7413	799.188	878.354	844.827	1817.51	1673.24	1711.76	AK094970	HG18	chr2	101332647	101370295	200407	AK094970	CREG2	cellular repressor of E1A-stimulated genes 2
BC101311	1.19617	0.517963	8.1793e-05	0.484695	BC101280	8.35206	8.23854	8.39203	9.44419	9.31971	9.35477	326.753	302.028	335.933	696.603	639.017	654.734	BC101280	HG18	chr5	79443229	79587589	256987	BC101280	SERINC5	serine incorporator 5
NM_198120	-1.38223	0.517963	0.000154666	0.484555	NM_032834	9.08132	9.16605	9.19681	10.1239	10.2903	10.1629	541.689	574.457	586.833	1115.85	1252.23	1146.44	NM_032834	HG18	chr12	34066482	34072504	84920	NM_032834	ALG10	" asparagine-linked glycosylation 10 homolog (yeast, alpha-1,2-glucosyltransferase)"
AK074849	-1.55271	0.279874	0.000757215	0.484037	NM_006744	11.7342	11.7463	11.5711	12.7054	12.7813	12.7107	3406.74	3435.55	3042.68	6678.78	7039.5	6703.63	NM_006744	HG18	chr10	95341582	95350983	5950	NM_006744	RBP4	" retinol binding protein 4, plasma"
NM_006910	-1.37846	0.517963	0.00411168	0.48396	NM_021229	9.30263	9.48734	9.53581	10.5078	10.479	10.4903	631.496	717.75	742.275	1456.02	1427.19	1438.48	NM_021229	HG18	chr12	94575713	94708667	59277	NM_021229	NTN4	netrin 4
XM_934080	-1.54231	0.279874	0.000562669	0.483644	NM_024003	10.3724	10.5235	10.4421	11.6112	11.3715	11.4933	1325.55	1471.94	1391.18	3128.35	2649.5	2882.81	NM_024003	HG18	chrX	152780580	152794505	3897	NM_024003	L1CAM	L1 cell adhesion molecule
AK055785	-1.05584	1.75097	0.00241387	0.483371	BC037542	10.4399	10.5548	10.307	11.527	11.451	11.4796	1389.03	1504.22	1266.79	2950.99	2799.61	2855.71	BC037542	HG18	chr1	1540735	1555853	142678	BC037542	MIB2	mindbomb homolog 2 (Drosophila)
NM_022037	0.562211	3.91495	0.044008	0.483264	XM_930141	11.0288	10.5287	11.4972	11.9046	12.3076	12.1224	2089.36	1477.28	2890.67	3833.93	5069.38	4458.57	XM_930141	HG18	chr7	138024412	138038353	647123	XM_930141	LOC647123	" similar to Ubiquinol-cytochrome c reductase iron-sulfur subunit, mitochondrial precursor (Rieske iron-sulfur protein) (RISP) (Liver regeneration-related protein LRRGT00195)"
BC036652	-3.47804	0	0.0254347	0.483233	NM_173624	11.3186	10.8243	11.6331	12.0575	12.4273	12.5117	2554.06	1813.14	3176.17	4262.65	5507.83	5839.71	NM_173624	HG18	chr17	23627138	23658535	284085	NM_173624	FLJ40504	hypothetical protein FLJ40504
BX648687	-1.06154	1.75097	5.64955e-05	0.48302	NM_031439	10.7773	10.6478	10.7703	11.8095	11.8335	11.7023	1755.09	1604.37	1746.59	3589.34	3649.46	3332.3	NM_031439	HG18	chr8	10618687	10625432	83595	NM_031439	SOX7	SRY (sex determining region Y)-box 7
DQ063585	1.14875	0.58347	0.0618184	0.482697	XM_928097	10.0775	9.72464	10.7748	11.2023	11.2706	11.4481	1080.49	846.072	1751.97	2356.26	2470.47	2794.04	XM_928097	HG18	chr9	75279144	75279873	138971	XM_928097	LOC138971	similar to dipeptidylpeptidase III isoform 1
XM_930359	-1.30464	0.638413	0.0122517	0.482315	NM_015522	8.60004	8.62905	8.57527	9.43573	9.6382	9.85615	388.033	395.917	381.43	692.53	796.869	926.82	NM_015522	HG18	chr2	43854685	43875822	51626	NM_015522	DYNC2LI1	" dynein, cytoplasmic 2, light intermediate chain 1"
BC066959	-2.43083	0.0216109	1.57236e-05	0.48226	Y08982	7.70931	7.7604	7.67829	8.76431	8.71802	8.82136	209.282	216.827	204.831	434.829	421.099	452.37	Y08982	HG18	chr20	57872402	57930876	10388	Y08982	SYCP2	synaptonemal complex protein 2
NM_000476	1.69524	0.101075	0.000186796	0.482245	NM_004672	7.69454	7.84067	7.88753	8.91573	8.90668	8.75842	207.151	229.233	236.801	482.949	479.931	433.06	NM_004672	HG18	chr1	27554256	27565924	9064	NM_004672	MAP3K6	mitogen-activated protein kinase kinase kinase 6
NM_030773	4.83195	0	0.000998371	0.482077	NM_021972	11.9557	11.8716	11.7951	12.9483	12.9042	12.9321	3972.24	3747.09	3553.8	7903.42	7665.48	7815.61	NM_021972	HG18	chr17	71892296	71895536	8877	NM_021972	SPHK1	sphingosine kinase 1
NM_018291	4.9802	0	0.0701086	0.481941	XM_929153	11.1935	10.5191	11.6552	12.1605	12.3934	12.1795	2341.99	1467.48	3225.23	4577.84	5380.19	4638.55	XM_929153	HG18	chr8	74290840	74291146	646197	XM_929153	LOC646197	similar to Heat shock protein HSP 90-beta (HSP 84) (Tumor-specific transplantation 84 kDa antigen) (TSTA)
NM_001009608	0.991176	0.960754	0.000422284	0.481902	XM_946379	10.506	10.4575	10.4328	11.6033	11.4392	11.5096	1454.15	1406.08	1382.29	3111.37	2776.74	2915.59	XM_946379	HG18	chr11	67235305	67240143	654347	XM_946379	LOC654347	similar to unc-93 homolog B1
NM_213619	0.156015	8.36083	0.00219685	0.481644	NM_030930	10.2933	10.2675	10.2406	11.3995	11.197	11.3594	1254.85	1232.65	1209.84	2701.51	2347.62	2627.36	NM_030930	HG18	chr11	67515150	67528169	81622	NM_030930	UNC93B1	unc-93 homolog B1 (C. elegans)
NM_003367	-0.723472	4.98644	0.000131552	0.481554	NM_005823	11.8116	11.9487	11.7786	12.9778	12.8391	12.8869	3594.63	3952.85	3513.16	8067.14	7327.22	7574.26	NM_005823	HG18	chr16	751133	758866	10232	NM_005823	MSLN	mesothelin
NM_020458	-3.08628	0.00342846	0.00366849	0.481494	BC003551	10.6109	10.9079	10.7967	11.7774	11.8654	11.8499	1563.9	1921.33	1778.82	3510.3	3731.24	3691.21	BC003551	HG18	chr20	36199864	36227098	7052	BC003551	TGM2	" transglutaminase 2 (C polypeptide, protein-glutamine-gamma-glutamyltransferase)"
AY236962	0.547721	3.91495	5.54175e-05	0.481492	AF351619	10.5707	10.6011	10.6118	11.6988	11.6286	11.6184	1520.93	1553.24	1564.84	3324.29	3166.37	3143.99	AF351619	HG18	chr12	83777622	83791240	55117	AF351619	SLC6A15	" solute carrier family 6, member 15"
NM_152398	-1.44955	0.388356	0.000287281	0.481419	BC018658	10.6742	10.6911	10.7362	11.7573	11.7527	11.7562	1634.01	1653.32	1705.81	3461.77	3450.83	3459.09	BC018658	HG18	chr10	65053173	65054339	221035	BC018658	REEP3	receptor accessory protein 3
BC014012	2.97554	0.00277145	0.032372	0.480896	XM_498220	7.93921	7.87283	8.67523	9.00447	9.4711	9.2867	245.438	234.4	408.793	513.588	709.716	624.56	XM_498220	HG18	chr7	75982696	75991829	442329	XM_498220	LOC442329	similar to PMS1 protein homolog 2 (DNA mismatch repair protein PMS2)
NM_001008211	-0.74715	4.72217	0.00146792	0.480849	NM_138357	12.6506	12.4641	12.6151	13.6567	13.6014	13.647	6430.17	5650.33	6273.84	12914.5	12428.5	12827.8	NM_138357	HG18	chr10	74121894	74317458	90550	NM_138357	C10orf42	chromosome 10 open reading frame 42
XM_209227	-1.70533	0.157831	0.0569745	0.480803	XM_373949	7.60476	7.44184	8.47372	8.70133	9.04135	9.13627	194.653	173.867	355.503	416.256	526.887	562.718	XM_373949	HG18	chr22	22995274	22997969	388885	XM_373949	LOC388885	similar to 40S ribosomal protein S10
NM_005575	-0.38056	8.74014	0.00115795	0.480461	NM_006459	10.9114	11.0328	10.7703	11.988	11.8897	12.0182	1926.02	2095.13	1746.55	4061.95	3794.62	4147.94	NM_006459	HG18	chr10	101899840	101935393	10613	NM_006459	SPFH1	" SPFH domain family, member 1"
AK056692	1.24149	0.425892	0.000190336	0.480366	NM_024060	10.9628	10.8489	10.8134	11.8933	11.9799	11.9282	1995.85	1844.34	1799.54	3803.99	4039.23	3897.25	NM_024060	HG18	chr11	61957591	62070908	79026	NM_024060	AHNAK	AHNAK nucleoprotein (desmoyokin)
NM_005419	2.78141	0.0049122	0.000500374	0.480184	NM_198951	10.5714	10.8248	10.7529	11.6456	11.8101	11.8708	1521.62	1813.76	1725.63	3203.77	3590.77	3745.19	NM_198951	HG18	chr20	36199764	36227114	7052	NM_198951	TGM2	" transglutaminase 2 (C polypeptide, protein-glutamine-gamma-glutamyltransferase)"
BC006320	1.93361	0.0521799	0.091134	0.479286	XM_293943	9.74656	9.44497	10.7502	11.1058	11.0241	11.3185	859.027	696.977	1722.39	2203.86	2082.46	2553.85	XM_293943	HG18	chr5	17544433	17544877	340096	XM_293943	LOC340096	similar to HIStone family member (his-72)
BC000377	3.22319	0.00277145	0.0025706	0.479233	NM_002204	8.39934	8.64118	8.55632	9.55986	9.62751	9.60261	337.638	399.26	376.452	754.754	790.984	777.451	NM_002204	HG18	chr17	45488729	45522843	3675	NM_002204	ITGA3	" integrin, alpha 3 (antigen CD49C, alpha 3 subunit of VLA-3 receptor)"
BC019703	0.0959676	8.36083	0.00195183	0.479224	NM_006850	7.96512	7.94372	8.10448	8.87454	9.15778	9.15226	249.886	246.206	275.228	469.357	571.172	568.989	NM_006850	HG18	chr1	205137411	205144107	11009	NM_006850	IL24	interleukin 24
XM_928184	-3.85948	0	0.000977231	0.479151	AY277593	9.96961	9.79784	9.91988	10.945	10.9919	10.9395	1002.66	890.108	968.68	1971.44	2036.56	1963.91	AY277593	HG18	chr2	203136775	203140715	N/A	AY277593	N/A	" Homo sapiens transformation-related protein 10 (TRG10) mRNA, complete cds."
NM_001033569	-0.207783	9.71749	0.000126254	0.478948	BC021241	9.98411	9.84313	9.82847	10.8801	10.9645	10.9999	1012.79	918.495	909.211	1884.7	1998.15	2047.84	BC021241	HG18	chr12	50965965	50967764	3887	BC021241	KRTHB1	" keratin, hair, basic, 1"
NM_000983	0.681549	2.72033	0.000394214	0.478607	BC012493	10.4617	10.4822	10.517	11.4978	11.6302	11.5191	1410.25	1430.37	1465.28	2891.87	3169.84	2935	BC012493	HG18	chr7	141002998	141003762	57189	BC012493	LCHN	LCHN protein
BC009783	3.11413	0.00277145	5.04316e-05	0.4784	NM_004573	9.00394	8.91467	8.88038	9.9548	10.0414	9.99547	513.4	482.594	471.26	992.413	1053.8	1020.79	NM_004573	HG18	chr15	38366447	38387330	5330	NM_004573	PLCB2	" phospholipase C, beta 2"
NM_000344	0.251301	7.59196	0.12159	0.4784	XM_929546	9.02134	7.99799	9.65126	9.8358	10.1835	10.2582	519.63	255.643	804.114	913.841	1162.87	1224.68	XM_929546	HG18	chr9	22724318	22738236	646609	XM_929546	LOC646609	similar to Chloride intracellular channel protein 4 (Intracellular chloride ion channel protein p64H1)
AF157320	0.781689	1.91892	0.000908746	0.478295	NM_198312	7.93196	7.87383	8.0956	9.09318	8.98548	9.02199	244.207	234.563	273.539	546.158	506.874	519.863	NM_198312	HG18	chrX	30758368	30903122	257397	NM_198312	TAB3	TAK1-binding protein 3
BC001765	-2.38741	0.0220044	0.000106638	0.478205	NM_001034173	7.81882	7.87156	7.98384	9.00254	9.00811	8.85636	225.788	234.194	253.148	512.902	514.886	463.478	NM_001034173	HG18	chr12	103942331	104002366	160428	NM_001034173	ALDH1L2	" aldehyde dehydrogenase 1 family, member L2"
NM_004463	-0.535061	7.59196	0.00118781	0.477775	NM_153836	9.62944	9.86751	9.94599	10.7716	10.8577	11.018	792.048	934.149	986.376	1748.19	1855.64	2073.69	NM_153836	HG18	chr2	101331654	101370489	200407	NM_153836	CREG2	cellular repressor of E1A-stimulated genes 2
NM_133439	1.28156	0.388356	0.0505002	0.477637	XM_928302	10.2493	10.1563	11.0169	11.5087	11.6811	11.5879	1217.13	1141.15	2072.2	2913.84	3283.65	3078.35	XM_928302	HG18	chrX	109359417	109362767	643817	XM_928302	LOC643817	hypothetical protein LOC643817
NM_139075	1.26612	0.425892	0.00249242	0.47747	BC071947	8.47753	8.82162	8.69866	9.6354	9.80826	9.7689	356.445	452.453	415.487	795.324	896.559	872.433	BC071947	HG18	chr8	10619653	10625420	83595	BC071947	SOX7	SRY (sex determining region Y)-box 7
NM_003059	-8.85747	0	0.000304808	0.477385	XM_495860	8.61779	8.80097	8.82245	9.76776	9.9117	9.7658	392.838	446.021	452.713	871.743	963.208	870.562	XM_495860	HG18	chr11	1169362	1178937	4586	XM_495860	MUC5AC	" mucin 5AC, oligomeric mucus/gel-forming"
NM_001830	4.46467	0	0.000222282	0.477199	AY444559	9.85227	10.0031	9.82406	10.9296	11.0351	10.9204	924.336	1026.17	906.437	1950.4	2098.48	1938.02	AY444559	HG18	chr8	57375122	57395288	195814	AY444559	RDHE2	retinal short chain dehydrogenase reductase isoform 1
NM_016156	0.834298	1.75097	6.0098e-06	0.477131	NM_005139	12.9263	12.9433	12.9625	13.9951	13.9933	14.0459	7784.1	7876.05	7981.77	16328.4	16308.6	16913.2	NM_005139	HG18	chr4	79694613	79752463	306	NM_005139	ANXA3	annexin A3
AF327350	0.24509	7.59196	8.73621e-05	0.477063	BC049203	10.5012	10.5636	10.3977	11.6404	11.4939	11.5322	1449.36	1513.38	1348.98	3192.33	2884.03	2961.68	BC049203	HG18	chr9	107046961	107192532	23446	BC049203	SLC44A1	" solute carrier family 44, member 1"
XM_933093	-0.131321	10.0005	1.55045e-05	0.476997	NM_172027	10.411	10.3535	10.4032	11.4444	11.4524	11.4753	1361.53	1308.31	1354.22	2786.8	2802.22	2847.22	NM_172027	HG18	chr3	128874470	128882453	80325	NM_172027	ABTB1	ankyrin repeat and BTB (POZ) domain containing 1
NM_032936	1.57292	0.157831	0.000226829	0.476885	NM_015284	11.8018	11.6225	11.7816	12.7576	12.776	12.8806	3570.16	3152.91	3520.63	6925.24	7013.73	7541.48	NM_015284	HG18	chr1	43661383	43690891	23334	NM_015284	KIAA0467	KIAA0467
XM_933957	0.288145	7.10815	0.000995597	0.47682	NM_000425	9.64322	9.65666	9.67768	10.7459	10.6441	10.7894	799.649	807.13	818.976	1717.24	1600.3	1769.82	NM_000425	HG18	chrX	152780580	152794505	3897	NM_000425	L1CAM	L1 cell adhesion molecule
BC032095	3.46045	0	7.20016e-05	0.476682	NM_001018057	7.90177	7.98728	7.92014	8.93964	8.99792	9.07647	239.15	253.753	242.214	491.019	511.262	539.872	NM_001018057	HG18	chr11	11941118	11986762	27122	NM_001018057	DKK3	dickkopf homolog 3 (Xenopus laevis)
BC066954	-0.565922	7.10815	0.00689707	0.47638	NM_005320	8.09528	7.97887	8.39463	9.47312	8.93377	9.25353	273.477	252.279	336.54	710.711	489.026	610.364	NM_005320	HG18	chr6	26342418	26343195	3007	NM_005320	HIST1H1D	" histone 1, H1d"
NM_178025	0.955199	1.06076	0.00115161	0.475401	NM_024841	8.46065	8.34598	8.44405	9.4141	9.6339	9.41224	352.298	325.38	348.268	682.222	794.497	681.344	NM_024841	HG18	chr11	36354130	36443330	79899	NM_024841	FLJ14213	hypothetical protein FLJ14213
CR598283	-0.663096	5.82626	0.0548286	0.475392	XM_926992	8.55205	8.11392	9.15936	9.56652	9.8715	9.78153	375.339	277.035	571.799	758.246	936.736	880.101	XM_926992	HG18	chr5	67921613	67921895	643692	XM_926992	LOC643692	hypothetical protein LOC643692
NM_001291	0.876195	1.4504	0.1091	0.474951	XM_928689	10.5948	10.0762	11.6285	11.7832	12.1905	11.9645	1546.49	1079.53	3166.05	3524.42	4674.28	3996.39	XM_928689	HG18	chr7	88031965	88032678	645680	XM_928689	LOC645680	similar to Importin alpha-2 subunit (Karyopherin alpha-2 subunit) (SRP1-alpha) (RAG cohort protein 1)
NM_003600	-0.189583	9.80106	0.0386639	0.474532	XM_927249	8.54849	7.87763	8.79685	9.28203	9.57655	9.70698	374.413	235.182	444.748	622.544	763.534	835.78	XM_927249	HG18	chr9	66236295	66242901	442421	XM_927249	LOC442421	" similar to prostaglandin E receptor 4, subtype EP4"	" PGE receptor, EP4 subtype"	prostaglandin E2 receptor
NM_152466	1.37977	0.279874	6.98222e-06	0.474487	NM_152406	9.08235	9.12193	9.05081	10.1104	10.1838	10.1871	542.076	557.153	530.352	1105.46	1163.15	1165.8	NM_152406	HG18	chr5	148631650	148701558	134265	NM_152406	FLJ36748	hypothetical protein FLJ36748
NM_001024382	1.42857	0.252929	0.00282315	0.474409	BC020795	8.86238	8.8366	9.17432	10.14	9.93653	10.042	465.416	457.175	577.758	1128.37	979.926	1054.27	BC020795	HG18	chr11	18223366	18226758	6289	BC020795	SAA2	serum amyloid A2
NM_017738	-1.75847	0.126161	5.39585e-05	0.474396	NM_001039360	8.03026	7.96092	8.05257	9.07916	9.07417	9.11908	261.427	249.159	265.5	540.879	539.011	556.054	NM_001039360	HG18	chr18	43807742	43821492	201501	NM_001039360	ZBTB7C	zinc finger and BTB domain containing 7C
NM_001012398	-0.23235	9.54804	0.00066945	0.474348	NM_138444	10.5662	10.5501	10.5267	11.6274	11.5505	11.6899	1516.1	1499.3	1475.18	3163.6	2999.5	3303.76	NM_138444	HG18	chr13	76352312	76358526	115207	NM_138444	KCTD12	potassium channel tetramerisation domain containing 12
XM_946373	-0.762356	4.72217	6.47299e-06	0.474279	NM_006462	11.9433	11.9384	11.8712	13.0041	13.0182	12.9598	3938.2	3924.82	3746.28	8215.24	8295.92	7966.64	NM_006462	HG18	chr20	336755	359610	10616	NM_006462	C20orf18	chromosome 20 open reading frame 18
BC048980	1.8216	0.0712556	0.00299532	0.473883	NM_003186	8.56147	8.48772	8.39542	9.56862	9.37047	9.7212	377.797	358.971	336.723	759.35	661.9	844.061	NM_003186	HG18	chr11	116575249	116580718	6876	NM_003186	TAGLN	transgelin
AB031045	3.00987	0.00277145	0.0494231	0.47384	NM_002026	10.0906	10.0223	10.842	11.4811	11.4107	11.4454	1090.39	1039.98	1835.58	2858.67	2722.47	2788.67	NM_002026	HG18	chr2	215933421	216009036	2335	NM_002026	FN1	fibronectin 1
CR604344	0.152066	8.36083	0.00803804	0.473825	NM_006495	9.51332	9.47373	9.53623	10.3694	10.7052	10.6597	730.792	711.014	742.491	1322.78	1669.53	1617.62	NM_006495	HG18	chr17	26654915	26665217	2124	NM_006495	EVI2B	ecotropic viral integration site 2B
AF176646	-0.308212	9.13157	0.00020161	0.473721	XM_113971	8.85602	8.67357	8.8352	9.92636	9.78692	9.88842	463.371	408.323	456.731	973.043	883.4	947.79	XM_113971	HG18	chr18	43807046	43921704	201501	XM_113971	ZBTB7C	zinc finger and BTB domain containing 7C
XM_496721	-1.78039	0.126161	8.38889e-06	0.473698	AK024275	8.32996	8.24977	8.29425	9.36467	9.41764	9.32519	321.787	304.389	313.92	659.243	683.901	641.449	AK024275	HG18	chr11	36354163	36443091	79899	AK024275	FLJ14213	hypothetical protein FLJ14213
BC089407	-1.01215	2.10341	0.00448396	0.473625	AY597807	7.74281	7.9212	7.98811	8.97087	8.96702	8.95976	214.199	242.392	253.899	501.766	500.429	497.918	AY597807	HG18	chr11	64900241	64905998	283130	AY597807	LOC283130	hypothetical protein LOC283130
BC066656	-0.355342	8.88625	0.000420866	0.47361	NM_022041	7.61216	7.71824	7.86015	8.90782	8.79904	8.72315	195.654	210.582	232.35	480.309	445.425	422.6	NM_022041	HG18	chr16	79906075	79971441	8139	NM_022041	GAN	giant axonal neuropathy (gigaxonin)
NM_031892	3.33304	0.00277145	0.000298684	0.473572	NM_006674	8.42537	8.51077	8.60559	9.67416	9.63924	9.45996	343.786	364.75	389.53	816.984	797.445	704.26	NM_006674	HG18	chr6	31538937	31541461	10866	NM_006674	HCP5	HLA complex P5
NM_201282	-3.40347	0.00342846	0.0721385	0.473066	BC068978	9.65925	9.43568	10.604	11.0124	11.2742	10.9074	808.581	692.503	1556.37	2065.66	2476.77	1920.64	BC068978	HG18	chr9	88888621	88889960	494127	BC068978	LOC494127	NFYC pseudogene
BC009523	-1.56947	0.252929	0.000171688	0.471732	NM_002457	7.69664	7.65219	7.802	8.68803	8.83528	8.87678	207.453	201.158	223.17	412.438	456.757	470.086	NM_002457	HG18	chr11	1064874	1094416	4583	NM_002457	MUC2	" mucin 2, oligomeric mucus/gel-forming"
NM_000617	1.1202	0.638413	0.0554681	0.471404	XM_933375	8.92623	8.29402	9.35596	9.82193	10.0478	10.1348	486.476	313.869	655.278	905.096	1058.48	1124.27	XM_933375	HG18	chr16	3066920	3077076	646064	XM_933375	LOC646064	hypothetical protein LOC646064
NM_012405	1.03415	0.868141	2.69456e-05	0.471352	BC002527	11.655	11.5779	11.5358	12.6291	12.6733	12.7226	3224.77	3056.94	2969	6334.86	6531.89	6759.18	BC002527	HG18	chr15	78232449	78265737	2184	BC002527	FAH	fumarylacetoacetate hydrolase (fumarylacetoacetase)
BC114340	-2.25725	0.0295997	0.000364899	0.471344	NM_182683	8.15318	8.19751	8.36496	9.36141	9.2418	9.37302	284.677	293.56	329.688	657.756	605.425	663.069	NM_182683	HG18	chr7	75977680	75995136	80761	NM_182683	UPK3B	uroplakin 3B
NM_021953	0.0880944	8.36083	2.32074e-05	0.471136	NM_004775	8.05379	7.94129	8.03523	9.14257	9.03184	9.11349	265.725	245.792	262.329	565.179	523.425	553.904	NM_004775	HG18	chr18	27457130	27518626	9331	NM_004775	B4GALT6	" UDP-Gal:betaGlcNAc beta 1,4- galactosyltransferase, polypeptide 6"
NM_007209	0.399792	5.82626	0.0115664	0.471079	XM_292210	9.87461	9.34519	9.91447	10.7674	11.0964	10.5406	938.757	650.404	965.056	1743	2189.54	1489.52	XM_292210	HG18	chr13	20566437	20566853	338870	XM_292210	LOC338870	similar to ribosomal protein S12
BC010037	0.238826	7.59196	0.045482	0.471048	BC112026	11.8129	11.0978	12.0145	12.6099	12.8943	12.8157	3597.7	2191.59	4137.44	6251.06	7613.14	7209.51	BC112026	HG18	chr17	23627734	23658145	284085	BC112026	FLJ40504	hypothetical protein FLJ40504
NM_015224	-4.89844	0	3.94696e-05	0.470929	AY395801	9.37877	9.24357	9.33878	10.4791	10.3558	10.3859	665.717	606.168	647.521	1427.32	1310.42	1338.05	AY395801	HG18	chr6	132311047	132314129	1490	AY395801	CTGF	connective tissue growth factor
BC009081	-0.180335	9.85795	0.0098105	0.470888	BC019931	8.75334	8.15575	8.45467	9.75433	9.44552	9.46397	431.538	285.184	350.84	863.668	697.243	706.216	BC019931	HG18	chr1	159741843	159754971	2212	BC019931	FCGR2A	" Fc fragment of IgG, low affinity IIa, receptor (CD32)"
XM_932109	0.0732645	8.36083	0.0783405	0.470878	XM_497712	10.1961	9.64759	10.9569	11.2175	11.6438	11.4691	1173.1	802.075	1987.74	2381.26	3199.86	2834.89	XM_497712	HG18	chr1	148292469	148292889	441907	XM_497712	LOC441907	similar to 60S ribosomal protein L6 (TAX-responsive enhancer element binding protein 107) (TAXREB107) (Neoplasm-related protein C140)
XM_926992	-2.17452	0.0339892	0.0828969	0.470799	XM_926412	9.02788	8.22319	9.55608	9.87881	10.2316	10.2271	521.99	298.832	752.776	941.497	1202.3	1198.6	XM_926412	HG18	chrX	41067121	41067532	643043	XM_926412	LOC643043	similar to scotin
NM_031473	1.07978	0.714041	0.00492047	0.470316	NM_022164	9.03319	9.02661	9.0173	10.0533	10.0134	10.2627	523.916	521.532	518.176	1062.57	1033.57	1228.48	NM_022164	HG18	chr1	31814746	31825874	64129	NM_022164	TINAGL1	tubulointerstitial nephritis antigen-like 1
NM_205835	-0.705007	5.26666	0.116897	0.469938	AK126945	8.51472	7.75534	9.43358	9.56541	9.85947	9.99849	365.752	216.068	691.498	757.66	928.956	1022.93	AK126945	HG18	chr9	91275835	91278951	N/A	AK126945	N/A	" Homo sapiens cDNA FLJ44998 fis, clone BRAWH3010833."
NM_019085	0.557005	3.91495	0.000525773	0.469809	NM_024877	7.93088	7.94912	7.79483	8.94507	8.9911	9.01228	244.023	247.128	222.064	492.872	508.85	516.375	NM_024877	HG18	chr19	45419961	45424404	79935	NM_024877	CNTD2	cyclin N-terminal domain containing 2
NM_018325	-2.7857	0.00716969	0.000363778	0.469725	NM_014400	9.97042	9.94303	9.77237	10.9172	10.9961	11.0478	1003.22	984.353	874.532	1933.71	2042.43	2117.02	NM_014400	HG18	chr19	48656778	48661648	27076	NM_014400	LYPD3	LY6/PLAUR domain containing 3
NM_032312	0.261701	7.34068	0.0765242	0.469421	BC067891	9.1758	8.7037	10.0301	10.0454	10.8786	10.4596	578.349	416.942	1045.58	1056.72	1882.75	1408.15	BC067891	HG18	chr14	55302715	55304187	N/A	BC067891	N/A	" Homo sapiens cDNA clone MGC:87657 IMAGE:5271409, complete cds."
BC035876	-4.94768	0	0.00029629	0.46927	NM_003382	8.45748	8.4157	8.38075	9.53665	9.57034	9.41811	351.524	341.491	333.317	742.708	760.255	684.121	NM_003382	HG18	chr7	158513626	158630410	7434	NM_003382	VIPR2	vasoactive intestinal peptide receptor 2
BC033851	2.22563	0.0238491	0.000603265	0.469107	NM_182614	8.23273	8.33068	8.34431	9.26256	9.46835	9.44666	300.814	321.946	325.003	614.197	708.366	697.793	NM_182614	HG18	chr13	113599043	113651873	348013	NM_182614	FAM70B	" family with sequence similarity 70, member B"
XM_934235	-0.287609	9.26795	0.000166056	0.468966	NM_002614	8.15788	8.08264	7.96167	9.04837	9.21742	9.21409	285.605	271.092	249.288	529.458	595.277	593.907	NM_002614	HG18	chr1	144439082	144475430	5174	NM_002614	PDZK1	PDZ domain containing 1
BC030261	-0.72197	4.98644	1.59378e-06	0.468866	BC007021	13.3708	13.3855	13.3825	14.4757	14.4707	14.4708	10593.1	10701.4	10679.4	22783.1	22704.7	22706.4	BC007021	HG18	chr1	31611060	31618510	2170	BC007021	FABP3	" fatty acid binding protein 3, muscle and heart (mammary-derived growth inhibitor)"
NM_021619	5.52179	0	0.000258131	0.468575	NM_016235	7.97809	7.88027	8.10289	9.01608	9.17891	9.05071	252.141	235.613	274.924	517.738	579.6	530.317	NM_016235	HG18	chr16	19777793	19803652	51704	NM_016235	GPRC5B	" G protein-coupled receptor, family C, group 5, member B"
AK026780	3.82851	0	0.000728819	0.468399	BC009009	7.91454	7.82772	7.66949	8.9193	8.95835	8.82399	241.276	227.184	203.585	484.146	497.43	453.195	BC009009	HG18	chr15	38380162	38387403	5330	BC009009	PLCB2	" phospholipase C, beta 2"
NM_000291	0.0639698	8.36083	0.0923211	0.468373	XM_928485	7.66589	7.79645	9.03299	9.02869	9.6789	9.41936	203.079	222.314	523.844	522.284	819.671	684.714	XM_928485	HG18	chr6	25369445	25369937	645452	XM_928485	LOC645452	similar to 60S ribosomal protein L21
BC000155	1.27865	0.388356	0.000436564	0.468129	BC030237	10.7058	10.8152	10.7075	11.822	11.8341	11.8599	1670.15	1801.71	1672.16	3620.49	3651.15	3716.86	BC030237	HG18	chr11	2865903	2881296	5003	BC030237	SLC22A18AS	" solute carrier family 22 (organic cation transporter), member 18 antisense"
BC025269	-0.820802	3.91495	0.00219959	0.468088	NM_024059	9.37888	9.30927	9.11177	10.3073	10.3836	10.4058	665.772	634.407	553.244	1267.05	1335.91	1356.61	NM_024059	HG18	chr20	61654816	61658480	79025	NM_024059	C20orf195	chromosome 20 open reading frame 195
XM_928155	1.72255	0.09024	0.0037612	0.467702	NM_002543	9.84724	9.92079	10.0884	11.048	11.0395	11.0684	921.119	969.292	1088.68	2117.3	2104.81	2147.51	NM_002543	HG18	chr12	10202166	10216004	4973	NM_002543	OLR1	oxidised low density lipoprotein (lectin-like) receptor 1
XM_929288	0.422546	5.5467	2.43775e-06	0.46748	NM_000312	8.03126	8.02208	8.00909	9.1207	9.12026	9.11261	261.607	259.948	257.618	556.677	556.51	553.565	NM_000312	HG18	chr2	127892486	127929024	5624	NM_000312	PROC	protein C (inactivator of coagulation factors Va and VIIIa)
NM_014860	-0.54727	7.34068	0.00213905	0.467071	NM_182684	7.8981	7.82178	8.07273	8.99304	9.07828	9.02645	238.543	226.25	269.236	509.536	540.55	521.474	NM_182684	HG18	chr7	75977680	75995136	80761	NM_182684	UPK3B	uroplakin 3B
BC015234	5.2481	0	0.00309504	0.466712	BC048107	9.21611	8.83545	9.13822	10.0401	10.243	10.2236	594.739	456.811	563.481	1052.89	1211.85	1195.7	BC048107	HG18	chr19	14661880	14705557	84449	BC048107	ZNF333	zinc finger protein 333
AB042326	-0.963867	2.49855	7.52221e-05	0.466362	BC025236	12.1252	12.1081	12.0077	13.262	13.1788	13.0999	4467.47	4414.72	4117.79	9823.39	9272.68	8779.22	BC025236	HG18	chr8	62699651	62789681	444	BC025236	ASPH	aspartate beta-hydroxylase
NM_001024736	-1.75541	0.126161	0.00184877	0.466218	CR626077	8.58501	8.61734	8.79059	9.79765	9.77026	9.73572	384.014	392.715	442.824	889.991	873.254	852.596	CR626077	HG18	chr6	31538968	31541527	10866	CR626077	HCP5	HLA complex P5
AF233442	0.437675	5.26666	0.00195036	0.466008	BX538018	9.35788	9.31305	9.3414	10.5355	10.4434	10.3313	656.149	636.072	648.696	1484.25	1392.43	1288.3	BX538018	HG18	chr2	215933833	216009036	2335	BX538018	FN1	fibronectin 1
AF502586	4.00543	0	3.17614e-05	0.465883	AK057436	9.6212	9.65293	9.67018	10.7003	10.7605	10.7885	787.533	805.05	814.733	1663.83	1734.69	1768.69	AK057436	HG18	chr16	30904028	30907968	80270	AK057436	HSD3B7	" hydroxy-delta-5-steroid dehydrogenase, 3 beta- and steroid delta-isomerase 7"
NM_018290	-1.45865	0.388356	0.00106056	0.465471	NM_030648	11.4334	11.2675	11.2094	12.4323	12.4434	12.3519	2765.55	2465.2	2367.91	5527.21	5569.94	5227.54	NM_030648	HG18	chr4	140651290	140697008	80854	NM_030648	SETD7	SET domain containing (lysine methyltransferase) 7
BC031560	-0.539779	7.59196	0.0678548	0.465245	XM_372566	9.28069	8.95071	10.1308	10.4616	10.6419	10.8156	621.967	494.801	1121.15	1410.16	1597.82	1802.22	XM_372566	HG18	chr15	32929414	32929828	390570	XM_372566	LOC390570	hypothetical LOC390570
AK027667	2.0127	0.0404722	0.00119309	0.46518	NM_025193	9.75464	9.79601	9.61908	10.7987	10.847	10.8418	863.852	888.983	786.377	1781.34	1841.99	1835.24	NM_025193	HG18	chr16	30904032	30907972	80270	NM_025193	HSD3B7	" hydroxy-delta-5-steroid dehydrogenase, 3 beta- and steroid delta-isomerase 7"
BC105110	0.83833	1.59292	0.0763407	0.464908	NM_001824	9.95707	9.16768	10.3991	10.9037	11.1349	11.0464	993.976	575.106	1350.31	1915.79	2248.73	2114.99	NM_001824	HG18	chr19	50501510	50517974	1158	NM_001824	CKM	" creatine kinase, muscle"
NM_020760	-2.49952	0.0163467	0.00111788	0.464426	XM_926530	10.1321	10.0543	10.0152	11.036	11.189	11.2874	1122.19	1063.26	1034.82	2099.75	2334.61	2499.53	XM_926530	HG18	chr10	88770061	88774461	643161	XM_926530	LOC643161	hypothetical protein LOC643161
AK056681	0.834844	1.75097	0.000155469	0.464003	BC101568	10.0781	10.0716	10.1589	11.2862	11.1237	11.2192	1080.96	1076.13	1143.22	2497.33	2231.3	2384.06	BC101568	HG18	chr11	67515552	67528115	81622	BC101568	UNC93B1	unc-93 homolog B1 (C. elegans)
BC105074	-2.08449	0.0455928	0.000116945	0.463998	AY189281	8.02712	8.135	8.20883	9.27694	9.15091	9.26887	260.857	281.112	295.872	620.351	568.458	616.892	AY189281	HG18	chr11	124128308	124132635	N/A	AY189281	N/A	" Homo sapiens LP4791 protein mRNA, complete cds."
BC009510	1.69075	0.101075	0.00480736	0.463699	AK125785	8.0858	8.16468	8.21749	9.04621	9.39362	9.33402	271.687	286.954	297.653	528.666	672.605	645.388	AK125785	HG18	chr11	12237373	12241905	N/A	AK125785	N/A	" Homo sapiens cDNA FLJ43797 fis, clone TESTI4000215."
BC007433	-0.414021	8.58195	0.000748342	0.463681	AK055816	10.5734	10.5534	10.5669	11.6939	11.6041	11.7197	1523.77	1502.71	1516.94	3312.96	3113.01	3372.63	AK055816	HG18	chr7	130839340	130891916	5420	AK055816	PODXL	podocalyxin-like
BC014007	-0.597143	6.86716	0.000104816	0.463085	BC034377	8.05825	7.89628	7.94845	9.01473	9.1211	9.10165	266.547	238.241	247.014	517.255	556.834	549.375	BC034377	HG18	chr2	127892504	127903286	5624	BC034377	PROC	protein C (inactivator of coagulation factors Va and VIIIa)
NM_006737	-4.99017	0	0.0763226	0.463063	XM_929114	9.80955	8.93005	10.2102	10.8153	11.0593	10.6561	897.366	487.769	1184.6	1801.95	2133.87	1613.59	XM_929114	HG18	chr14	63078375	63104786	646150	XM_929114	LOC646150	similar to ribosomal protein L31
NM_023033	-1.38409	0.517963	0.0632109	0.462375	XM_928304	11.1138	11.0053	12.055	12.4301	12.6143	12.6997	2216.14	2055.53	4255.24	5518.7	6270.31	6652.54	XM_928304	HG18	chr15	43400603	43400876	645263	XM_928304	LOC645263	similar to Nonhistone chromosomal protein HMG-17 (High-mobility group nucleosome binding domain 2)
NM_014213	-0.982544	2.2887	0.0158408	0.462336	XM_933970	8.31485	8.0128	8.73543	9.2492	9.64676	9.56818	318.435	258.281	426.213	608.537	801.609	759.118	XM_933970	HG18	chr3	148791766	148791904	646849	XM_933970	LOC646849	hypothetical protein LOC646849
NM_000202	1.56456	0.157831	0.0578844	0.462318	NM_138733	8.50826	8.54979	9.5442	9.84734	10.2983	10.0122	364.117	374.752	746.602	921.183	1259.25	1032.67	NM_138733	HG18	chr6	49861322	49862966	5232	NM_138733	PGK2	phosphoglycerate kinase 2
NM_145714	1.25607	0.425892	0.000369074	0.46214	BC022295	9.6956	9.54292	9.68797	10.869	10.6279	10.7653	829.214	745.942	824.838	1870.29	1582.4	1740.53	BC022295	HG18	chr12	10202171	10215998	4973	BC022295	OLR1	oxidised low density lipoprotein (lectin-like) receptor 1
NM_198147	-5.86961	0	0.0317376	0.46213	XM_927197	10.2694	10.029	10.8498	11.4799	11.6932	11.4292	1234.22	1044.77	1845.53	2856.19	3311.23	2757.61	XM_927197	HG18	chr1	9558427	9560134	642740	XM_927197	LOC642740	similar to ribosomal protein L9
NM_020673	-4.09866	0	0.0542076	0.461757	XM_930284	10.657	10.1389	11.2088	11.6791	11.9415	11.9114	1614.59	1127.53	2366.86	3279.2	3933.12	3851.9	XM_930284	HG18	chr16	33870994	33871588	441763	XM_930284	LOC441763	hypothetical LOC441763
NM_002375	0.445603	5.26666	0.000140941	0.461444	NM_152450	9.18866	9.16532	9.23854	10.3649	10.3403	10.2322	583.527	574.166	604.057	1318.69	1296.37	1202.85	NM_152450	HG18	chr15	57517663	57602481	145773	NM_152450	FAM81A	" family with sequence similarity 81, member A"
NM_018279	4.8915	0	0.000211443	0.461419	BC089443	7.68278	7.58258	7.71142	8.83981	8.82258	8.65821	205.469	191.683	209.59	458.193	452.754	404	BC089443	HG18	chr1	1167695	1171965	388581	BC089443	C1QDC2	C1q domain containing 2
NM_022051	1.37063	0.314397	0.000984179	0.461074	AY495087	9.17432	9.29371	9.35444	10.2466	10.3737	10.5433	577.758	627.603	654.587	1214.9	1326.73	1492.32	AY495087	HG18	chr11	71965987	72057756	5138	AY495087	PDE2A	" phosphodiesterase 2A, cGMP-stimulated"
BC018337	-0.807465	3.91495	3.39823e-05	0.460445	AK131395	9.97338	9.89528	10.0209	11.1564	11.0688	11.0205	1005.28	952.308	1038.95	2282.54	2148.04	2077.33	AK131395	HG18	chr17	76705692	76717283	9625	AK131395	AATK	apoptosis-associated tyrosine kinase
BC003636	-5.50254	0	0.0676607	0.460182	NM_173669	8.9168	8.17209	9.44995	9.74634	10.2793	10.097	483.307	288.432	699.386	858.896	1242.7	1095.24	NM_173669	HG18	chr5	17183136	17270156	285696	NM_173669	FLJ34047	hypothetical protein FLJ34047
NM_015289	0.757403	2.10341	0.0401226	0.459869	XM_930069	8.91665	8.93633	9.7792	10.207	10.5879	10.3507	483.26	489.897	878.684	1181.98	1539.16	1305.74	XM_930069	HG18	chr2	61017777	61018002	647066	XM_930069	LOC647066	" similar to non-POU domain containing, octamer-binding"
NM_194249	-0.3954	8.66106	0.0205454	0.459526	XM_931634	10.4676	10.6151	11.0986	11.3972	12.132	11.9948	1415.97	1568.47	2192.93	2697.2	4488.35	4081.23	XM_931634	HG18	chr5	103980	104331	643561	XM_931634	LOC643561	hypothetical protein LOC643561
AK074635	-0.403429	8.66106	5.73411e-05	0.459378	NM_003342	10.2263	10.2951	10.234	11.3704	11.3914	11.3612	1197.89	1256.44	1204.33	2647.43	2686.24	2630.71	NM_003342	HG18	chr17	4119260	4216718	7326	NM_003342	UBE2G1	" ubiquitin-conjugating enzyme E2G 1 (UBC7 homolog, yeast)"
NM_006567	1.80971	0.0712556	0.000921387	0.458996	XM_926975	10.0865	10.0035	9.84953	10.9444	11.0921	11.2654	1087.27	1026.51	922.582	1970.61	2183.02	2461.61	XM_926975	HG18	chr10	46597215	46601668	643671	XM_926975	LOC643671	hypothetical protein LOC643671
BC008309	0.242306	7.59196	4.46563e-05	0.458889	NM_016831	8.86628	8.90073	9.00598	10.1089	10.0663	9.96927	466.676	477.954	514.127	1104.32	1072.15	1002.42	NM_016831	HG18	chr1	7767349	7827824	8863	NM_016831	PER3	period homolog 3 (Drosophila)
XM_928175	1.12185	0.638413	0.0648668	0.458649	XM_292023	9.73548	9.25653	10.4619	10.9167	11.2329	10.9125	852.456	611.637	1410.42	1933.09	2406.74	1927.51	XM_292023	HG18	chr12	31641307	31641610	341356	XM_292023	LOC341356	similar to ribosomal protein L31
NM_152690	0.550552	3.91495	5.03217e-05	0.458272	BC020880	8.75424	8.87597	8.88721	9.92044	9.92225	10.0517	431.805	469.822	473.495	969.062	970.277	1061.33	BC020880	HG18	chr1	11646794	11656991	26270	BC020880	FBXO6	F-box protein 6
NM_019025	-0.096493	10.0005	0.00146287	0.458266	NM_030758	10.6678	10.7552	10.8428	11.9013	11.8692	11.8776	1626.73	1728.4	1836.52	3825.1	3740.93	3762.88	NM_030758	HG18	chr22	29420792	29633811	23762	NM_030758	OSBP2	oxysterol binding protein 2
BC003047	-1.33228	0.58347	0.000633775	0.458134	NM_052966	11.1029	11.1227	11.0964	12.1658	12.2427	12.2894	2199.43	2229.83	2189.45	4594.72	4846.52	5005.88	NM_052966	HG18	chr1	183026790	183210305	116496	NM_052966	C1orf24	chromosome 1 open reading frame 24
XM_058967	-0.328077	9.00771	0.005148	0.457717	NM_130847	9.94393	9.91487	9.8975	11.2044	11.0135	10.9051	984.969	965.324	953.772	2359.74	2067.3	1917.64	NM_130847	HG18	chr11	94141184	94251003	154810	NM_130847	AMOTL1	angiomotin like 1
NM_004186	-1.06867	1.59292	0.000240182	0.457663	NM_018438	9.68134	9.74965	9.82052	10.8426	10.7938	10.9938	821.055	860.868	904.217	1836.27	1775.26	2039.22	NM_018438	HG18	chr1	11646767	11656998	26270	NM_018438	FBXO6	F-box protein 6
NM_021034	-0.474754	8.23331	0.00232505	0.457568	NM_032461	8.43892	8.52548	8.45539	9.43995	9.68131	9.67116	347.031	368.49	351.016	694.556	821.04	815.284	NM_032461	HG18	chrX	139912421	139913537	64649	NM_032461	SPANXB1	" SPANX family, member B1"
NM_152660	1.10018	0.714041	6.09314e-05	0.4575	NM_004613	11.9734	11.8227	11.8968	12.9632	13.0602	13.0559	4021.14	3622.28	3813.36	7985.65	8540.79	8515.66	NM_004613	HG18	chr20	36190276	36227114	7052	NM_004613	TGM2	" transglutaminase 2 (C polypeptide, protein-glutamine-gamma-glutamyltransferase)"
BC010376	0.994775	0.960754	0.00467738	0.457414	NM_000331	8.44808	8.57335	8.763	9.76249	9.69109	9.73278	349.241	380.921	434.435	868.567	826.623	850.859	NM_000331	HG18	chr11	18244346	18248090	6288	NM_000331	SAA1	serum amyloid A1
AK000728	2.71551	0.0049122	0.0523966	0.457374	NM_017986	8.31568	7.74507	8.79322	9.32648	9.5257	9.56324	318.617	214.535	443.631	642.022	737.093	756.521	NM_017986	HG18	chr17	4876701	4879445	55065	NM_017986	GPR172B	G protein-coupled receptor 172B
AY147849	-0.454526	8.43437	0.0737725	0.456823	XM_498129	7.79801	7.03405	8.344	8.70515	9.01676	9.10331	222.554	131.057	324.933	417.362	517.984	550.009	XM_498129	HG18	chr6	111474763	111475453	442245	XM_498129	LOC442245	glutathione S-transferase M1 pseudogene
AF258577	1.27197	0.425892	0.00077467	0.456676	XM_173132	9.53167	9.54847	9.55088	10.6108	10.7362	10.6735	740.146	748.817	750.068	1563.81	1705.81	1633.27	XM_173132	HG18	chr11	70991863	70996732	255620	XM_173132	LOC255620	hypothetical gene supported by NM_030930	AY007125
BC082977	-3.69348	0	0.00974381	0.456519	AF276507	7.97994	8.05642	7.98524	9.35238	9.10665	8.92562	252.465	266.21	253.395	653.654	551.284	486.272	AF276507	HG18	chr7	12576937	12658893	85477	AF276507	SCIN	scinderin
BC053668	-1.57319	0.252929	9.18842e-05	0.456496	BC020823	8.28717	8.24058	8.39271	9.43924	9.52692	9.34691	312.384	302.455	336.092	694.214	737.713	651.179	BC020823	HG18	chr1	159741878	159754973	2212	BC020823	FCGR2A	" Fc fragment of IgG, low affinity IIa, receptor (CD32)"
NM_018347	2.30717	0.0220044	0.0121651	0.455748	NM_000526	11.7932	11.5448	11.992	12.9117	12.9127	12.9411	3549.03	2987.75	4073.4	7705.81	7710.79	7864.21	NM_000526	HG18	chr17	36992058	36996673	3861	NM_000526	KRT14	" keratin 14 (epidermolysis bullosa simplex, Dowling-Meara, Koebner)"
NM_000698	-9.19609	0	0.000829484	0.455294	AF487337	11.4004	11.4219	11.5139	12.442	12.6143	12.6776	2703.18	2743.69	2924.35	5564.51	6270.24	6551.67	AF487337	HG18	chr1	94768605	94779781	2152	AF487337	F3	" coagulation factor III (thromboplastin, tissue factor)"
AK075330	-3.00434	0.00342846	0.00051646	0.454333	NM_013236	11.2589	11.2585	11.1916	12.4291	12.2682	12.4216	2450.56	2449.84	2338.86	5514.88	4932.72	5486.23	NM_013236	HG18	chr22	44446350	44619493	25814	NM_013236	ATXN10	ataxin 10
AK090709	-0.954219	2.49855	0.0849016	0.454276	BC101123	8.97237	7.93206	9.19396	9.8601	10.0176	9.91685	502.287	244.223	585.676	929.365	1036.53	966.649	BC101123	HG18	chrX	70628580	70628944	27160	BC101123	INGX	" inhibitor of growth family, X-linked, pseudogene"
XM_926895	5.24495	0	0.000265673	0.454169	AF289612	8.03835	8.20514	7.97911	9.09171	9.23482	9.31313	262.897	295.117	252.321	545.604	602.5	636.109	AF289612	HG18	chr1	148788520	148790991	54507	AF289612	ADAMTSL4	ADAMTS-like 4
NM_001003399	-2.24071	0.0295997	4.53751e-05	0.453662	NM_001014987	9.23507	9.19317	9.11003	10.2328	10.355	10.3703	602.607	585.355	552.578	1203.32	1309.65	1323.68	NM_001014987	HG18	chr16	28903887	28909605	27040	NM_001014987	LAT	linker for activation of T cells
NM_014399	2.42741	0.0157093	0.0273209	0.453481	XM_926462	9.43072	9.32558	10.1487	10.5851	11.0467	10.8045	690.126	641.622	1135.19	1536.14	2115.36	1788.49	XM_926462	HG18	chr7	143078414	143080906	643087	XM_926462	LOC643087	similar to thioredoxin domain containing 11
NM_033420	-0.676978	5.82626	0.0581159	0.453195	XM_929084	9.66524	8.94078	10.1079	10.548	10.9298	10.8634	811.947	491.41	1103.52	1497.13	1950.74	1863.03	XM_929084	HG18	chr10	121387927	121388584	646119	XM_929084	LOC646119	similar to ribosomal protein S8
NM_213604	-4.60984	0	0.0146161	0.453081	XM_926417	9.73716	9.38527	10.0829	10.7046	10.9386	11.0511	853.447	668.725	1084.59	1668.84	1962.67	2121.91	XM_926417	HG18	chr5	99429688	99431597	643047	XM_926417	LOC643047	similar to Beta-glucuronidase precursor
NM_001363	-0.410055	8.58195	0.000526473	0.452802	XM_935187	7.94589	7.74093	7.75283	8.81573	8.94753	9.10072	246.576	213.92	215.693	450.607	493.715	549.023	XM_935187	HG18	chr17	60211426	60248379	440456	XM_935187	LOC440456	" similar to pleckstrin homology domain containing, family M (with RUN domain) member 1"	adapter protein 162
XM_926934	0.805882	1.91892	0.0284016	0.452726	XM_496321	9.13447	8.96468	9.79915	10.2969	10.6851	10.46	562.017	499.617	890.919	1257.94	1646.4	1408.54	XM_496321	HG18	chr19	57722749	57751096	388558	XM_496321	LOC388558	hypothetical gene supported by BC033230
BC014433	-0.252101	9.4417	0.000660563	0.452619	NM_138969	9.85751	9.90256	9.82232	10.9116	11.1052	10.991	927.696	957.124	905.344	1926.28	2202.95	2035.25	NM_138969	HG18	chr8	57375121	57395795	195814	NM_138969	RDHE2	retinal short chain dehydrogenase reductase isoform 1
BC012006	0.999682	0.960754	3.09405e-05	0.452193	BC042483	8.04626	8.09858	8.0957	9.28125	9.185	9.20808	264.342	274.104	273.557	622.208	582.051	591.438	BC042483	HG18	chr3	45840452	45858614	54585	BC042483	LZTFL1	leucine zipper transcription factor-like 1
NM_002999	-1.48697	0.34468	0.000144931	0.45194	AF190748	7.79179	7.68763	7.66928	8.96933	8.79464	8.8189	221.597	206.161	203.556	501.231	444.068	451.6	AF190748	HG18	chr14	20017682	20018244	N/A	AF190748	N/A	" Homo sapiens FGF2-associated protein GAFA1 (GAFA1) mRNA, complete cds."
NM_003543	-4.24955	0	0.0891423	0.45116	XM_497365	9.4575	8.25669	9.60503	10.1018	10.5085	10.4582	703.059	305.851	778.756	1098.83	1456.73	1406.81	XM_497365	HG18	chr13	19651202	19651601	390378	XM_497365	LOC390378	similar to peptidylprolyl isomerase A isoform 1
NM_001025203	0.864362	1.59292	0.0710603	0.450788	XM_372922	10.498	9.71448	11.0292	11.389	11.8069	11.7495	1446.12	840.136	2089.89	2681.75	3582.98	3443.05	XM_372922	HG18	chr2	26216627	26217637	391359	XM_372922	LOC391359	similar to Epithelial membrane protein 2 (EMP-2) (XMP protein)
NM_016027	3.3519	0.00277145	0.000186651	0.450578	NM_032546	9.03347	8.892	9.09059	10.0743	10.1975	10.1984	524.017	475.071	545.179	1078.13	1174.19	1174.98	NM_032546	HG18	chr2	27359103	27383811	57159	NM_032546	TRIM54	tripartite motif-containing 54
NM_031407	0.416335	5.5467	1.342e-05	0.449962	BC038995	9.68295	9.74083	9.62858	10.7992	10.8154	10.8946	821.974	855.62	791.574	1781.86	1801.98	1903.66	BC038995	HG18	chr11	34600175	34637290	26298	BC038995	EHF	ets homologous factor
NM_144659	-0.921712	2.72033	0.000806999	0.449886	NM_003806	8.804	8.86119	8.89713	9.88977	10.0156	10.1074	446.96	465.033	476.765	948.675	1035.12	1103.12	NM_003806	HG18	chr12	115783409	115803615	8739	NM_003806	HRK	" harakiri, BCL2 interacting protein (contains only BH3 domain)"
U30827	-0.267513	9.38695	0.00452089	0.449459	NM_030754	8.70028	8.87137	9.06005	10.0729	10.0678	9.97246	415.955	468.328	533.759	1077.06	1073.3	1004.64	NM_030754	HG18	chr11	18223364	18226744	6289	NM_030754	SAA2	serum amyloid A2
BC008412	3.50274	0	0.0366466	0.449404	XM_926717	12.7183	12.1793	13.1705	13.6711	14.1066	13.8867	6739.1	4638	9219.78	13044.4	17640.9	15146.2	XM_926717	HG18	chr16	48649561	48650501	643386	XM_926717	LOC643386	" similar to actin, alpha 2, smooth muscle, aorta"
NM_145198	-1.67902	0.179186	3.44298e-05	0.448918	BC024007	10.2285	10.296	10.3561	11.4702	11.5072	11.369	1199.74	1257.18	1310.71	2837.12	2910.71	2644.86	BC024007	HG18	chr1	84791394	84812751	1486	BC024007	CTBS	" chitobiase, di-N-acetyl-"
BC099734	1.03947	0.868141	0.0539088	0.44863	XM_928168	9.77757	9.14146	10.2459	10.7705	11.0042	11.0506	877.689	564.748	1214.27	1746.75	2054	2121.07	XM_928168	HG18	chr16	66447358	66447562	645138	XM_928168	LOC645138	similar to ribosomal protein S11
NM_002841	0.321302	6.64077	0.000143616	0.448305	AK126972	11.8347	11.6794	11.8472	12.8725	12.9815	12.9828	3652.45	3279.79	3684.37	7499.07	8087.45	8095.18	AK126972	HG18	chr1	43683509	43690908	23334	AK126972	KIAA0467	KIAA0467
BC038235	-0.557086	7.34068	0.0826352	0.448072	NM_016521	8.30727	7.72211	9.12375	9.7395	9.46792	9.74855	316.765	211.147	557.855	854.835	708.154	860.211	NM_016521	HG18	chrX	132178362	132180042	51270	NM_016521	TFDP3	" transcription factor Dp family, member 3"
BC013355	-0.640759	6.11389	1.06985e-05	0.447966	NM_005975	9.92499	9.96446	9.86199	11.1238	11.0554	11.0485	972.123	999.082	930.585	2231.49	2128.15	2118.05	NM_005975	HG18	chr20	61630209	61639151	5753	NM_005975	PTK6	PTK6 protein tyrosine kinase 6
NM_001005912	1.84744	0.0660296	0.00109734	0.447033	AF116626	11.5477	11.6213	11.392	12.4827	12.7726	12.7803	2993.61	3150.36	2687.42	5723.46	6997.33	7034.79	AF116626	HG18	chr3	173843804	173844929	N/A	AF116626	N/A	" Homo sapiens PRO1163 mRNA, complete cds."
NM_000271	-5.32515	0	0.00153736	0.44674	BC105796	8.47335	8.60148	8.77811	9.86914	9.73401	9.74975	355.411	388.421	439.009	935.207	851.585	860.931	BC105796	HG18	chr11	18244386	18248087	6288	BC105796	SAA1	serum amyloid A1
NM_152485	0.179259	8.36083	0.116182	0.446695	XM_371302	10.2064	9.07104	10.8532	11.2793	11.8174	10.8885	1181.48	537.844	1849.86	2485.48	3609.03	1895.7	XM_371302	HG18	chr1	146910640	146911413	388686	XM_371302	LOC388686	similar to peptidylprolyl isomerase A (cyclophilin A)-like 4
NM_022090	1.96578	0.0455928	0.00686345	0.446411	XM_496202	12.5147	12.3052	12.7872	13.8215	13.6399	13.6704	5851.99	5060.84	7068.42	14476.9	12765	13037.7	XM_496202	HG18	chr17	25919187	25922981	440421	XM_496202	LOC440421	similar to keratin 17
NM_005994	2.17268	0.0286105	0.00157343	0.446325	BC001077	8.15025	7.77619	7.96878	8.99513	9.23458	9.17067	284.1	219.213	250.52	510.276	602.403	576.296	BC001077	HG18	chr13	99981811	99983998	87769	BC001077	RP11-151A6.2	hypothetical protein BC004360
NM_006058	-0.949634	2.49855	0.00182977	0.446061	NM_004293	11.3772	11.3414	11.3629	12.6281	12.4315	12.5094	2659.89	2594.79	2633.82	6330.44	5524.04	5830.31	NM_004293	HG18	chr9	73954112	74056960	9615	NM_004293	GDA	guanine deaminase
XM_929183	-2.14563	0.0404722	0.000296937	0.445959	NM_004073	9.27525	9.04718	9.23618	10.4621	10.3682	10.2236	619.623	529.02	603.069	1410.63	1321.69	1195.65	NM_004073	HG18	chr1	45038622	45044254	1263	NM_004073	PLK3	polo-like kinase 3 (Drosophila)
NM_007129	-0.99367	2.10341	8.89652e-05	0.445935	NM_001993	11.8282	11.9663	11.9961	13.0303	13.0887	13.1691	3636.18	4001.53	4084.96	8365.85	8711.39	9210.57	NM_001993	HG18	chr1	94767460	94779903	2152	NM_001993	F3	" coagulation factor III (thromboplastin, tissue factor)"
AF068846	-0.0769436	10.0005	0.00941384	0.445893	XM_371843	9.34704	9.3942	9.84191	10.739	10.588	10.7972	651.238	672.876	917.717	1709.06	1539.24	1779.43	XM_371843	HG18	chr6	114009395	114009755	389425	XM_371843	LOC389425	similar to ribosomal protein S27a
NM_005649	-0.264849	9.38695	0.064704	0.445615	XM_377500	9.58781	9.04718	10.3178	10.6818	10.9168	11.1048	769.519	529.02	1276.3	1642.63	1933.17	2202.37	XM_377500	HG18	chr19	1258384	1260589	401895	XM_377500	LOC401895	similar to 40S ribosomal protein S15 (RIG protein)
NM_004075	0.168931	8.36083	0.000219051	0.445584	NM_018166	9.95997	9.96998	9.76969	10.9783	11.0286	11.1914	995.98	1002.91	872.909	2017.41	2089.05	2338.57	NM_018166	HG18	chr1	36560218	36562342	55194	NM_018166	C1orf78	chromosome 1 open reading frame 78
AF111851	0.419072	5.5467	0.0913571	0.445581	XM_927458	7.78629	7.2333	8.75957	8.97394	9.37649	9.31805	220.753	150.466	433.405	502.836	664.669	638.283	XM_927458	HG18	chr4	188602083	188602443	644282	XM_927458	LOC644282	similar to COP9 constitutive photomorphogenic homolog subunit 3
BC016770	-0.143606	10.0005	9.18967e-05	0.44558	NM_014452	11.5943	11.6223	11.7167	12.8128	12.7767	12.8447	3091.99	3152.49	3365.82	7194.98	7017.25	7355.86	NM_014452	HG18	chr6	47307226	47385639	27242	NM_014452	TNFRSF21	" tumor necrosis factor receptor superfamily, member 21"
NM_144591	1.4836	0.200561	4.43901e-05	0.44553	NM_000676	11.1399	11.2564	11.1176	12.2714	12.3668	12.3765	2256.54	2446.3	2221.89	4943.69	5281.68	5317.33	NM_000676	HG18	chr17	15788955	15819935	136	NM_000676	ADORA2B	adenosine A2b receptor
NM_012162	-1.78433	0.126161	8.63304e-05	0.445435	AK000388	9.46962	9.51237	9.63441	10.7975	10.6166	10.7018	708.988	730.313	794.778	1779.84	1570.03	1665.62	AK000388	HG18	chr9	111042259	111109507	54566	AK000388	EPB41L4B	erythrocyte membrane protein band 4.1 like 4B
AL390215	-1.15762	1.18366	0.0471497	0.445433	XM_927967	10.862	10.3499	11.4182	11.9065	12.2	12.2009	1861.17	1305.05	2736.57	3838.88	4704.94	4708	XM_927967	HG18	chr12	56664388	56664775	338805	XM_927967	LOC338805	similar to heat shock 70kD protein binding protein
NM_003425	-0.392941	8.74014	0.000553886	0.44512	NM_001159	8.7971	8.8916	8.77219	9.93932	9.89873	10.1191	444.828	474.938	437.212	981.824	954.587	1112.15	NM_001159	HG18	chr2	201158975	201244463	316	NM_001159	AOX1	aldehyde oxidase 1
NM_005997	0.6438	3.18081	0.000274566	0.445039	XM_934894	13.3935	13.2507	13.3207	14.5519	14.361	14.5512	10760.4	9746.45	10231.4	24019.8	21041.7	24007.2	XM_934894	HG18	chr17	25919998	25922981	440421	XM_934894	LOC440421	similar to keratin 17
AK022567	4.74422	0	0.000128894	0.444972	BC069417	7.93575	7.81192	7.84991	9.12595	9.03181	8.94135	244.85	224.71	230.705	558.708	523.413	491.604	BC069417	HG18	chr18	59593636	59623011	8710	BC069417	SERPINB7	" serpin peptidase inhibitor, clade B (ovalbumin), member 7"
XM_930536	0.724503	2.49855	1.50325e-05	0.444729	CR609468	10.3795	10.3661	10.2725	11.5061	11.5599	11.4597	1332.14	1319.82	1236.85	2908.64	3019	2816.61	CR609468	HG18	chr1	3361016	3387501	27237	CR609468	ARHGEF16	Rho guanine exchange factor (GEF) 16
AB033605	0.484887	4.72217	0.000910528	0.444173	NM_006969	8.84314	8.99312	8.93684	10.1097	10.1011	10.0785	459.252	509.562	490.068	1104.92	1098.3	1081.27	NM_006969	HG18	chr19	57992472	58016697	7576	NM_006969	ZNF28	zinc finger protein 28 (KOX 24)
NM_002360	-0.150708	10.0005	0.0955523	0.444111	XM_496652	7.42251	7.44355	8.77331	9.195	9.30853	9.08558	171.552	174.073	437.553	586.098	634.086	543.29	XM_496652	HG18	chr3	96856556	96907883	285216	XM_496652	LOC285216	hypothetical protein LOC285216
XM_932126	0.939546	1.18366	8.56658e-05	0.44402	NM_003059	10.4865	10.5797	10.6156	11.6989	11.7267	11.7723	1434.69	1530.44	1569.02	3324.5	3389.04	3498.05	NM_003059	HG18	chr5	131658043	131707798	6583	NM_003059	SLC22A4	" solute carrier family 22 (organic cation transporter), member 4"
BC001387	-0.972905	2.2887	0.00477182	0.443918	NM_138961	8.04104	8.11965	8.32642	9.34654	9.35022	9.32033	263.388	278.136	320.999	651.012	652.675	639.292	NM_138961	HG18	chr11	124128240	124137387	90952	NM_138961	ESAM	endothelial cell adhesion molecule
BC017498	2.00524	0.0435768	0.0024817	0.443891	NM_017878	7.5699	7.57503	7.79098	8.78543	8.83381	8.84241	190.006	190.683	221.471	441.243	456.289	459.018	NM_017878	HG18	chr11	63076817	63087431	54979	NM_017878	HRASLS2	HRAS-like suppressor 2
NM_145162	1.52221	0.179186	0.00289985	0.442982	NM_172229	9.24845	9.54261	9.16007	10.5996	10.5012	10.3955	608.221	745.78	572.079	1551.69	1449.35	1346.96	NM_172229	HG18	chr16	2954217	2958382	79412	NM_172229	KREMEN2	kringle containing transmembrane protein 2
NM_022121	-1.26701	0.779269	0.00189512	0.442229	AK130422	7.83234	7.59895	7.73384	9.10952	8.74595	8.82469	227.914	193.87	212.872	552.383	429.331	453.415	AK130422	HG18	chr18	43913985	43915500	N/A	AK130422	N/A	" Homo sapiens cDNA FLJ26912 fis, clone RCT02392."
NM_198953	0.0405323	8.36083	0.000325203	0.441961	BC067436	8.39636	8.49905	8.59899	9.53686	9.79139	9.69591	336.942	361.8	387.752	742.816	886.141	829.39	BC067436	HG18	chr7	99140954	99170737	1551	BC067436	CYP3A7	" cytochrome P450, family 3, subfamily A, polypeptide 7"
BC075096	0.772923	2.10341	0.0510592	0.441843	XM_927705	8.58176	7.90275	8.98738	9.56185	9.83366	9.79635	383.15	239.313	507.54	755.794	912.489	889.189	XM_927705	HG18	chr1	43124793	43125183	644590	XM_927705	LOC644590	similar to EVIN1
BC013145	5.13549	0	0.000112178	0.440926	BC007541	8.83736	8.84403	8.97103	10.0267	9.99281	10.1745	457.414	459.534	501.82	1043.12	1018.91	1155.67	BC007541	HG18	chr11	122031653	122187081	84959	BC007541	STS-1	Cbl-interacting protein Sts-1
BC075044	1.85265	0.0660296	0.000479825	0.4406	BC064633	9.08364	9.0975	9.1783	10.2417	10.2385	10.4208	542.56	547.799	579.352	1210.74	1208.1	1370.79	BC064633	HG18	chr1	31814714	31825872	64129	BC064633	TINAGL1	tubulointerstitial nephritis antigen-like 1
XM_927113	-1.96335	0.0660296	0.0177419	0.440136	XM_929057	7.35695	7.72376	7.96678	8.8241	8.9488	8.88803	163.932	211.39	250.172	453.229	494.147	473.764	XM_929057	HG18	chr7	97337147	97339792	646094	XM_929057	LOC646094	similar to Asparagine synthetase [glutamine-hydrolyzing] (Glutamine-dependent asparagine synthetase)
S83325	0.193675	8.23331	0.000128991	0.440101	AK125288	10.7915	10.687	10.8929	12.0013	11.8757	12.0485	1772.39	1648.6	1901.47	4099.8	3757.94	4235.98	AK125288	HG18	chrX	91241191	91246834	N/A	AK125288	N/A	" Homo sapiens cDNA FLJ43298 fis, clone NCRRP1000129."
NM_024902	0.0352948	8.36083	0.0188559	0.439926	NM_000092	7.75553	7.68218	7.76202	9.23594	8.69542	8.76146	216.096	205.384	217.071	602.968	414.556	433.973	NM_000092	HG18	chr2	227578167	227737519	1286	NM_000092	COL4A4	" collagen, type IV, alpha 4"
AK098652	4.85755	0	0.00323572	0.439831	BC007022	8.74671	8.78049	9.09882	10.1664	10.0049	10.0312	429.56	439.734	548.298	1149.17	1027.47	1046.4	BC007022	HG18	chr11	18244386	18248079	6288	BC007022	SAA1	serum amyloid A1
NM_003339	-0.593567	6.86716	3.79502e-05	0.439541	BC043917	8.6659	8.7871	8.65961	9.83515	9.86063	9.97439	406.158	441.755	404.393	913.433	929.708	1005.98	BC043917	HG18	chr17	45520678	45522843	3675	BC043917	ITGA3	" integrin, alpha 3 (antigen CD49C, alpha 3 subunit of VLA-3 receptor)"
BC093654	1.53043	0.179186	0.0437672	0.439153	XM_928032	11.3195	10.674	11.6009	12.3721	12.4321	12.4981	2555.62	1633.76	3106.07	5301.22	5526.2	5785.1	XM_928032	HG18	chr5	130369476	130372333	644944	XM_928032	LOC644944	hypothetical protein LOC644944
BC066300	1.13413	0.638413	0.00252824	0.439096	XM_926802	9.72721	9.61763	9.7791	10.6859	10.9602	11.0229	847.585	785.589	878.624	1647.32	1992.27	2080.8	XM_926802	HG18	chr10	45630887	45632772	643479	XM_926802	LOC643479	hypothetical protein LOC643479
NM_001035507	4.45056	0	0.0450035	0.438826	AK131313	8.65578	8.43997	9.42997	9.9548	10.2395	10.0781	403.319	347.283	689.77	992.413	1208.95	1080.97	AK131313	HG18	chr10	42075705	42183499	N/A	AK131313	N/A	" Homo sapiens cDNA FLJ16301 fis, clone PLACE7000333."
BC071947	-4.49838	0	0.00287907	0.438647	AF297711	8.82705	9.13582	9.04665	10.1351	10.2314	10.2249	454.159	562.544	528.826	1124.49	1202.19	1196.71	AF297711	HG18	chr12	94575714	94708516	59277	AF297711	NTN4	netrin 4
NM_133630	-0.525708	7.59196	7.06906e-05	0.43845	BC035843	9.86593	9.82801	9.71892	11.0513	10.9763	10.9561	933.127	908.922	842.727	2122.15	2014.63	1986.55	BC035843	HG18	chr20	61630552	61639151	5753	BC035843	PTK6	PTK6 protein tyrosine kinase 6
XM_926273	-2.16992	0.0339892	3.26133e-07	0.438364	NM_187841	8.48684	8.46856	8.50406	9.66733	9.66051	9.7009	358.75	354.233	363.059	813.122	809.289	832.268	NM_187841	HG18	chr2	27359103	27383811	57159	NM_187841	TRIM54	tripartite motif-containing 54
NM_023018	0.854152	1.59292	0.00436368	0.43819	XM_927536	7.59969	7.3487	7.61686	8.69922	8.7073	8.74474	193.97	162.996	196.293	415.648	417.983	428.972	XM_927536	HG18	chr12	103937697	104002465	160428	XM_927536	ALDH1L2	" aldehyde dehydrogenase 1 family, member L2"
NM_015459	-2.39918	0.0220044	0.000138001	0.438102	NM_018342	8.49999	8.31532	8.32057	9.65377	9.57921	9.47723	362.036	318.537	319.7	805.514	764.943	712.738	NM_018342	HG18	chr4	159351125	159395889	55314	NM_018342	TMEM144	transmembrane protein 144
BC004305	-1.05476	1.75097	6.89691e-05	0.438026	NM_022083	9.47736	9.45074	9.55196	10.6526	10.626	10.7718	712.802	699.771	750.632	1609.78	1580.32	1748.43	NM_022083	HG18	chr1	183029674	183210267	116496	NM_022083	C1orf24	chromosome 1 open reading frame 24
J05581	-3.13659	0.00342846	0.0237188	0.438007	AY129015	11.9856	11.8657	12.6142	13.2237	13.5061	13.4111	4055.27	3731.86	6269.87	9565.68	11634.6	10892.8	AY129015	HG18	chr1	103913548	103915525	N/A	AY129015	N/A	Homo sapiens clone FP17889 unknown mRNA.
AF199420	0.722211	2.49855	1.53648e-05	0.437951	NM_000422	13.2265	13.1154	13.1789	14.4057	14.2959	14.3924	9584.44	8874.28	9273.81	21704.4	20114	21505	NM_000422	HG18	chr17	37029219	37034335	3872	NM_000422	KRT17	keratin 17
BC073830	8.01718	0	0.102464	0.437917	XM_373252	7.83491	7.14647	8.85923	9.04968	9.59482	9.23404	228.319	141.677	464.402	529.94	773.264	602.176	XM_373252	HG18	chr8	55266648	55267149	392221	XM_373252	LOC392221	similar to Coiled-coil-helix-coiled-coil-helix domain containing protein 2 (HCV NS2 trans-regulated protein) (NS2TP)
BC025755	0.604799	3.4256	0.00686258	0.43778	AK131374	8.80094	9.20855	9.22574	10.1765	10.3391	10.3278	446.012	591.629	598.721	1157.29	1295.33	1285.25	AK131374	HG18	chr22	29420067	29633619	23762	AK131374	OSBP2	oxysterol binding protein 2
BC020746	-0.462693	8.36083	0.0786596	0.437422	XM_291989	9.49119	9.2324	10.5096	11.0122	11.0651	11.0668	719.67	601.49	1457.79	2065.44	2142.55	2145.02	XM_291989	HG18	chr12	78420791	78477096	338756	XM_291989	LOC338756	similar to nucleolar protein 5A
NM_000245	1.68713	0.101075	0.00575552	0.436886	CR606412	7.82234	7.63897	7.75533	8.79147	8.79102	9.1869	226.339	199.323	216.066	443.095	442.957	582.819	CR606412	HG18	chr2	127893927	127903029	5624	CR606412	PROC	protein C (inactivator of coagulation factors Va and VIIIa)
XM_378883	2.0738	0.0339892	0.0023284	0.436394	NM_173490	9.91645	9.91487	9.97347	11.0036	11.2592	11.1202	966.384	965.324	1005.34	2053.19	2451.07	2226	NM_173490	HG18	chr5	72452157	72463397	134285	NM_173490	PRP2	proline-rich protein PRP2
AK124057	-3.14905	0.00342846	0.000276816	0.436391	BC025722	11.173	11.2244	11.1279	12.2704	12.454	12.3855	2308.89	2392.65	2237.8	4940.24	5610.9	5350.52	BC025722	HG18	chr17	15789200	15819776	136	BC025722	ADORA2B	adenosine A2b receptor
XM_930675	-2.74163	0.00815168	0.0893407	0.436319	XM_926844	8.22022	7.2807	8.88627	9.00201	9.48465	9.80611	298.217	155.493	473.188	512.715	716.413	895.23	XM_926844	HG18	chr5	108148635	108149124	643534	XM_926844	LOC643534	similar to Guanine nucleotide-binding protein beta subunit 2-like 1 (Receptor of activated protein kinase C 1) (RACK1) (Receptor for activated C kinase)
NM_020186	3.45094	0	0.000147105	0.435804	BC072018	13.2638	13.2244	13.3354	14.5443	14.3703	14.5005	9835.64	9570.92	10336.3	23892.6	21177.8	23178	BC072018	HG18	chr17	37029220	37034319	3872	BC072018	KRT17	keratin 17
NM_024594	1.12031	0.638413	6.54551e-06	0.435658	AK094281	9.12545	9.0585	9.08464	10.3048	10.2658	10.2947	558.515	533.187	542.935	1264.85	1231.16	1256.1	AK094281	HG18	chr9	85047726	85342869	257019	AK094281	FRMD3	FERM domain containing 3
NM_007223	-2.70158	0.00911724	0.0797165	0.43557	XM_497859	8.22737	7.9472	9.24747	9.78228	9.76635	9.81162	299.7	246.799	607.809	880.562	870.894	898.652	XM_497859	HG18	chr2	106327453	106327714	402096	XM_497859	LOC402096	similar to chromosome 6 open reading frame 106 isoform a
BC029360	-2.12702	0.0435768	3.50754e-06	0.435423	BC064343	10.5875	10.6346	10.5594	11.7775	11.7763	11.8266	1538.68	1589.74	1508.99	3510.63	3507.56	3632.16	BC064343	HG18	chr13	100818895	100849506	259232	BC064343	VGCNL1	voltage gated channel like 1
NM_139160	-2.89387	0.00527286	0.000984683	0.434943	AB209057	9.63952	9.60697	9.69182	10.9503	10.7273	10.8567	797.599	779.807	827.044	1978.59	1695.28	1854.33	AB209057	HG18	chr1	65072345	65124605	3716	AB209057	JAK1	Janus kinase 1 (a protein tyrosine kinase)
NM_005951	-2.60276	0.0139079	7.14085e-06	0.434652	NM_004938	8.75044	8.65061	8.69976	9.89788	9.94968	9.85976	430.67	401.877	415.805	954.025	988.9	929.145	NM_004938	HG18	chr9	89302615	89513363	1612	NM_004938	DAPK1	death-associated protein kinase 1
NM_017493	3.65487	0	4.09467e-05	0.434267	NM_080546	10.8414	10.8339	10.7523	12.0285	12.027	11.9833	1834.73	1825.33	1724.9	4177.82	4173.51	4048.79	NM_080546	HG18	chr9	107046928	107193503	23446	NM_080546	SLC44A1	" solute carrier family 44, member 1"
BC067775	1.90007	0.0521799	0.0286982	0.434202	XM_928897	10.8958	10.3726	11.1914	11.9451	12.1634	12.069	1905.27	1325.72	2338.51	3943.08	4587.36	4296.56	XM_928897	HG18	chr6	27483469	27483788	645927	XM_928897	LOC645927	similar to multiple coagulation factor deficiency 2
BC039252	4.78364	0	0.00425811	0.434184	NM_002227	9.18	9.23545	9.09793	10.5343	10.1567	10.4113	580.038	602.764	547.96	1483.02	1141.46	1361.76	NM_002227	HG18	chr1	65072795	65124574	3716	NM_002227	JAK1	Janus kinase 1 (a protein tyrosine kinase)
AK027414	-4.99465	0	0.000141292	0.434154	AK128106	9.55941	9.48439	9.69347	10.6864	10.8438	10.8211	754.516	716.284	827.992	1647.9	1837.87	1809.11	AK128106	HG18	chr1	16594762	16636475	374955	AK128106	SPATA21	spermatogenesis associated 21
NM_052886	-10.839	0	5.92022e-05	0.434083	NM_018421	10.1049	10.2016	10.2104	11.4026	11.3416	11.3863	1101.19	1177.6	1184.78	2707.26	2595.07	2676.74	NM_018421	HG18	chr9	100001138	100057736	55357	NM_018421	TBC1D2	" TBC1 domain family, member 2"
AK023125	-0.600342	6.86716	0.000779288	0.433912	AJ291714	8.69819	8.67976	8.63737	9.84462	9.80019	9.97871	415.351	410.078	398.205	919.446	891.56	1009	AJ291714	HG18	chr2	27359103	27383383	57159	AJ291714	TRIM54	tripartite motif-containing 54
BC063551	-0.663502	5.82626	0.0101548	0.432913	NM_052942	7.55529	7.33928	7.91339	8.73902	8.78865	8.95398	188.091	161.936	241.084	427.273	442.229	495.925	NM_052942	HG18	chr1	89498852	89511119	115362	NM_052942	GBP5	guanylate binding protein 5
XM_929967	0.149185	8.36083	4.85752e-05	0.4329	NM_001004065	10.7928	10.8966	10.7578	12.1068	11.9436	12.0196	1774.07	1906.38	1731.54	4410.74	3939.05	4151.92	NM_001004065	HG18	chr9	111850796	111970741	11217	NM_001004065	AKAP2	A kinase (PRKA) anchor protein 2
NM_006595	1.53806	0.179186	0.000130852	0.432563	NM_006281	9.46143	9.383	9.3002	10.6923	10.4861	10.5904	704.974	667.675	630.434	1654.69	1434.23	1541.81	NM_006281	HG18	chr8	99536042	99907085	6788	NM_006281	STK3	" serine/threonine kinase 3 (STE20 homolog, yeast)"
NM_032868	2.53728	0.0109276	5.48353e-05	0.432387	BC035665	8.09297	7.99129	7.99453	9.25739	9.3006	9.14766	273.04	254.459	255.03	612.001	630.606	567.18	BC035665	HG18	chr1	159760963	159763203	3310	BC035665	HSPA6	heat shock 70kDa protein 6 (HSP70B')
AY358924	-6.10401	0	0.056905	0.43233	XM_067994	9.68488	9.48662	10.6478	10.9948	11.364	11.343	823.073	717.392	1604.33	2040.66	2635.81	2597.59	XM_067994	HG18	chr4	111392452	111392719	132706	XM_067994	LOC132706	similar to heat shock factor binding protein 1
BT007110	-0.796509	4.19063	0.0669461	0.431121	BC063894	9.05723	8.26212	9.67243	9.92599	10.6763	10.2661	532.72	307.005	816.003	972.793	1636.33	1231.39	BC063894	HG18	chr1	114865540	115014567	163259	BC063894	DENND2C	DENN/MADD domain containing 2C
NM_176805	0.508462	4.45151	0.0615674	0.43006	XM_927019	9.40757	8.73985	10.0407	10.4448	10.8523	10.7976	679.144	427.521	1053.27	1393.79	1848.71	1779.89	XM_927019	HG18	chr10	93515939	93516245	643731	XM_927019	LOC643731	similar to protein expressed in T-cells and eosinophils in atopic dermatitis
BC046912	-0.302325	9.13157	0.000134597	0.429911	AJ272365	9.87214	9.82731	10.0292	11.1893	11.0303	11.1655	937.155	908.478	1044.92	2335.13	2091.53	2296.93	AJ272365	HG18	chr9	107046761	107192524	23446	AJ272365	SLC44A1	" solute carrier family 44, member 1"
BC052813	2.0354	0.0404722	0.000830818	0.429675	NM_001037174	11.2356	11.0618	11.2324	12.3662	12.4346	12.3911	2411.34	2137.63	2405.99	5279.38	5535.85	5371.31	NM_001037174	HG18	chr2	152365725	152393255	26225	NM_001037174	ARL5A	ADP-ribosylation factor-like 5A
AF279900	1.06591	0.779269	0.000300875	0.429632	NM_018424	9.44503	9.18186	9.32505	10.6661	10.5087	10.436	697.007	580.785	641.386	1624.8	1456.9	1385.33	NM_018424	HG18	chr9	111041831	111122842	54566	NM_018424	EPB41L4B	erythrocyte membrane protein band 4.1 like 4B
NM_032449	0.748664	2.2887	2.53544e-05	0.429195	NM_000898	10.9911	10.9164	10.9082	12.1408	12.2288	12.1057	2035.41	1932.75	1921.8	4515.94	4800.02	4407.32	NM_000898	HG18	chrX	43510800	43626625	4129	NM_000898	MAOB	monoamine oxidase B
BC094690	-2.79018	0.00716969	0.000435689	0.428103	BC101525	7.71458	7.97375	7.95136	9.01245	9.07875	9.22606	210.048	251.384	247.514	516.438	540.726	598.855	BC101525	HG18	chr2	206256228	206349513	8828	BC101525	NRP2	neuropilin 2
BC002984	2.47361	0.0139079	6.04566e-07	0.427902	NM_000148	8.40666	8.45148	8.43002	9.64289	9.64701	9.67238	339.358	350.066	344.896	799.464	801.749	815.974	NM_000148	HG18	chr19	53943079	53950459	2523	NM_000148	FUT1	" fucosyltransferase 1 (galactoside 2-alpha-L-fucosyltransferase, H blood group)"
NM_019848	1.38973	0.279874	0.00239375	0.427592	NM_199161	8.82964	8.85407	9.13968	10.2079	10.2203	10.0897	454.974	462.745	564.052	1182.74	1192.96	1089.68	NM_199161	HG18	chr11	18244345	18248090	6288	NM_199161	SAA1	serum amyloid A1
BC014416	0.386126	5.82626	0.0124578	0.427387	BC011519	8.01455	7.91958	8.51546	9.53042	9.37478	9.28636	258.595	242.121	365.94	739.506	663.879	624.413	BC011519	HG18	chr1	228905099	228916479	183	BC011519	AGT	" angiotensinogen (serpin peptidase inhibitor, clade A, member 8)"
NM_138571	-0.0283052	10.0005	0.0591595	0.42649	XM_926587	7.30955	7.16076	8.30888	8.77364	8.87053	9.0909	158.633	143.088	317.118	437.653	468.054	545.297	XM_926587	HG18	chr6	76231564	76231714	643227	XM_926587	LOC643227	similar to ubiquitin-conjugating enzyme E2 variant 1
NM_001034852	0.532673	4.19063	0.0437519	0.426091	XM_929754	10.6477	10.306	11.3758	11.8944	12.0715	12.2474	1604.31	1265.94	2657.46	3806.9	4304.07	4862.12	XM_929754	HG18	chr3	60650794	60651492	131691	XM_929754	LOC131691	similar to peptidylprolyl isomerase A isoform 1
NM_014901	4.32708	0	2.91808e-05	0.42592	NM_018057	9.32392	9.39464	9.26113	10.6408	10.5282	10.5041	640.884	673.085	613.591	1596.66	1476.7	1452.28	NM_018057	HG18	chr12	83798757	83830705	55117	NM_018057	SLC6A15	" solute carrier family 6, member 15"
BC037279	-1.20708	0.960754	8.60044e-06	0.425458	AY137774	8.67928	8.71586	8.6408	9.87159	9.96703	9.89531	409.942	420.47	399.154	936.796	1000.86	952.322	AY137774	HG18	chr9	85052126	85272484	257019	AY137774	FRMD3	FERM domain containing 3
BC009111	4.24714	0	0.000832441	0.424879	NM_003784	7.8835	7.7021	8.05028	8.97211	9.24212	9.13451	236.14	208.239	265.079	502.198	605.558	562.032	NM_003784	HG18	chr18	59593623	59623592	8710	NM_003784	SERPINB7	" serpin peptidase inhibitor, clade B (ovalbumin), member 7"
XM_935320	2.99167	0.00277145	6.07226e-05	0.42468	NM_002514	11.3149	11.3403	11.2154	12.4957	12.4582	12.6213	2547.6	2592.81	2377.82	5775.45	5627.2	6300.63	NM_002514	HG18	chr8	120497881	120505776	4856	NM_002514	NOV	nephroblastoma overexpressed gene
NM_015057	-0.859604	3.4256	0.000848893	0.424508	XM_929044	7.85721	7.54645	7.77914	8.85028	9.04405	9.00744	231.877	186.942	219.662	461.529	527.874	514.646	XM_929044	HG18	chr9	66953508	67018221	644322	XM_929044	LOC644322	similar to Ribosome biogenesis protein BMS1 homolog
AK026184	-3.78008	0	0.000427549	0.424419	AK125239	9.83742	9.70026	9.68338	11.1251	10.9163	10.8817	914.871	831.895	822.219	2233.56	1932.6	1886.78	AK125239	HG18	chr2	29090836	29128594	165186	AK125239	LOC165186	similar to RIKEN cDNA 4632412N22 gene
AF304450	-0.829326	3.66832	0.000952676	0.423764	BC009415	11.4319	11.6897	11.5939	12.8814	12.7815	12.7778	2762.73	3303.33	3091.01	7545.5	7040.6	7022.8	BC009415	HG18	chr14	103713685	103716984	26153	BC009415	KIF26A	kinesin family member 26A
NM_014689	0.719734	2.49855	0.00023134	0.421472	BC105958	7.92924	7.80646	7.68829	8.94715	9.02801	9.18788	243.746	223.862	206.255	493.584	522.037	583.212	BC105958	HG18	chr9	94297879	94324998	1842	BC105958	ECM2	" extracellular matrix protein 2, female organ and adipocyte specific"
BC036434	3.43915	0	0.00237212	0.421427	NM_181873	8.39299	8.61779	8.74071	9.752	9.86189	9.89496	336.156	392.838	427.775	862.271	930.519	952.094	NM_181873	HG18	chr1	148167167	148174867	10903	NM_181873	MTMR11	myotubularin related protein 11
BC107755	1.06158	0.779269	0.000397805	0.42126	AF289596	10.0919	10.1427	10.1325	11.4563	11.3212	11.3278	1091.39	1130.47	1122.53	2809.84	2558.77	2570.42	AF289596	HG18	chr8	144719507	144722067	642475	AF289596	C8orf73	chromosome 8 open reading frame 73
NM_201650	8.22397	0	0.0770777	0.42119	XM_929362	10.4396	9.88078	11.3328	11.7408	12.0762	11.9364	1388.82	942.785	2579.39	3422.35	4318.03	3919.41	XM_929362	HG18	chr8	15844947	15845412	646433	XM_929362	LOC646433	similar to 60S ribosomal protein L32
BC013689	0.282723	7.10815	3.3182e-05	0.421016	BC028918	10.4731	10.6134	10.578	11.7445	11.8105	11.8552	1421.42	1566.52	1528.59	3431.21	3591.75	3704.75	BC028918	HG18	chr9	100001141	100015654	55357	BC028918	TBC1D2	" TBC1 domain family, member 2"
NM_001679	-0.325188	9.06627	0.0293023	0.420961	XM_930834	7.82414	7.41098	8.31027	9.08007	9.03781	9.29888	226.621	170.187	317.424	541.22	525.595	629.858	XM_930834	HG18	chr15	19033225	19038078	400304	XM_930834	GOLGA8C	" golgi autoantigen, golgin subfamily a, 8C"
XM_930520	-1.61444	0.2201	5.26621e-05	0.420877	BC006241	10.3259	10.2783	10.2135	11.4605	11.4907	11.6099	1283.52	1241.83	1187.31	2818	2877.77	3125.47	BC006241	HG18	chr1	36560222	36561229	55194	BC006241	C1orf78	chromosome 1 open reading frame 78
BX647719	-2.52527	0.0163467	0.000526148	0.420671	BC040723	8.63885	8.79027	8.63108	9.90201	9.94207	9.96869	398.614	442.725	396.473	956.761	983.694	1002.02	BC040723	HG18	chr5	148631626	148672130	134265	BC040723	FLJ36748	hypothetical protein FLJ36748
BX649080	-0.870871	3.4256	0.000564904	0.419879	NM_005860	9.88189	9.75371	10.047	11.0574	11.2487	11.1409	943.506	863.292	1057.88	2131.2	2433.31	2258.12	NM_005860	HG18	chr19	627416	644247	10272	NM_005860	FSTL3	follistatin-like 3 (secreted glycoprotein)
NM_022458	4.08449	0	0.000681032	0.419512	NM_147150	10.3509	10.3998	10.4401	11.649	11.5394	11.7553	1305.94	1350.95	1389.24	3211.4	2976.43	3457.04	NM_147150	HG18	chr9	111582409	111972310	445815	NM_147150	PALM2-AKAP2	PALM2-AKAP2 protein
NM_001010853	-0.362398	8.88625	5.82943e-05	0.419419	NM_032208	11.6917	11.5811	11.6475	12.8769	12.879	12.9266	3307.87	3063.72	3207.99	7521.92	7532.73	7785.5	NM_032208	HG18	chr2	69093992	69329806	84168	NM_032208	ANTXR1	anthrax toxin receptor 1
BC104865	0.93109	1.18366	0.0580434	0.419304	XM_092267	9.82146	9.0669	10.4317	10.9584	11.5129	10.8288	904.806	536.301	1381.23	1989.81	2922.38	1818.81	XM_092267	HG18	chr2	177754612	177771527	150739	XM_092267	LOC150739	" similar to Keratin, type II cytoskeletal 8 (Cytokeratin-8) (CK-8) (Keraton-8) (K8)"
AK074087	3.66572	0	0.0216559	0.41923	BC093663	9.04794	8.82555	9.67474	10.2739	10.6903	10.4551	529.299	453.685	817.309	1238.13	1652.33	1403.83	BC093663	HG18	chr11	9073184	9073903	283102	BC093663	FLJ46111	FLJ46111 protein
BC004878	1.58572	0.142809	8.22601e-05	0.419162	NM_014474	7.6144	7.63138	7.74256	8.86825	9.02317	8.85753	195.958	198.277	214.162	467.314	520.29	463.856	NM_014474	HG18	chr1	28134090	28158250	27293	NM_014474	SMPDL3B	" sphingomyelin phosphodiesterase, acid-like 3B"
AK091176	-1.37832	0.517963	0.0408012	0.419102	NM_001012452	8.32868	8.08641	9.05873	9.71499	9.77177	9.92699	321.502	271.802	533.271	840.433	874.171	973.466	NM_001012452	HG18	chr15	26297459	26308821	440321	NM_001012452	FLJ32679	hypothetical protein FLJ32679
NM_015282	3.53468	0	0.0380013	0.418877	XM_926648	9.80182	9.69717	10.5608	11.3712	11.2452	11.3675	892.571	830.114	1510.44	2649.02	2427.36	2642.17	XM_926648	HG18	chr10	44921817	44925403	643302	XM_926648	LOC643302	similar to Ras suppressor protein 1
NM_001039548	-2.40656	0.0220044	0.0446957	0.418692	NM_021049	9.51674	8.73879	9.93585	10.3576	10.814	10.9636	732.528	427.208	979.462	1312.01	1800.24	1996.99	NM_021049	HG18	chrX	151033181	151037100	4104	NM_021049	MAGEA5	" melanoma antigen family A, 5"
NM_003674	-1.88935	0.0780496	7.77647e-06	0.41839	CR749496	8.44624	8.37002	8.37749	9.70708	9.65374	9.60354	348.796	330.847	332.565	835.836	805.501	777.954	CR749496	HG18	chr21	18083155	18113553	54149	CR749496	C21orf91	chromosome 21 open reading frame 91
NM_172376	5.84831	0	0.0566373	0.418217	XM_930023	9.5216	9.08989	10.3355	10.7888	11.152	11.0398	734.999	544.916	1292.09	1769.13	2275.51	2105.29	XM_930023	HG18	chr7	131000878	131001085	647034	XM_930023	LOC647034	similar to ribosomal protein S14
NM_024942	0.0984042	8.36083	0.00497245	0.418118	AK126956	8.94551	8.78855	9.15252	9.96162	10.515	10.1516	493.021	442.199	569.091	997.118	1463.24	1137.46	AK126956	HG18	chr2	69523685	69526774	N/A	AK126956	N/A	" Homo sapiens cDNA FLJ45009 fis, clone BRAWH3012779."
BC015577	-1.40158	0.469521	0.00013972	0.417396	NM_022449	7.94876	7.88858	7.94191	9.25645	9.18467	9.11704	247.067	236.973	245.898	611.604	581.918	555.269	NM_022449	HG18	chr2	238147703	238177653	64284	NM_022449	RAB17	" RAB17, member RAS oncogene family"
NM_024106	0.978834	1.06076	0.00020757	0.416933	BC026288	8.49272	8.36671	8.45891	9.72924	9.69896	9.67897	360.217	330.089	351.872	848.776	831.145	819.71	BC026288	HG18	chr17	4120878	4216526	7326	BC026288	UBE2G1	" ubiquitin-conjugating enzyme E2G 1 (UBC7 homolog, yeast)"
CR456445	-1.17321	1.06076	0.000731018	0.416761	NM_003225	10.5765	10.4576	10.4706	11.6114	11.852	11.8206	1527.03	1406.21	1418.93	3128.92	3696.77	3617.17	NM_003225	HG18	chr21	42655459	42659713	7031	NM_003225	TFF1	" trefoil factor 1 (breast cancer, estrogen-inducible sequence expressed in)"
NM_006633	-3.99304	0	0.000157193	0.416522	NM_001007538	8.3524	8.3479	8.54114	9.58789	9.74332	9.70489	326.831	325.814	372.511	769.558	857.101	834.569	NM_001007538	HG18	chr13	25516734	25523198	387914	NM_001007538	TMEM46	transmembrane protein 46
NM_005589	9.93602	0	0.120295	0.416422	XM_926392	8.42858	7.23077	9.27346	9.34417	10.1789	9.75676	344.552	150.203	618.857	649.943	1159.17	865.124	XM_926392	HG18	chr15	84484070	84484223	643017	XM_926392	LOC643017	similar to ribosomal protein L18a
BC065835	10.3474	0	0.0788084	0.416362	XM_292109	8.66527	8.07404	9.62689	9.89006	10.4111	10.2417	405.98	269.482	790.649	948.864	1361.61	1210.77	XM_292109	HG18	chr12	2761330	2761798	341511	XM_292109	LOC341511	similar to 60S ribosomal protein L23a
BC000033	-0.143821	10.0005	0.000472089	0.415844	BC071697	10.5836	10.5356	10.4867	11.8064	11.6907	11.9004	1534.51	1484.38	1434.85	3581.63	3305.7	3822.81	BC071697	HG18	chr1	36560218	36561436	55194	BC071697	C1orf78	chromosome 1 open reading frame 78
NM_024558	-1.82098	0.101075	5.74578e-05	0.415042	AK093196	9.24322	9.21426	9.1234	10.4887	10.529	10.367	606.02	593.977	557.722	1436.87	1477.57	1320.6	AK093196	HG18	chr22	29490239	29632759	23762	AK093196	OSBP2	oxysterol binding protein 2
NM_173803	-1.81845	0.101075	0.000410721	0.414574	NM_058172	9.2855	9.45312	9.46682	10.5089	10.7225	10.7781	624.042	700.925	707.614	1457.15	1689.61	1756.06	NM_058172	HG18	chr4	81045748	81213277	118429	NM_058172	ANTXR2	anthrax toxin receptor 2
XM_926658	7.82562	0	0.0667805	0.414078	NM_001007232	7.31719	7.22226	8.53086	8.7987	9.08106	9.34886	159.475	149.319	369.866	445.32	541.591	652.058	NM_001007232	HG18	chr11	104468405	104477368	440068	NM_001007232	INCA	inhibitory caspase recruitment domain (CARD) protein
NM_012391	-0.189374	9.80106	1.21968e-05	0.414068	NM_174938	8.66216	8.68701	8.68334	9.93833	9.92763	9.98227	405.106	412.145	411.098	981.149	973.899	1011.49	NM_174938	HG18	chr9	85052119	85343173	257019	NM_174938	FRMD3	FERM domain containing 3
BC071992	-0.0498663	10.0005	0.00910891	0.413719	AF015524	8.92684	8.82484	8.86187	9.86529	10.3202	10.2117	486.684	453.462	465.253	932.714	1278.46	1185.81	AF015524	HG18	chr3	46424118	46426017	9034	AF015524	CCRL2	chemokine (C-C motif) receptor-like 2
AY779046	-1.14495	1.18366	0.000345998	0.413646	BC011029	10.8052	10.9771	10.7846	12.0817	12.016	12.2839	1789.32	2015.69	1763.92	4334.56	4141.79	4986.68	BC011029	HG18	chr1	94768321	94779944	2152	BC011029	F3	" coagulation factor III (thromboplastin, tissue factor)"
NM_134428	6.67264	0	0.0495818	0.413446	XM_929374	8.56241	8.08404	9.33848	9.75997	10.2975	9.9815	378.043	271.355	647.384	867.047	1258.52	1010.96	XM_929374	HG18	chr11	43239635	43287404	646447	XM_929374	LOC646447	similar to heterogeneous nuclear ribonucleoprotein K
NM_005984	-0.721624	4.98644	0.000353761	0.412977	NM_004460	8.99317	9.19934	8.9888	10.3845	10.2571	10.3741	509.581	587.866	508.04	1336.72	1223.78	1327.1	NM_004460	HG18	chr2	162735445	162808291	2191	NM_004460	FAP	" fibroblast activation protein, alpha"
AB000463	-1.31034	0.638413	1.11803e-05	0.412908	NM_018534	7.60728	7.72535	7.67689	8.89628	8.93818	9.00378	194.993	211.623	204.633	476.483	490.524	513.343	NM_018534	HG18	chr2	206255468	206350125	8828	NM_018534	NRP2	neuropilin 2
NM_015389	1.62136	0.126161	0.00069318	0.412359	AK023825	9.44718	9.16061	9.26609	10.5683	10.6569	10.4928	698.048	572.291	615.704	1518.32	1614.55	1440.92	AK023825	HG18	chr21	18083162	18113539	54149	AK023825	C21orf91	chromosome 21 open reading frame 91
NM_005268	-13.2529	0	3.63926e-05	0.410853	NM_001009568	8.7541	8.91535	8.83461	10.2011	10.0809	10.0729	431.765	482.822	456.545	1177.16	1083.06	1077.06	NM_001009568	HG18	chr1	28134090	28155578	27293	NM_001009568	SMPDL3B	" sphingomyelin phosphodiesterase, acid-like 3B"
BC012084	1.57104	0.157831	0.00381425	0.410382	AK055636	9.50733	9.50417	9.58999	10.614	10.9445	10.8787	727.767	726.175	770.679	1567.19	1970.76	1882.91	AK055636	HG18	chr4	81045748	81211798	118429	AK055636	ANTXR2	anthrax toxin receptor 2
NM_001001563	-1.16239	1.18366	0.00043902	0.410295	NM_001897	9.87671	10.0094	9.92059	11.2425	11.2156	11.2074	940.125	1030.72	969.157	2422.88	2378.08	2364.63	NM_001897	HG18	chr15	73754018	73792151	1464	NM_001897	CSPG4	chondroitin sulfate proteoglycan 4 (melanoma-associated)
XM_931362	-1.20484	0.960754	0.000911994	0.409534	BC063143	9.56452	9.31255	9.67463	10.7099	10.7433	10.9715	757.194	635.852	817.246	1674.95	1714.23	2007.91	BC063143	HG18	chr19	58033688	58035806	90333	BC063143	ZNF468	zinc finger protein ZNF468
XM_931261	-0.621777	6.37684	9.72608e-06	0.409466	BC037253	9.00124	9.03441	8.92407	10.3156	10.298	10.2107	512.441	524.357	485.749	1274.44	1258.93	1185	BC037253	HG18	chr9	85047726	85136696	257019	BC037253	FRMD3	FERM domain containing 3
NM_001188	2.63453	0.00815168	5.12125e-05	0.407825	BC075030	9.30082	9.14729	9.28713	10.5311	10.6084	10.4797	630.702	567.032	624.747	1479.7	1561.21	1427.88	BC075030	HG18	chrX	7147695	7278344	412	BC075030	STS	" steroid sulfatase (microsomal), arylsulfatase C, isozyme S"
NM_005155	-0.253264	9.4417	1.71115e-06	0.407068	NM_012445	11.2537	11.2247	11.2989	12.5268	12.592	12.5487	2441.83	2393.16	2519.5	5901.4	6174.17	5991.41	NM_012445	HG18	chr4	1150722	1156597	10417	NM_012445	SPON2	" spondin 2, extracellular matrix protein"
NM_001033028	2.03175	0.0404722	2.82672e-05	0.405888	NM_018181	8.62904	8.64094	8.59142	9.89506	9.97703	9.89068	395.914	399.193	385.723	952.16	1007.83	949.271	NM_018181	HG18	chr18	54681040	54804689	55205	NM_018181	ZNF532	zinc finger protein 532
XM_934670	-0.830094	3.66832	4.99773e-05	0.404208	NM_004102	13.3064	13.2112	13.3891	14.5608	14.6995	14.5681	10130.1	9483.46	10728	24167.2	26607.2	24289.7	NM_004102	HG18	chr1	31610686	31618510	2170	NM_004102	FABP3	" fatty acid binding protein 3, muscle and heart (mammary-derived growth inhibitor)"
NM_014394	-1.23116	0.868141	0.0019492	0.403742	NM_004657	8.2399	8.09842	8.3915	9.61202	9.53023	9.52632	302.314	274.073	335.81	782.539	739.411	737.408	NM_004657	HG18	chr2	192407280	192420226	8436	NM_004657	SDPR	serum deprivation response (phosphatidylserine binding protein)
BC021127	0.430234	5.26666	5.14424e-06	0.403415	NM_001002257	10.1813	10.1764	10.1132	11.5214	11.4429	11.4349	1161.1	1157.22	1107.58	2939.69	2783.95	2768.62	NM_001002257	HG18	chr2	30523640	30720595	253558	NM_001002257	LYCAT	lysocardiolipin acyltransferase
NM_012329	8.98843	0	0.0328677	0.403334	XM_373233	9.07183	8.42893	9.47669	10.379	10.5529	10.1309	538.138	344.637	712.474	1331.66	1502.21	1121.29	XM_373233	HG18	chr8	4972845	4973085	392179	XM_373233	LOC392179	similar to 60S ribosomal protein L10 (QM protein) (Tumor suppressor QM) (Laminin receptor homolog)
X84899	1.70344	0.101075	0.00026096	0.402994	XM_927795	9.62597	9.66395	9.56364	10.8189	11.0113	10.9519	790.143	811.221	756.73	1806.45	2064.14	1980.84	XM_927795	HG18	chr11	64976995	64980084	644700	XM_927795	LOC644700	similar to Ubiquitin-like protein FUBI
NM_001008237	2.8636	0.0049122	0.00217358	0.402491	NM_003965	8.77828	8.71225	8.7521	9.91363	10.1782	10.0782	439.061	419.42	431.167	964.497	1158.6	1081.07	NM_003965	HG18	chr3	46423724	46426018	9034	NM_003965	CCRL2	chemokine (C-C motif) receptor-like 2
NM_024788	3.73344	0	3.75492e-05	0.401773	BC110613	10.9826	10.8592	10.8447	12.203	12.1317	12.2976	2023.4	1857.51	1839	4714.73	4487.67	5034.28	BC110613	HG18	chr19	59941808	59955920	3804	BC110613	KIR2DL3	" killer cell immunoglobulin-like receptor, two domains, long cytoplasmic tail, 3"
AF350451	-2.20694	0.0314791	0.00151073	0.401278	XM_290546	9.28427	9.09012	9.32272	10.5891	10.5152	10.5545	623.512	545.001	640.351	1540.4	1463.5	1503.86	XM_290546	HG18	chr11	94462639	94505457	23052	XM_290546	ENDOD1	endonuclease domain containing 1
AY336979	4.39298	0	0.0437043	0.401206	XM_172230	10.16	9.77728	11.0239	11.3586	11.716	12.0493	1144.09	877.518	2082.15	2625.92	3364.1	4238.53	XM_172230	HG18	chr3	145057270	145083670	257039	XM_172230	LOC257039	similar to 40S ribosomal protein S17
NM_001025463	5.96859	0	0.0509188	0.401119	XM_377997	9.69646	8.95788	10.2291	10.8541	10.9516	11.2696	829.706	497.269	1200.2	1851.05	1980.5	2468.76	XM_377997	HG18	chr7	147908425	147908824	402716	XM_377997	LOC402716	similar to 60S ribosomal protein L32
NM_000333	1.63785	0.126161	0.00068714	0.40065	BC108917	11.3047	11.176	11.3706	12.6437	12.5939	12.5783	2529.62	2313.7	2647.85	6399.41	6182.28	6115.86	BC108917	HG18	chr19_random	181166	288060	3807	BC108917	KIR2DS2	" killer cell immunoglobulin-like receptor, two domains, short cytoplasmic tail, 2"
BC047706	5.92609	0	0.0140284	0.400473	NM_005029	8.28981	8.14278	8.85928	9.59904	9.8163	9.92152	312.955	282.633	464.418	775.529	901.574	969.786	NM_005029	HG18	chr10	103979935	103991221	5309	NM_005029	PITX3	paired-like homeodomain transcription factor 3
NM_033029	7.13266	0	0.0438567	0.40021	XM_926404	10.1638	9.7254	10.9196	11.4117	11.8307	11.7543	1147.14	846.522	1937	2724.4	3642.39	3454.71	XM_926404	HG18	chrX	118238772	118239156	643033	XM_926404	LOC643033	similar to Heterogeneous nuclear ribonucleoprotein A1 (Helix-destabilizing protein) (Single-strand binding protein) (hnRNP core protein A1) (HDP)
NM_016176	-3.93391	0	2.56503e-05	0.39977	BC032330	11.3191	11.2975	11.3654	12.6348	12.652	12.6642	2554.95	2517.02	2638.36	6359.84	6436.1	6490.94	BC032330	HG18	chr18	55149136	55177471	3998	BC032330	LMAN1	" lectin, mannose-binding, 1"
AB209828	5.14174	0	8.06091e-05	0.399713	NM_006697	8.32221	8.25297	8.44454	9.5488	9.73604	9.70347	320.063	305.064	348.385	748.991	852.787	833.752	NM_006697	HG18	chr1	148167167	148175351	10903	NM_006697	MTMR11	myotubularin related protein 11
BC042534	0.424537	5.5467	0.000163836	0.398965	DQ321787	9.30266	9.15924	9.22715	10.5592	10.5234	10.5864	631.51	571.75	599.306	1508.83	1471.8	1537.48	DQ321787	HG18	chr20	30813851	30860822	1789	DQ321787	DNMT3B	DNA (cytosine-5-)-methyltransferase 3 beta
XM_935316	2.02662	0.0404722	0.000220805	0.398802	NM_006892	9.43022	9.16961	9.33663	10.7675	10.5301	10.6195	689.888	575.872	646.557	1743.18	1478.73	1573.25	NM_006892	HG18	chr20	30813851	30860823	1789	NM_006892	DNMT3B	DNA (cytosine-5-)-methyltransferase 3 beta
NM_032138	-1.18069	1.06076	0.00154019	0.398038	NM_005843	9.0004	8.92043	8.97231	10.327	10.3972	10.1455	512.14	484.526	502.268	1284.53	1348.6	1132.68	NM_005843	HG18	chr2	152683351	152740752	10254	NM_005843	STAM2	signal transducing adaptor molecule (SH3 domain and ITAM motif) 2
AF234262	0.763397	2.10341	2.65956e-05	0.398035	BC053326	10.1684	10.1063	10.1976	11.4631	11.5112	11.4863	1150.81	1102.29	1174.34	2823.16	2918.86	2868.86	BC053326	HG18	chr5	16527797	16670091	54463	BC053326	FLJ20152	hypothetical protein FLJ20152
NM_175876	0.559155	3.91495	0.000456236	0.397765	BC074997	10.6859	10.7212	10.6798	12.082	12.0523	11.9392	1647.36	1688.17	1640.37	4335.44	4247.15	3927.06	BC074997	HG18	chr12	129213419	129215234	11211	BC074997	FZD10	frizzled homolog 10 (Drosophila)
NM_001222	1.72624	0.09024	3.15287e-05	0.397306	BC032811	10.543	10.5478	10.4354	11.7492	11.8919	11.8786	1491.96	1496.92	1384.74	3442.29	3800.43	3765.44	BC032811	HG18	chr21	42655461	42659697	7031	BC032811	TFF1	" trefoil factor 1 (breast cancer, estrogen-inducible sequence expressed in)"
AK001722	-1.16132	1.18366	0.00106212	0.397	NM_024921	7.8831	7.89312	7.80776	9.14348	9.33313	9.09618	236.074	237.72	224.062	565.539	644.991	547.297	NM_024921	HG18	chrX	84419057	84521404	79983	NM_024921	POF1B	" premature ovarian failure, 1B"
NM_001037811	1.13576	0.638413	0.00147364	0.396884	XM_930405	7.74974	7.52416	7.90839	8.83763	9.27449	9.06245	215.23	184.076	240.25	457.499	619.296	534.648	XM_930405	HG18	chr17	20345423	20346569	644940	XM_930405	LOC644940	" similar to Keratin, type I cytoskeletal 16 (Cytokeratin-16) (CK-16) (Keratin-16) (K16)"
AY310359	11.1072	0	4.13944e-05	0.396704	NM_020223	8.0342	8.06888	8.07431	9.44145	9.38842	9.34791	262.141	268.519	269.531	695.279	670.189	651.629	NM_020223	HG18	chr7	288195	304059	56975	NM_020223	FAM20C	" family with sequence similarity 20, member C"
BC043409	7.22751	0	9.27295e-05	0.394562	NM_182757	8.53907	8.36397	8.49481	9.70944	9.79006	9.92112	371.977	329.463	360.739	837.204	885.326	969.518	NM_182757	HG18	chr6	18495572	18576829	255488	NM_182757	IBRDC2	IBR domain containing 2
NM_001033658	9.29696	0	0.00129011	0.394345	BC033153	7.43091	7.37801	7.60125	8.77714	8.83924	8.82995	172.555	166.342	194.18	438.716	458.013	455.073	BC033153	HG18	chr8	27817805	27906060	286133	BC033153	SCARA5	" scavenger receptor class A, member 5 (putative)"
NM_207368	8.7465	0	0.000926566	0.393213	NM_014511	11.616	11.5965	11.826	13.0385	12.9746	13.0749	3138.76	3096.68	3630.69	8413.4	8048.88	8628.76	NM_014511	HG18	chr19	59941785	59956316	3804	NM_014511	KIR2DL3	" killer cell immunoglobulin-like receptor, two domains, long cytoplasmic tail, 3"
NM_144666	9.31638	0	3.15767e-05	0.392555	NM_015927	9.88935	9.99822	9.85049	11.3266	11.2177	11.2426	948.4	1022.73	923.192	2568.38	2381.55	2423.11	NM_015927	HG18	chr16	31392026	31396781	7041	NM_015927	TGFB1I1	transforming growth factor beta 1 induced transcript 1
XM_028217	11.7246	0	0.00803986	0.392529	BC101631	7.99638	7.54677	8.10275	9.11504	9.3247	9.30264	255.359	186.983	274.898	554.499	641.23	631.502	BC101631	HG18	chr7	99193629	99219736	1576	BC101631	CYP3A4	" cytochrome P450, family 3, subfamily A, polypeptide 4"
NM_172375	8.0043	0	0.000332438	0.392388	NM_007197	10.4229	10.6077	10.4775	11.9687	11.8844	11.697	1372.84	1560.43	1425.7	4008.12	3780.62	3320.08	NM_007197	HG18	chr12	129212984	129216238	11211	NM_007197	FZD10	frizzled homolog 10 (Drosophila)
NM_006309	5.3972	0	0.00271558	0.391959	NM_153449	8.08019	8.12363	8.07967	9.33041	9.5963	9.39747	270.633	278.906	270.534	643.775	774.058	674.405	NM_153449	HG18	chr12	7857663	7916762	144195	NM_153449	SLC2A14	" solute carrier family 2 (facilitated glucose transporter), member 14"
AK021933	8.03888	0	0.103741	0.390506	XM_927664	8.27889	7.69128	9.58053	9.95986	10.1737	10.1476	310.594	206.683	765.644	995.903	1155.05	1134.32	XM_927664	HG18	chr10	10256198	10256546	644540	XM_927664	LOC644540	" similar to transcription elongation factor B (SIII), polypeptide 1"
NM_172069	8.24026	0	0.000579885	0.389499	BC030244	10.82	10.748	10.7728	12.1878	12.2042	12.0239	1807.81	1719.77	1749.64	4665.4	4718.92	4164.41	BC030244	HG18	chr3	52460157	52463084	7134	BC030244	TNNC1	troponin C type 1 (slow)
BC067859	6.80099	0	0.0068861	0.389342	AB019491	7.53907	7.81594	8.23428	9.53626	9.04597	9.12627	185.989	225.336	301.138	742.506	528.578	558.833	AB019491	HG18	chr1	172936782	173226273	9910	AB019491	RABGAP1L	RAB GTPase activating protein 1-like
BC031083	8.1032	0	4.0438e-05	0.388604	BC020568	8.33896	8.34836	8.45765	9.71002	9.7875	9.74031	323.8	325.916	351.567	837.546	883.753	855.313	BC020568	HG18	chr10	73180077	73203215	64115	BC020568	C10orf54	chromosome 10 open reading frame 54
NM_002919	9.39752	0	5.39385e-05	0.388556	NM_001010926	10.0366	9.99084	9.95783	11.3432	11.3626	11.3719	1050.33	1017.52	994.504	2597.97	2633.12	2650.29	NM_001010926	HG18	chr1	2450043	2451544	388585	NM_001010926	HES5	hairy and enhancer of split 5 (Drosophila)
NM_207310	6.41209	0	0.000194069	0.388293	NM_138461	9.75763	9.73982	9.8045	11.0607	11.1188	11.2134	865.642	855.022	894.231	2135.96	2223.83	2374.53	NM_138461	HG18	chr3	197527352	197549641	116211	NM_138461	TM4SF19	transmembrane 4 L six family member 19
NM_004185	10.4368	0	1.34223e-05	0.387291	AK025429	9.63171	9.50262	9.59282	10.9999	10.8758	10.9573	793.294	725.394	772.197	2047.81	1879.13	1988.21	AK025429	HG18	chr2	69156281	69328960	84168	AK025429	ANTXR1	anthrax toxin receptor 1
BC007821	6.70892	0	0.00182553	0.385893	NM_002203	11.1458	11.2141	11.3693	12.4337	12.8388	12.5567	2265.82	2375.59	2645.44	5532.46	7325.95	6024.68	NM_002203	HG18	chr5	52321013	52423947	3673	NM_002203	ITGA2	" integrin, alpha 2 (CD49B, alpha 2 subunit of VLA-2 receptor)"
NM_001013688	6.67679	0	4.73247e-05	0.385213	NM_003280	10.8032	10.8318	10.6659	12.2208	12.1651	12.0435	1786.79	1822.6	1624.69	4773.41	4592.65	4221.45	NM_003280	HG18	chr3	52460157	52463098	7134	NM_003280	TNNC1	troponin C type 1 (slow)
XM_053966	8.17789	0	0.000250563	0.383891	NM_024507	7.97031	7.79714	7.73089	9.2565	9.12688	9.26524	250.786	222.419	212.437	611.624	559.069	615.34	NM_024507	HG18	chr16	2954217	2958382	79412	NM_024507	KREMEN2	kringle containing transmembrane protein 2
NM_006681	3.81908	0	8.30857e-06	0.383618	BC001096	9.35021	9.30334	9.36978	10.7268	10.7042	10.7398	652.672	631.805	661.585	1694.63	1668.31	1709.98	BC001096	HG18	chr4	38556085	38621819	92689	BC001096	LOC92689	hypothetical protein BC001096
XM_934111	6.3668	0	0.000121311	0.383604	NM_020535	12.3102	12.2952	12.2644	13.6036	13.7007	13.7105	5078.52	5026.15	4920	12447.8	13314.4	13405	NM_020535	HG18	chr19_random	229379	238844	57292	NM_020535	KIR2DL5A	" killer cell immunoglobulin-like receptor, two domains, long cytoplasmic tail, 5A"
NM_080385	7.0295	0	0.000336602	0.380844	NM_022912	9.6482	9.63325	9.58358	11.0773	10.9141	11.0474	802.414	794.141	767.262	2160.77	1929.61	2116.41	NM_022912	HG18	chr2	86294632	86418288	65055	NM_022912	REEP1	receptor accessory protein 1
BC020623	8.06734	0	4.3092e-05	0.380534	AK091779	9.40759	9.39009	9.31056	10.6725	10.8053	10.8098	679.152	670.963	634.978	1632.09	1789.43	1795.07	AK091779	HG18	chr4	1179600	1185204	N/A	AK091779	N/A	" Homo sapiens cDNA FLJ34460 fis, clone HLUNG2002942."
XM_927997	4.07782	0	0.027372	0.379577	XM_929125	9.07229	8.50385	9.60382	10.1885	10.6985	10.64	538.309	363.007	778.104	1166.9	1661.81	1595.73	XM_929125	HG18	chr10	121819445	121819661	646163	XM_929125	LOC646163	similar to 60S ribosomal protein L3 (L4)
BC030155	6.41177	0	0.0745359	0.379047	XM_925983	8.09964	7.23331	8.91652	9.30345	9.81853	9.74925	274.306	150.467	483.215	631.854	902.965	860.628	XM_925983	HG18	chr10	42095182	42101166	642480	XM_925983	LOC642480	" similar to poly(A) binding protein, cytoplasmic 1"
BC067771	5.6053	0	1.49872e-05	0.378955	NM_001018081	11.9165	11.8798	11.9736	13.2929	13.3438	13.334	3865.63	3768.5	4021.8	10036.1	10396.2	10325.8	NM_001018081	HG18	chr19_random	229434	238935	553128	NM_001018081	KIR2DL5B	" killer cell immunoglobulin-like receptor, two domains, long cytoplasmic tail, 5B"
NM_016086	6.6932	0	0.011468	0.378906	U33328	11.0158	10.5461	11.1637	12.2365	12.4277	12.3248	2070.53	1495.18	2294.16	4825.5	5509.45	5130.3	U33328	HG18	chr19	59989604	60034044	3811	U33328	KIR3DL1	" killer cell immunoglobulin-like receptor, three domains, long cytoplasmic tail, 1"
NM_006992	9.47459	0	0.00018233	0.378631	NM_138389	9.53964	9.46737	9.65525	10.9029	10.9998	10.9675	744.247	707.886	806.341	1914.75	2047.75	2002.34	NM_138389	HG18	chr4	38545831	38621823	92689	NM_138389	LOC92689	hypothetical protein BC001096
NM_015513	9.41174	0	6.50976e-05	0.37859	NM_021910	8.38943	8.19583	8.30061	9.79521	9.69996	9.59407	335.329	293.219	315.305	888.489	831.722	772.864	NM_021910	HG18	chr19	40298638	40307067	5349	NM_021910	FXYD3	FXYD domain containing ion transport regulator 3
XM_929585	7.6565	0	0.00303532	0.377985	NM_001252	8.74987	8.50546	8.49748	9.97905	9.98534	10.0135	430.499	363.41	361.406	1009.24	1013.65	1033.62	NM_001252	HG18	chr19	6536849	6542163	970	NM_001252	TNFSF7	" tumor necrosis factor (ligand) superfamily, member 7"
NM_004755	13.9942	0	8.14117e-05	0.377153	NM_020347	7.46872	7.51681	7.63399	9.00561	8.91227	8.92524	177.136	183.141	198.637	513.994	481.794	486.144	NM_020347	HG18	chr3	45840449	45858625	54585	NM_020347	LZTFL1	leucine zipper transcription factor-like 1
NM_025057	8.60179	0	0.000290261	0.376859	NM_001039574	8.65129	8.81829	8.73725	10.0632	10.0663	10.2936	402.066	451.409	426.752	1069.85	1072.14	1255.1	NM_001039574	HG18	chr1	110555587	110578188	3749	NM_001039574	KCNC4	" potassium voltage-gated channel, Shaw-related subfamily, member 4"
BC066974	9.77604	0	0.0728668	0.376587	XM_929694	7.96643	7.41485	9.0665	9.43144	9.97936	9.71608	250.112	170.645	536.151	690.474	1009.45	841.071	XM_929694	HG18	chr7	29557692	29557977	646745	XM_929694	LOC646745	hypothetical protein LOC646745
AY834277	7.7643	0	0.000121764	0.375308	AK223597	9.01274	8.88038	8.92408	10.3327	10.3872	10.3415	516.541	471.26	485.754	1289.6	1339.21	1297.44	AK223597	HG18	chr9	85052582	85343095	257019	AK223597	FRMD3	FERM domain containing 3
BC006243	6.1903	0	0.000717627	0.375075	NM_000698	7.63458	7.56387	7.57408	8.87941	9.08463	9.04563	198.719	189.213	190.558	470.943	542.935	528.454	NM_000698	HG18	chr10	45189634	45261571	240	NM_000698	ALOX5	arachidonate 5-lipoxygenase
NM_001013711	9.06105	0	0.000389807	0.37493	BC070040	8.99999	8.92252	9.03284	10.4906	10.4356	10.2681	511.995	485.227	523.787	1438.74	1384.95	1233.08	BC070040	HG18	chr12	83778567	83830705	55117	BC070040	SLC6A15	" solute carrier family 6, member 15"
NM_020130	6.31533	0	4.43746e-05	0.374755	BC005238	10.1563	10.1208	10.0017	11.5635	11.5108	11.4549	1141.17	1113.42	1025.21	3026.72	2918.05	2807.08	BC005238	HG18	chr19	40299061	40306395	5349	BC005238	FXYD3	FXYD domain containing ion transport regulator 3
BC038088	8.07648	0	3.27884e-06	0.37443	BX537525	10.5549	10.6348	10.5626	11.9641	12.0131	12.0275	1504.33	1589.95	1512.42	3995.22	4133.26	4174.73	BX537525	HG18	chrX	151850729	151892677	7739	BX537525	ZNF185	zinc finger protein 185 (LIM domain)
BC027338	6.41498	0	3.02393e-05	0.373815	NM_032727	8.89073	8.92849	8.78644	10.3161	10.1923	10.3548	474.652	487.241	441.553	1274.86	1170.03	1309.49	NM_032727	HG18	chr10	105026909	105040093	9118	NM_032727	INA	" internexin neuronal intermediate filament protein, alpha"
BC001453	9.25931	0	0.0357621	0.373654	BC071775	7.81496	7.72774	8.80593	9.48914	9.88299	9.4612	225.184	211.973	447.557	718.646	944.225	704.865	BC071775	HG18	chr8	95769294	95770653	N/A	BC071775	N/A	" Homo sapiens cDNA clone MGC:88417 IMAGE:4594483, complete cds."
BC007856	9.23651	0	0.0693022	0.373461	NM_001012729	9.07153	8.01138	9.60726	10.1503	10.6567	10.5209	538.027	258.027	779.96	1136.44	1614.26	1469.31	NM_001012729	HG18	chr19	62354905	62370668	503835	NM_001012729	DUXA	double homeobox A
NM_002546	6.12895	0	3.51186e-05	0.371516	NM_004978	7.93515	8.09551	7.95429	9.34219	9.45559	9.47454	244.747	273.521	248.016	649.05	702.126	711.412	NM_004978	HG18	chr1	110555499	110577593	3749	NM_004978	KCNC4	" potassium voltage-gated channel, Shaw-related subfamily, member 4"
BC063387	6.57837	0	0.000339707	0.370672	NM_001393	8.60046	8.70017	8.69131	9.96514	10.1419	10.1737	388.149	415.924	413.375	999.553	1129.84	1155.04	NM_001393	HG18	chr9	94297419	94338073	1842	NM_001393	ECM2	" extracellular matrix protein 2, female organ and adipocyte specific"
BC075067	7.24268	0	0.00279307	0.368865	NM_012312	11.8636	11.7999	12.0782	13.3444	13.3842	13.3441	3726.37	3565.42	4324.05	10400.6	10691.4	10398.8	NM_012312	HG18	chr19_random	274137	288431	3807	NM_012312	KIR2DS2	" killer cell immunoglobulin-like receptor, two domains, short cytoplasmic tail, 2"
NM_148674	7.05399	0	0.00096483	0.368233	AF285439	11.7517	11.6018	11.744	13.1347	13.1369	13.1547	3448.48	3108.02	3429.93	8993.68	9007.26	9118.97	AF285439	HG18	chr19	59927813	60070473	N/A	AF285439	N/A	" Homo sapiens clone KIR2DS2v2 killer-cell Ig-like receptor mRNA, complete cds."
NM_000186	7.90011	0	0.00285775	0.367574	NM_033667	10.9161	11.0139	10.9523	12.5364	12.2019	12.4567	1932.3	2067.87	1981.37	5940.65	4711.2	5621.19	NM_033667	HG18	chr10	33230500	33264492	3688	NM_033667	ITGB1	" integrin, beta 1 (fibronectin receptor, beta polypeptide, antigen CD29 includes MDF2, MSK12)"
NM_138411	5.4666	0	0.0278453	0.367492	XM_927827	9.98505	9.46964	10.4794	11.3057	11.5334	11.587	1013.44	708.997	1427.63	2531.35	2964.11	3076.33	XM_927827	HG18	chr11	65251211	65251998	390211	XM_927827	LOC390211	" similar to Keratin, type II cytoskeletal 8 (Cytokeratin-8) (CK-8) (Keraton-8) (K8)"
NM_138770	5.52944	0	5.71786e-05	0.365666	NM_001007237	10.1674	10.2435	10.0863	11.602	11.5814	11.6707	1149.95	1212.27	1087.12	3108.52	3064.45	3260.07	NM_001007237	HG18	chr1	116918553	117011837	3321	NM_001007237	IGSF3	" immunoglobulin superfamily, member 3"
NM_001007072	7.28818	0	0.0012653	0.364972	NM_015233	9.22437	8.9955	9.01231	10.564	10.4923	10.5488	598.152	510.405	516.389	1513.87	1440.4	1497.98	NM_015233	HG18	chr13	28900776	28975542	23281	NM_015233	KIAA0774	KIAA0774
NM_002905	8.46852	0	0.0769286	0.364248	XM_927744	7.46527	6.94382	8.70745	9.0165	9.39592	9.60586	176.714	123.111	418.026	517.889	673.678	779.206	XM_927744	HG18	chr5	75410890	75411154	391799	XM_927744	LOC391799	similar to spermine synthase
NM_005368	5.67866	0	0.00269994	0.363765	NM_153443	11.1479	10.9636	11.2662	12.5644	12.5828	12.6227	2269.07	1997.04	2462.93	6057.01	6134.68	6306.65	NM_153443	HG18	chr19	59927795	59939815	115653	NM_153443	KIR3DL3	" killer cell immunoglobulin-like receptor, three domains, long cytoplasmic tail, 3"
BC022489	5.28314	0	0.000350707	0.36235	NM_000359	8.82052	8.49574	8.64632	10.2656	10.0497	10.0483	452.106	360.971	400.685	1231	1059.86	1058.83	NM_000359	HG18	chr14	23788161	23802212	7051	NM_000359	TGM1	" transglutaminase 1 (K polypeptide epidermal type I, protein-glutamine-gamma-glutamyltransferase)"
NM_000088	5.52998	0	0.0934699	0.361598	XM_926343	8.45987	7.24358	9.14659	9.79129	9.95928	10.075	352.106	151.543	566.757	886.08	995.503	1078.63	XM_926343	HG18	chr5	56649666	56650212	402217	XM_926343	LOC402217	similar to Temporarily Assigned Gene name family member (tag-151)
AK098541	4.53805	0	0.000550932	0.360881	BC103896	7.82183	7.73535	7.80961	9.33024	9.1241	9.31613	226.258	213.094	224.35	643.696	557.992	637.431	BC103896	HG18	chr3	127725865	127744411	166012	BC103896	CHST13	carbohydrate (chondroitin 4) sulfotransferase 13
BC032371	9.78898	0	3.22756e-05	0.360792	NM_001033602	9.21276	9.11157	9.07577	10.6481	10.5593	10.6071	593.357	553.166	539.609	1604.71	1508.93	1559.77	NM_001033602	HG18	chr13	28496747	28975879	23281	NM_001033602	KIAA0774	KIAA0774
BC093861	5.58108	0	0.000198743	0.359883	NM_012455	9.26455	9.05101	9.27661	10.6903	10.747	10.5843	615.044	530.427	620.209	1652.4	1718.54	1535.31	NM_012455	HG18	chr2	113648030	113677148	23550	NM_012455	PSD4	pleckstrin and Sec7 domain containing 4
NM_001008896	9.34315	0	0.00014283	0.359656	NM_002255	11.3128	11.1888	11.451	12.6566	12.8443	12.8797	2543.82	2334.33	2799.63	6456.87	7354.12	7536.59	NM_002255	HG18	chr19	60006877	60017783	3805	NM_002255	KIR2DL4	" killer cell immunoglobulin-like receptor, two domains, long cytoplasmic tail, 4"
BC098428	6.37069	0	0.0161533	0.358278	NM_015868	10.5659	10.0316	10.8055	11.8489	12.0468	12.0457	1515.8	1046.67	1789.69	3688.65	4231.06	4227.75	NM_015868	HG18	chr19	59941785	59956316	3804	NM_015868	KIR2DL3	" killer cell immunoglobulin-like receptor, two domains, long cytoplasmic tail, 3"
NM_016205	8.71877	0	0.000150208	0.356908	NM_145347	9.10635	9.03493	8.98103	10.6221	10.4105	10.5437	551.168	524.549	505.311	1576.08	1361.04	1492.66	NM_145347	HG18	chr16	2954217	2958382	79412	NM_145347	KREMEN2	kringle containing transmembrane protein 2
BX537896	7.81512	0	0.00254213	0.356451	X99481	11.3077	11.0776	11.4741	12.7446	12.7354	12.8676	2534.96	2161.19	2844.83	6862.65	6819.29	7473.74	X99481	HG18	chr19	60006913	60017389	3805	X99481	KIR2DL4	" killer cell immunoglobulin-like receptor, two domains, long cytoplasmic tail, 4"
NM_198406	6.98704	0	0.0151201	0.355463	XM_928077	10.2478	9.9799	10.733	11.7399	11.8459	11.947	1215.85	1009.84	1702.01	3420.27	3681.1	3948.18	XM_928077	HG18	chr11	67270358	67317333	645015	XM_928077	LOC645015	" similar to beta-1,4-mannosyltransferase"
NM_203377	6.37822	0	6.80651e-05	0.355333	AK026445	7.70211	7.89448	7.87163	9.19361	9.35287	9.39958	208.241	237.945	234.206	585.533	653.876	675.391	AK026445	HG18	chrX	84419064	84447527	79983	AK026445	POF1B	" premature ovarian failure, 1B"
BC033404	6.55057	0	2.7e-05	0.354215	AK095258	8.7907	8.71012	8.84663	10.1916	10.2843	10.3617	442.857	418.799	460.362	1169.46	1247.01	1315.78	AK095258	HG18	chrX	151860900	151892673	7739	AK095258	ZNF185	zinc finger protein 185 (LIM domain)
XM_928640	4.84888	0	0.00591838	0.353733	NM_014513	10.0008	9.62267	10.1888	11.3248	11.5051	11.528	1024.58	788.335	1167.18	2565.16	2906.49	2953.06	NM_014513	HG18	chr19_random	240823	255698	3810	NM_014513	KIR2DS5	" killer cell immunoglobulin-like receptor, two domains, short cytoplasmic tail, 5"
NM_182826	6.10048	0	8.89961e-07	0.353694	NM_004163	9.58764	9.6605	9.62837	11.0842	11.1422	11.1485	769.425	809.284	791.46	2171.13	2260.08	2269.97	NM_004163	HG18	chr18	50646837	50708210	5874	NM_004163	RAB27B	" RAB27B, member RAS oncogene family"
AK093288	7.52542	0	0.0015056	0.353555	NM_022664	9.26144	9.2564	9.30695	10.7381	10.6674	10.909	613.72	611.581	633.389	1707.97	1626.33	1922.83	NM_022664	HG18	chr1	148747206	148752660	1893	NM_022664	ECM1	extracellular matrix protein 1
BC054475	11.2544	0	4.48234e-05	0.352537	NM_001005731	8.98351	9.1219	9.12892	10.5112	10.5391	10.6943	506.18	557.141	559.861	1459.41	1487.89	1656.99	NM_001005731	HG18	chr17	71229110	71265494	3691	NM_001005731	ITGB4	" integrin, beta 4"
NM_022128	7.25383	0	4.14473e-05	0.352301	NM_005971	10.0978	10.0292	9.9737	11.5687	11.6064	11.4384	1095.82	1044.96	1005.5	3037.55	3117.91	2775.2	NM_005971	HG18	chr19	40298638	40307067	5349	NM_005971	FXYD3	FXYD domain containing ion transport regulator 3
NM_080654	10.4289	0	0.00303324	0.352273	AY366243	12.0324	11.8154	12.2415	13.4553	13.5891	13.5879	4188.93	3604.04	4842.22	11231.8	12323.1	12312.7	AY366243	HG18	chr19	59941812	60051666	3807	AY366243	KIR2DS2	" killer cell immunoglobulin-like receptor, two domains, short cytoplasmic tail, 2"
BC070267	8.05339	0	0.000167462	0.351947	AL832171	7.41849	7.21884	7.29633	8.85105	8.92972	8.66722	171.075	148.966	157.186	461.776	487.656	406.531	AL832171	HG18	chr19	15644899	15668952	66002	AL832171	CYP4F12	" cytochrome P450, family 4, subfamily F, polypeptide 12"
NM_020834	5.14047	0	9.63367e-06	0.351081	NM_012101	11.7027	11.7264	11.6313	13.1832	13.1403	13.2661	3333.24	3388.36	3172.32	9301.17	9028.96	9851.17	NM_012101	HG18	chr11	119487204	119514073	23650	NM_012101	TRIM29	tripartite motif-containing 29
XM_931367	4.21693	0	0.000839635	0.350806	NM_023944	8.1653	7.84544	7.85803	9.52165	9.54105	9.356	287.078	229.991	232.007	735.028	744.976	655.296	NM_023944	HG18	chr19	15644917	15668984	66002	NM_023944	CYP4F12	" cytochrome P450, family 4, subfamily F, polypeptide 12"
AK057165	6.70954	0	4.18145e-06	0.350375	NM_021808	8.31701	8.41491	8.37971	9.8949	9.84261	9.91396	318.91	341.303	333.076	952.054	918.164	964.713	NM_021808	HG18	chr12	131246869	131256526	50614	NM_021808	GALNT9	UDP-N-acetyl-alpha-D-galactosamine:polypeptide N-acetylgalactosaminyltransferase 9 (GalNAc-T9)
NM_145870	10.6246	0	1.70207e-05	0.350199	XM_050278	10.6456	10.6802	10.5335	12.1975	12.1533	12.0497	1601.93	1640.79	1482.14	4696.99	4555.3	4239.61	XM_050278	HG18	chr14	103674812	103716982	26153	XM_050278	KIF26A	kinesin family member 26A
BX647626	4.8143	0	0.000558729	0.348962	BC010569	9.18682	9.16026	9.14819	10.7578	10.6955	10.5941	582.786	572.152	567.389	1731.54	1658.32	1545.72	BC010569	HG18	chr7	158515906	158630301	7434	BC010569	VIPR2	vasoactive intestinal peptide receptor 2
NM_002185	4.83367	0	0.000910017	0.348909	AK131406	9.42158	9.38258	9.17483	10.8007	10.8488	10.897	685.771	667.48	577.962	1783.78	1844.29	1906.94	AK131406	HG18	chr7	158515906	158582656	7434	AK131406	VIPR2	vasoactive intestinal peptide receptor 2
NM_003427	5.65178	0	4.7613e-05	0.348619	XM_930101	8.17594	8.36215	8.32569	9.87631	9.8546	9.69355	289.204	329.048	320.836	939.867	925.829	828.039	XM_930101	HG18	chr7	134997262	135011698	647087	XM_930101	LOC647087	hypothetical protein LOC647087
NM_197964	8.02975	0	0.0699951	0.348466	XM_927164	9.96597	9.13976	10.9487	11.3211	11.9926	11.7843	1000.13	564.081	1976.51	2558.46	4075.17	3527.26	XM_927164	HG18	chr3	12086978	12087456	643897	XM_927164	LOC643897	similar to cytoplasmic beta-actin
NM_080860	4.22453	0	0.000139601	0.348318	NM_002564	7.76744	7.79716	7.99276	9.28276	9.44352	9.40142	217.887	222.422	254.718	622.858	696.277	676.251	NM_002564	HG18	chr11	72606991	72625045	5029	NM_002564	P2RY2	" purinergic receptor P2Y, G-protein coupled, 2"
NM_001004336	7.84195	0	8.39579e-05	0.348053	AY358379	8.63705	8.59519	8.74598	10.1415	10.2209	10.1868	398.118	386.733	429.34	1129.54	1193.45	1165.53	AY358379	HG18	chr10	73180087	73203343	64115	AY358379	C10orf54	chromosome 10 open reading frame 54
NM_145047	4.85616	0	0.000214862	0.347903	NM_002011	9.0487	8.832	8.95027	10.5338	10.4383	10.4345	529.577	455.717	494.653	1482.53	1387.51	1383.87	NM_002011	HG18	chr5	176446526	176457733	2264	NM_002011	FGFR4	fibroblast growth factor receptor 4
NM_031302	7.70454	0	0.000387574	0.346926	BC103895	7.88653	7.83691	7.81086	9.43731	9.25556	9.41756	236.637	228.637	224.545	693.288	611.225	683.859	BC103895	HG18	chr3	127725865	127744411	166012	BC103895	CHST13	carbohydrate (chondroitin 4) sulfotransferase 13
NM_198458	5.13523	0	4.51667e-05	0.345288	NM_001005619	8.86494	8.92349	9.01456	10.3634	10.4819	10.5574	466.244	485.555	517.192	1317.29	1430.14	1506.96	NM_001005619	HG18	chr17	71232370	71265494	3691	NM_001005619	ITGB4	" integrin, beta 4"
AK054842	6.07434	0	0.000259254	0.343248	BC007012	9.75065	9.69511	9.51979	11.2074	11.1326	11.2607	861.465	828.933	734.079	2364.66	2245.09	2453.58	BC007012	HG18	chr9	139008910	139010841	9022	BC007012	CLIC3	chloride intracellular channel 3
NM_152444	6.68876	0	0.000100936	0.342087	L76667	11.1348	11.1735	11.3655	12.6627	12.8423	12.8158	2248.62	2309.66	2638.58	6484.1	7343.79	7210.22	L76667	HG18	chr19_random	274145	288306	3807	L76667	KIR2DS2	" killer cell immunoglobulin-like receptor, two domains, short cytoplasmic tail, 2"
NM_003317	8.45112	0	0.00037109	0.341058	NM_014219	10.6467	10.7246	10.7759	12.1463	12.402	12.246	1603.16	1692.09	1753.37	4533.07	5412.22	4857.54	NM_014219	HG18	chr19_random	164614	179138	3803	NM_014219	KIR2DL2	" killer cell immunoglobulin-like receptor, two domains, long cytoplasmic tail, 2"
BC018001	5.1275	0	0.00703415	0.340458	NM_006262	7.20153	6.98931	7.70349	8.70093	9.0775	8.84973	147.189	127.055	208.44	416.141	540.255	461.354	NM_006262	HG18	chr12	47975175	47978748	5630	NM_006262	PRPH	peripherin
NM_005682	5.68998	0	0.00283515	0.34014	XM_934895	10.9531	11.1317	11.1	12.6124	12.3752	12.8344	1982.5	2243.75	2195.03	6261.96	5312.74	7303.61	XM_934895	HG18	chr17	25920553	25922981	440421	XM_934895	LOC440421	similar to keratin 17
XM_933193	9.35823	0	0.0184554	0.33949	XM_928117	9.70115	9.41604	10.2233	11.2936	11.395	11.4421	832.409	683.14	1195.45	2510.22	2692.94	2782.35	XM_928117	HG18	chr17	18284385	18285366	645074	XM_928117	LOC645074	" similar to Keratin, type I cytoskeletal 16 (Cytokeratin-16) (CK-16) (Keratin-16) (K16)"
BC011883	7.40552	0	0.000252361	0.338083	NM_019089	9.2523	9.32486	9.13427	10.635	10.8488	10.9132	609.845	641.3	561.939	1590.2	1844.29	1928.35	NM_019089	HG18	chr1	6397882	6402566	54626	NM_019089	HES2	hairy and enhancer of split 2 (Drosophila)
NM_152742	6.41296	0	0.000132182	0.337772	NM_002985	9.08845	9.00989	8.8219	10.4262	10.6677	10.5266	544.371	515.522	452.539	1375.91	1626.65	1475.11	NM_002985	HG18	chr17	31222607	31231490	6352	NM_002985	CCL5	chemokine (C-C motif) ligand 5
BC080622	8.94399	0	0.00638334	0.337465	NM_014218	11.0286	10.7274	11.2255	12.514	12.5976	12.6125	2088.93	1695.41	2394.51	5849.02	6198.02	6262.58	NM_014218	HG18	chr19	59973091	59987590	3802	NM_014218	KIR2DL1	" killer cell immunoglobulin-like receptor, two domains, long cytoplasmic tail, 1"
BC084570	7.71961	0	4.10519e-05	0.337076	BC004372	10.9182	10.9728	10.8463	12.4533	12.475	12.5174	1935.06	2009.68	1841.04	5608.29	5693.26	5863.04	BC004372	HG18	chr11	35117304	35207591	960	BC004372	CD44	CD44 molecule (Indian blood group)
NM_019018	5.51323	0	7.6974e-05	0.336789	BC028135	7.95793	7.83908	7.99852	9.37104	9.55638	9.57442	248.643	228.98	255.737	662.16	752.935	762.409	BC028135	HG18	chr11	72607149	72624626	5029	BC028135	P2RY2	" purinergic receptor P2Y, G-protein coupled, 2"
BC108735	6.9217	0	0.000301074	0.336432	NM_001005752	11.7787	11.7462	11.6304	13.2636	13.3	13.3103	3513.61	3435.35	3170.21	9834.42	10085.9	10157.6	NM_001005752	HG18	chr1	35020497	35024554	2707	NM_001005752	GJB3	" gap junction protein, beta 3, 31kDa (connexin 31)"
NM_203378	5.55566	0	0.000158554	0.336138	NM_000351	10.1707	10.051	10.1863	11.7322	11.7205	11.6771	1152.58	1060.85	1165.18	3402.09	3374.51	3274.64	NM_000351	HG18	chrX	7147496	7282682	412	NM_000351	STS	" steroid sulfatase (microsomal), arylsulfatase C, isozyme S"
AK127066	6.75338	0	0.00169292	0.335666	AY366253	7.4314	7.41363	7.86739	8.87648	9.38988	9.17248	172.613	170.501	233.518	469.986	670.866	577.021	AY366253	HG18	chr19	60019734	60070260	3811	AY366253	KIR3DL1	" killer cell immunoglobulin-like receptor, three domains, long cytoplasmic tail, 1"
XM_934593	6.4581	0	0.000160347	0.335618	NM_000517	7.55801	7.55093	7.40153	9.01608	9.2264	8.98662	188.446	187.524	169.076	517.738	598.997	507.275	NM_000517	HG18	chr16	162874	163708	3040	NM_000517	HBA2	" hemoglobin, alpha 2"
NM_033641	7.25488	0	0.000825296	0.335339	L76668	12.0147	11.8891	12.1316	13.6003	13.6248	13.5484	4137.96	3792.82	4487.26	12418.9	12631.9	11980.5	L76668	HG18	chr19_random	164617	272126	3807	L76668	KIR2DS2	" killer cell immunoglobulin-like receptor, two domains, short cytoplasmic tail, 2"
BC037982	6.51512	0	5.11105e-05	0.335212	BC026191	7.5601	7.37539	7.45243	9.10894	8.98976	9.02314	188.72	166.04	175.148	552.158	508.378	520.28	BC026191	HG18	chr11	94462655	94502840	23052	BC026191	ENDOD1	endonuclease domain containing 1
NM_178858	7.47693	0	0.000121326	0.334982	NM_000213	8.27235	8.46443	8.53283	9.88694	9.99704	10.122	309.19	353.222	370.37	946.814	1021.9	1114.38	NM_000213	HG18	chr17	71229110	71265494	3691	NM_000213	ITGB4	" integrin, beta 4"
XM_933081	9.34536	0	0.00966535	0.333953	NM_006737	10.5701	10.5723	11.1594	12.2772	12.4804	12.3669	1520.21	1522.59	2287.2	4963.58	5714.5	5282.27	NM_006737	HG18	chr19	60053740	60070482	3812	NM_006737	KIR3DL2	" killer cell immunoglobulin-like receptor, three domains, long cytoplasmic tail, 2"
BC029167	6.04419	0	0.0775302	0.333762	XM_927128	7.2399	6.76945	8.71856	8.99154	9.74958	9.39247	151.157	109.095	421.257	509.006	860.826	672.069	XM_927128	HG18	chr11	105687250	105687436	643855	XM_927128	LOC643855	similar to G1 to S phase transition protein 1 homolog (GTP-binding protein GST1-HS)
CR456603	5.631	0	0.00036448	0.33333	NM_000558	7.70514	7.90408	7.58771	9.27384	9.25183	9.4369	208.679	239.533	192.366	619.018	609.646	693.088	NM_000558	HG18	chr16	166678	167520	3039	NM_000558	HBA1	" hemoglobin, alpha 1"
XM_928441	7.93163	0	0.0651716	0.33306	XM_379454	7.44828	6.42136	8.18278	8.79484	9.35759	9.11373	174.644	85.7082	290.577	444.131	656.018	553.994	XM_379454	HG18	chr6	166676127	166684941	401284	XM_379454	LOC401284	hypothetical gene supported by AK095077
NM_020299	4.62752	0	0.000136889	0.333058	NM_005570	7.99314	7.85274	8.1221	9.68495	9.48481	9.56213	254.786	231.158	278.609	823.116	716.494	755.944	NM_005570	HG18	chr18	55148087	55177463	3998	NM_005570	LMAN1	" lectin, mannose-binding, 1"
BC000610	4.84628	0	0.0177201	0.332915	BC098107	10.3837	9.57814	10.5385	11.5188	11.9817	11.8911	1336.02	764.376	1487.32	2934.25	4044.29	3798.14	BC098107	HG18	chr19_random	212785	226904	3811	BC098107	KIR3DL1	" killer cell immunoglobulin-like receptor, three domains, long cytoplasmic tail, 1"
XM_934602	5.60044	0	5.12549e-05	0.332501	NM_002639	10.325	10.4412	10.3838	11.9722	11.9465	11.9989	1282.77	1390.33	1336.07	4017.82	3946.9	4092.87	NM_002639	HG18	chr18	59295198	59323297	5268	NM_002639	SERPINB5	" serpin peptidase inhibitor, clade B (ovalbumin), member 5"
NM_001040002	4.47731	0	6.92546e-06	0.331552	NM_014382	10.21	10.1787	10.2856	11.7803	11.8557	11.8175	1184.49	1159.06	1248.17	3517.48	3706.21	3609.36	NM_014382	HG18	chr3	132096123	132204684	27032	NM_014382	ATP2C1	" ATPase, Ca++ transporting, type 2C, member 1"
BC067537	4.89348	0	0.00334099	0.330464	XM_209196	7.5046	7.40479	7.77139	9.21177	9.15132	9.13413	181.597	169.458	218.484	592.953	568.62	561.884	XM_209196	HG18	chr19	3425410	3431534	284422	XM_209196	LOC284422	similar to HSPC323
XM_934597	4.343	0	2.01464e-05	0.329803	CR610555	9.73693	9.70643	9.60499	11.2475	11.3791	11.2209	853.314	835.461	778.738	2431.36	2663.53	2386.88	CR610555	HG18	chr7	158515969	158630312	7434	CR610555	VIPR2	vasoactive intestinal peptide receptor 2
XM_498917	6.6781	0	3.03768e-05	0.32943	CR603101	10.0999	10.0586	10.2381	11.7349	11.6592	11.8107	1097.42	1066.45	1207.77	3408.42	3234.15	3592.21	CR603101	HG18	chr22	31527705	31586879	7078	CR603101	TIMP3	" TIMP metallopeptidase inhibitor 3 (Sorsby fundus dystrophy, pseudoinflammatory)"
XM_931448	5.95942	0	6.32135e-06	0.329213	NM_007150	8.85976	8.74533	8.85427	10.3586	10.4735	10.4365	464.572	429.147	462.807	1312.92	1421.79	1385.81	NM_007150	HG18	chrX	151837320	151892672	7739	NM_007150	ZNF185	zinc finger protein 185 (LIM domain)
NM_153498	6.38488	0	0.00078914	0.328659	NM_012314	11.9049	11.6851	12.086	13.3772	13.5088	13.6233	3834.58	3292.77	4347.65	10639.6	11656.4	12618.6	NM_012314	HG18	chr19	60035985	60051836	3809	NM_012314	KIR2DS4	" killer cell immunoglobulin-like receptor, two domains, short cytoplasmic tail, 4"
BC093948	4.22923	0	1.5752e-05	0.32842	NM_058193	10.0353	10.1893	10.1433	11.7466	11.642	11.7985	1049.38	1167.61	1130.93	3436.22	3195.79	3562.01	NM_058193	HG18	chr11	119487204	119514073	23650	NM_058193	TRIM29	tripartite motif-containing 29
BC004909	10.359	0	1.65379e-05	0.325699	NM_175861	10.8879	10.856	10.8724	12.515	12.5078	12.4478	1894.89	1853.43	1874.6	5853.16	5824.19	5586.77	NM_175861	HG18	chr12	29550180	29828959	83857	NM_175861	TMTC1	transmembrane and tetratricopeptide repeat containing 1
NM_000781	5.12428	0	1.05782e-05	0.324476	NM_152889	7.83714	7.69976	7.72262	9.44988	9.30737	9.37398	228.673	207.903	211.223	699.357	633.573	663.513	NM_152889	HG18	chr3	127725865	127744824	166012	NM_152889	CHST13	carbohydrate (chondroitin 4) sulfotransferase 13
NM_017935	6.34511	0	3.36482e-05	0.32365	BC035307	8.97328	8.87235	8.89184	10.4741	10.5109	10.6321	502.603	468.643	475.02	1422.39	1459.17	1587.06	BC035307	HG18	chr2	113648044	113676960	23550	BC035307	PSD4	pleckstrin and Sec7 domain containing 4
NM_003725	7.53794	0	0.00299673	0.32348	XM_038604	9.47121	9.76673	9.45202	11.1634	11.2048	11.2278	709.771	871.123	700.39	2293.62	2360.37	2398.32	XM_038604	HG18	chr19	17573142	17660008	23025	XM_038604	UNC13A	unc-13 homolog A (C. elegans)
BC017425	5.88475	0	0.000143788	0.32267	BC014277	9.96096	10.0155	9.9876	11.6272	11.5435	11.6859	996.662	1035.03	1015.24	3163.35	2984.89	3294.63	BC014277	HG18	chr22	31527744	31586976	7078	BC014277	TIMP3	" TIMP metallopeptidase inhibitor 3 (Sorsby fundus dystrophy, pseudoinflammatory)"
NM_006860	6.61611	0	0.000236307	0.322482	BC017716	8.47507	8.32304	8.44868	10.0816	10.0259	10.0413	355.835	320.248	349.387	1083.6	1042.57	1053.75	BC017716	HG18	chr17	77872418	77884904	6398	BC017716	SECTM1	secreted and transmembrane 1
NM_020909	7.18925	0	0.0016153	0.322185	BC064548	9.14941	9.21087	9.19999	10.8696	10.9237	10.6562	567.866	592.58	588.128	1870.99	1942.55	1613.7	BC064548	HG18	chr19	60552485	60557876	125965	BC064548	COX6B2	cytochrome c oxidase subunit VIb polypeptide 2 (testis)
XM_933652	5.8443	0	1.92204e-06	0.321767	AK125140	10.7677	10.6789	10.7181	12.3714	12.3827	12.319	1743.45	1639.36	1684.49	5298.44	5340.23	5109.65	AK125140	HG18	chr12	29545037	29549716	83857	AK125140	TMTC1	transmembrane and tetratricopeptide repeat containing 1
NM_018930	4.88263	0	0.000124607	0.320943	AK126505	9.51078	9.61835	9.50898	11.1867	11.1643	11.2083	729.508	785.978	728.6	2330.96	2295.04	2366.17	AK126505	HG18	chr3	46685490	46693949	259173	AK126505	ALS2CL	ALS2 C-terminal like
NM_012302	6.38204	0	5.81316e-05	0.31994	BC008600	8.45825	8.45383	8.29098	9.94455	10.1704	10.0174	351.712	350.635	313.209	985.386	1152.4	1036.42	BC008600	HG18	chr17	31223056	31231446	6352	BC008600	CCL5	chemokine (C-C motif) ligand 5
XM_930001	5.35601	0	0.00033049	0.318663	NM_004669	8.7519	8.95375	8.76095	10.4181	10.5108	10.4948	431.107	495.847	433.819	1368.22	1459.08	1442.95	NM_004669	HG18	chr9	139008880	139010845	9022	NM_004669	CLIC3	chloride intracellular channel 3
BX248778	7.42272	0	0.000198144	0.31807	NM_175881	7.86824	7.60527	7.64271	9.28259	9.46306	9.33658	233.655	194.721	199.841	622.784	705.774	646.534	NM_175881	HG18	chr15	73803373	73807082	161753	NM_175881	ODF3L1	outer dense fiber of sperm tails 3-like 1
NM_002292	5.64113	0	0.000699128	0.317123	NM_002275	7.67101	7.2846	7.3185	8.84214	9.14418	9.25948	203.8	155.913	159.62	458.934	565.814	612.89	NM_002275	HG18	chr17	36923523	36928666	3866	NM_002275	KRT15	keratin 15
NM_012104	8.25074	0	1.88259e-05	0.316614	CR594943	8.30406	8.19792	8.3258	9.92689	9.89803	9.98243	316.062	293.643	320.86	973.398	954.119	1011.6	CR594943	HG18	chr17	77872472	77878461	6398	CR594943	SECTM1	secreted and transmembrane 1
NM_017691	8.51813	0	0.000104787	0.316137	BC006478	10.2295	10.3606	10.3357	12.0091	11.8408	12.0547	1200.57	1314.81	1292.27	4122	3668.08	4254.22	BC006478	HG18	chr8	91140782	91164273	793	BC006478	CALB1	" calbindin 1, 28kDa"
BC025990	8.56105	0	1.18648e-05	0.315606	NM_003004	8.26784	8.20045	8.33069	9.89821	9.91343	9.98036	308.226	294.159	321.95	954.24	964.364	1010.16	NM_003004	HG18	chr17	77872188	77884930	6398	NM_003004	SECTM1	secreted and transmembrane 1
BC029828	5.57718	0	0.0130544	0.313444	NM_005557	10.4922	9.94434	10.7292	11.9672	12.1471	12.1721	1440.37	985.246	1697.54	4003.79	4535.78	4614.81	NM_005557	HG18	chr17	37019555	37022545	3868	NM_005557	KRT16	keratin 16 (focal non-epidermolytic palmoplantar keratoderma)
BC017282	5.57151	0	0.00107205	0.312697	BC032422	10.5804	10.4466	10.8938	12.2577	12.4857	12.2323	1531.13	1395.54	1902.65	4896.96	5735.62	4811.53	BC032422	HG18	chr19	59941809	59956315	3804	BC032422	KIR2DL3	" killer cell immunoglobulin-like receptor, two domains, long cytoplasmic tail, 3"
NM_138413	6.38563	0	5.9772e-05	0.312413	NM_005268	10.2629	10.2361	10.116	11.8608	11.8612	11.9315	1228.73	1206.06	1109.75	3719.31	3720.24	3906.14	NM_005268	HG18	chr1	34993307	34996699	2709	NM_005268	GJB5	" gap junction protein, beta 5 (connexin 31.1)"
NM_031215	7.53606	0	4.44597e-05	0.312039	BC094835	9.26469	9.07611	9.13219	10.8378	10.7742	10.9051	615.105	539.736	561.128	1830.26	1751.27	1917.68	BC094835	HG18	chr1	206266795	206269110	5362	BC094835	PLXNA2	plexin A2
XM_934591	3.97886	0	3.2249e-05	0.312	AK123617	7.72032	7.68327	7.8404	9.44183	9.47385	9.37231	210.887	205.539	229.19	695.463	711.069	662.746	AK123617	HG18	chr2	113679973	113683444	N/A	AK123617	N/A	" Homo sapiens cDNA FLJ41623 fis, clone CTONG3009227."
NM_139172	7.66883	0	0.000513267	0.310874	BC071171	7.74692	7.5888	7.56009	9.35421	9.3018	9.30309	214.811	192.511	188.718	654.481	631.132	631.696	BC071171	HG18	chr11	94462670	94502841	23052	BC071171	ENDOD1	endonuclease domain containing 1
NM_001031745	4.85468	0	0.000720573	0.309972	NM_025179	7.78543	8.03477	7.88594	9.64167	9.56194	9.58167	220.621	262.245	236.54	798.789	755.84	766.248	NM_025179	HG18	chr1	206266841	206483739	5362	NM_025179	PLXNA2	plexin A2
BC030539	5.16677	0	0.00358896	0.309331	AF276292	11.092	10.8425	11.283	12.7113	12.7946	12.8211	2182.79	1836.2	2491.87	6706.4	7105.13	7236.7	AF276292	HG18	chr19	60006918	60017351	3805	AF276292	KIR2DL4	" killer cell immunoglobulin-like receptor, two domains, long cytoplasmic tail, 4"
NM_000090	7.93606	0	0.000408848	0.308631	NM_020672	9.0017	9.06477	8.94201	10.5961	10.8471	10.6435	512.605	535.51	491.83	1547.93	1842.08	1599.58	NM_020672	HG18	chr1	151853354	151855414	57402	NM_020672	S100A14	S100 calcium binding protein A14
NM_145654	8.16947	0	5.09757e-05	0.30527	NM_004425	8.05658	8.11028	8.22406	9.86912	9.78683	9.87395	266.24	276.337	299.012	935.194	883.345	938.329	NM_004425	HG18	chr1	148747206	148752660	1893	NM_004425	ECM1	extracellular matrix protein 1
BC011841	5.0331	0	0.000206451	0.304734	NM_145003	7.65141	7.73783	7.88735	9.4335	9.5461	9.44744	201.051	213.461	236.772	691.458	747.588	698.174	NM_145003	HG18	chr8	143291347	143482444	203062	NM_145003	TSNARE1	t-SNARE domain containing 1
BC111730	5.30969	0	0.0350551	0.304721	BC107951	8.48371	6.94825	7.80796	9.00553	9.81329	9.81661	357.974	123.49	224.094	513.966	899.693	901.767	BC107951	HG18	chr19	60053717	60070101	3812	BC107951	KIR3DL2	" killer cell immunoglobulin-like receptor, three domains, long cytoplasmic tail, 2"
NM_018050	5.62524	0	0.000171826	0.303375	CR613766	10.1263	9.96129	10.2668	11.8722	11.7186	11.9337	1117.68	996.891	1231.98	3748.78	3370.25	3912.01	CR613766	HG18	chr22	31527705	31586538	7078	CR613766	TIMP3	" TIMP metallopeptidase inhibitor 3 (Sorsby fundus dystrophy, pseudoinflammatory)"
NM_152773	6.16767	0	3.1618e-05	0.302871	NM_001082	7.65865	7.80528	7.74051	9.54269	9.47849	9.35005	202.061	223.678	213.858	745.824	713.361	652.596	NM_001082	HG18	chr19	15849833	15869884	8529	NM_001082	CYP4F2	" cytochrome P450, family 4, subfamily F, polypeptide 2"
NM_001008394	8.40903	0	4.08228e-05	0.302601	BC058928	11.1912	11.0079	11.0654	12.6977	12.8189	12.9191	2338.21	2059.28	2143.04	6643.21	7225.75	7745.39	BC058928	HG18	chr15	88129129	88150911	290	BC058928	ANPEP	" alanyl (membrane) aminopeptidase (aminopeptidase N, aminopeptidase M, microsomal aminopeptidase, CD13, p150)"
NM_014744	5.86747	0	0.000132887	0.300306	NM_000362	9.35512	9.29724	9.41538	11.0182	11.0344	11.2156	654.896	629.14	682.83	2074.03	2097.35	2378.15	NM_000362	HG18	chr22	31526801	31589028	7078	NM_000362	TIMP3	" TIMP metallopeptidase inhibitor 3 (Sorsby fundus dystrophy, pseudoinflammatory)"
NM_001024075	4.07339	0	4.25365e-07	0.299577	NM_021013	7.54279	7.53425	7.59936	9.26022	9.30883	9.32445	186.468	185.368	193.926	613.202	634.216	641.118	NM_021013	HG18	chr17	36787446	36792162	3885	NM_021013	KRTHA4	" keratin, hair, acidic, 4"
BC017927	7.46786	0	0.0103243	0.298946	U73394	10.7374	10.422	11.0609	12.4776	12.5318	12.5072	1707.15	1371.95	2136.36	5703.21	5921.53	5821.44	U73394	HG18	chr19	60006906	60017780	3805	U73394	KIR2DL4	" killer cell immunoglobulin-like receptor, two domains, long cytoplasmic tail, 4"
NM_001001671	5.17924	0	8.49643e-05	0.297501	NM_147129	9.62722	9.53697	9.54747	11.3094	11.3372	11.3137	790.828	742.874	748.296	2537.9	2587.23	2545.42	NM_147129	HG18	chr3	46685682	46710175	259173	NM_147129	ALS2CL	ALS2 C-terminal like
AB051078	6.71203	0	1.2454e-05	0.296153	U03495	11.0756	10.9199	10.9905	12.7491	12.8352	12.6678	2158.13	1937.38	2034.58	6884.51	7307.58	6506.9	U03495	HG18	chr12	49775271	50247449	7024	U03495	TFCP2	transcription factor CP2
BC034432	4.88294	0	4.97586e-05	0.294051	NM_004929	10.1351	10.0398	10.1601	11.8462	11.9007	11.8879	1124.54	1052.66	1144.16	3681.91	3823.63	3789.66	NM_004929	HG18	chr8	91140013	91164283	793	NM_004929	CALB1	" calbindin 1, 28kDa"
NM_003881	7.25645	0	0.000597863	0.29084	BC020864	10.4544	10.2396	10.5049	12.1635	12.2483	12.1436	1403.08	1209.04	1453.1	4587.6	4865.11	4524.81	BC020864	HG18	chr8	91141341	91164283	793	BC020864	CALB1	" calbindin 1, 28kDa"
NM_003628	8.91026	0	0.000498046	0.287687	BC012617	7.6246	7.30305	7.63694	9.22108	9.30864	9.44267	197.349	157.92	199.043	596.791	634.133	695.868	BC012617	HG18	chr2	73973642	74000287	72	BC012617	ACTG2	" actin, gamma 2, smooth muscle, enteric"
NM_018933	5.45271	0	0.00111478	0.287266	BC100899	9.56504	9.64934	9.56258	11.2783	11.3174	11.5646	757.467	803.049	756.175	2483.67	2552.02	3028.92	BC100899	HG18	chr19	60553592	60557720	125965	BC100899	COX6B2	cytochrome c oxidase subunit VIb polypeptide 2 (testis)
NM_001031717	8.55633	0	1.26673e-09	0.286445	BC020713	8.15653	8.145	8.13986	9.95031	9.94297	9.95914	285.338	283.066	282.061	989.328	984.308	995.404	BC020713	HG18	chr18	59295170	59311908	5268	BC020713	SERPINB5	" serpin peptidase inhibitor, clade B (ovalbumin), member 5"
NM_002662	6.38895	0	0.00061942	0.283355	NM_033183	9.00241	9.15686	9.3757	10.9117	10.9908	11.1081	512.855	570.807	664.304	1926.47	2034.99	2207.37	NM_033183	HG18	chr19	54242706	54244173	94115	NM_033183	CGB8	" chorionic gonadotropin, beta polypeptide 8"
XM_927534	6.57035	0	0.000154059	0.281811	BC014139	8.4187	8.66503	8.69614	10.5897	10.2596	10.4089	342.2	405.914	414.762	1541.04	1225.9	1359.51	BC014139	HG18	chr2	232979810	232983661	251	BC014139	ALPPL2	" alkaline phosphatase, placental-like 2"
NM_004576	5.51669	0	0.000387996	0.281665	NM_001150	9.93296	9.99342	9.86228	11.5967	11.7929	11.8722	977.502	1019.34	930.771	3097.07	3548.22	3748.65	NM_001150	HG18	chr15	88129129	88150938	290	NM_001150	ANPEP	" alanyl (membrane) aminopeptidase (aminopeptidase N, aminopeptidase M, microsomal aminopeptidase, CD13, p150)"
XM_379203	5.89226	0	0.000119692	0.279856	NM_001010922	8.00242	7.88725	7.81098	9.74769	9.86954	9.58784	256.43	236.754	224.564	859.701	935.466	769.535	NM_001010922	HG18	chr1	114225148	114231692	440603	NM_001010922	C1orf178	chromosome 1 open reading frame 178
NM_006398	3.55631	0	0.0536799	0.279359	L76661	9.40044	8.18941	9.87488	10.988	11.3125	11.1361	675.794	291.917	938.937	2031.09	2543.37	2250.62	L76661	HG18	chr19_random	212785	227347	3811	L76661	KIR3DL1	" killer cell immunoglobulin-like receptor, three domains, long cytoplasmic tail, 1"
NM_004101	5.88286	0	0.00261172	0.279276	NM_031313	8.50772	8.51974	8.4336	10.5218	10.1248	10.3093	363.981	367.027	345.754	1470.16	1116.51	1268.87	NM_031313	HG18	chr2	232979796	232983661	251	NM_031313	ALPPL2	" alkaline phosphatase, placental-like 2"
NM_024074	6.1057	0	7.59724e-06	0.278577	NM_005653	11.1307	10.9876	11.0267	12.9458	12.8037	12.9268	2242.27	2030.46	2086.26	7890.11	7149.91	7786.63	NM_005653	HG18	chr12	49774886	49852931	7024	NM_005653	TFCP2	transcription factor CP2
AY271346	5.63665	0	0.00154044	0.277364	NM_032873	6.88766	6.67045	7.10562	8.66808	8.72904	8.84422	118.411	101.86	137.722	406.774	424.328	459.596	NM_032873	HG18	chr11	122031639	122190391	84959	NM_032873	STS-1	Cbl-interacting protein Sts-1
NM_001014975	6.99001	0	5.14877e-05	0.276416	NM_000737	8.41894	8.4263	8.32886	10.2179	10.1677	10.3495	342.258	344.008	321.541	1190.98	1150.26	1304.74	NM_000737	HG18	chr19	54217938	54219405	1082	NM_000737	CGB	" chorionic gonadotropin, beta polypeptide"
BC032307	6.7066	0	6.11948e-05	0.274826	BC005019	9.31476	9.2582	9.17397	11.1024	11.0889	11.1487	636.828	612.346	577.618	2198.58	2178.2	2270.31	BC005019	HG18	chr1	151853911	151855038	57402	BC005019	S100A14	S100 calcium binding protein A14
BC001956	8.36298	0	4.60856e-05	0.274134	XM_930012	8.18037	8.15307	8.33108	9.95211	10.1862	10.1237	290.092	284.655	322.037	990.563	1165.1	1115.68	XM_930012	HG18	chr6	42202511	42218687	647024	XM_930012	LOC647024	hypothetical protein LOC647024
BC000133	7.89689	0	0.0113741	0.272658	BC098288	10.1035	9.69247	10.5709	11.8795	12.1183	12.1146	1100.16	827.419	1521.14	3767.79	4446.16	4434.57	BC098288	HG18	chr19_random	212785	226904	3811	BC098288	KIR3DL1	" killer cell immunoglobulin-like receptor, three domains, long cytoplasmic tail, 1"
BC035745	4.73134	0	0.00129605	0.272505	NM_005130	9.66437	9.66754	9.63865	11.6399	11.3922	11.5547	811.454	813.241	797.116	3191.16	2687.77	3008.29	NM_005130	HG18	chr4	15546289	15549069	9982	NM_005130	FGFBP1	fibroblast growth factor binding protein 1
NM_005715	9.63305	0	0.000131825	0.271878	NM_001615	7.63569	7.33421	7.56661	9.23981	9.37511	9.55774	198.871	161.367	189.573	604.59	664.031	753.646	NM_001615	HG18	chr2	73973600	74000288	72	NM_001615	ACTG2	" actin, gamma 2, smooth muscle, enteric"
NM_032564	6.4256	0	0.0143539	0.271349	AF002256	8.95132	8.81006	9.67065	10.9762	11.1987	11.0478	495.011	448.84	814.998	2014.43	2350.41	2117.02	AF002256	HG18	chr19	60006922	60017660	3805	AF002256	KIR2DL4	" killer cell immunoglobulin-like receptor, two domains, long cytoplasmic tail, 4"
NM_144620	5.27902	0	0.000130356	0.269758	NM_033377	8.94338	9.05667	8.91075	10.7713	10.7947	11.0077	492.297	532.513	481.286	1747.8	1776.35	2058.98	NM_033377	HG18	chr19	54230637	54232003	114335	NM_033377	CGB1	" chorionic gonadotropin, beta polypeptide 1"
NM_001709	8.30988	0	3.96217e-05	0.269266	BC103970	9.39506	9.49698	9.27414	11.2372	11.2359	11.3758	673.277	722.563	619.147	2413.99	2411.87	2657.4	BC103970	HG18	chr19	54217938	54219132	93659	BC103970	CGB5	" chorionic gonadotropin, beta polypeptide 5"
NM_152671	8.72957	0	0.000379743	0.267465	NM_007028	10.4456	10.3139	10.4289	12.4006	12.3612	12.1224	1394.56	1272.91	1378.51	5407.09	5261.35	4458.71	NM_007028	HG18	chr6	30178652	30188846	11074	NM_007028	TRIM31	tripartite motif-containing 31
BC101519	4.20598	0	0.000167202	0.267032	BC069526	9.56862	9.70504	9.55342	11.4678	11.3955	11.6693	759.349	834.654	751.392	2832.42	2693.85	3256.91	BC069526	HG18	chr19	54217938	54219048	1082	BC069526	CGB	" chorionic gonadotropin, beta polypeptide"
NM_020182	7.65725	0	0.000137004	0.266583	M84810	11.1116	10.8816	10.9427	12.9547	12.8809	12.8296	2212.76	1886.64	1968.23	7938.69	7542.82	7279.24	M84810	HG18	chr12	49774874	49852834	7024	M84810	TFCP2	transcription factor CP2
BC009738	5.7026	0	0.00296224	0.26613	NM_019105	7.11263	7.12729	7.11365	8.83975	9.01837	9.20214	138.393	139.807	138.491	458.174	518.561	589.008	NM_019105	HG18	chr6	32116910	32185131	7148	NM_019105	TNXB	tenascin XB
BC110652	3.50623	0	0.0501626	0.265941	NM_014512	6.46222	5.99422	7.64817	8.70115	8.78062	8.87514	88.1705	63.744	200.599	416.204	439.774	469.553	NM_014512	HG18	chr19_random	257787	271801	3806	NM_014512	KIR2DS1	" killer cell immunoglobulin-like receptor, two domains, short cytoplasmic tail, 1"
NM_003246	4.94629	0	1.6261e-05	0.265248	NM_005564	8.63173	8.52758	8.64932	10.5352	10.4754	10.5439	396.653	369.026	401.518	1483.88	1423.62	1492.91	NM_005564	HG18	chr9	129951538	129956333	3934	NM_005564	LCN2	lipocalin 2 (oncogene 24p3)
BC000609	3.78123	0	5.43126e-06	0.265088	NM_033054	10.0383	10.1261	10.1322	11.94	12.0253	12.0762	1051.56	1117.52	1122.26	3929.25	4168.48	4318.26	NM_033054	HG18	chr7	44968785	44985193	64005	NM_033054	MYO1G	myosin IG
NM_001513	5.93444	0	0.0012868	0.263565	NM_001632	8.02847	8.18759	8.07719	10.2126	9.80375	10.024	261.102	291.548	270.071	1186.59	893.761	1041.17	NM_001632	HG18	chr2	232951703	232955836	250	NM_001632	ALPP	" alkaline phosphatase, placental (Regan isozyme)"
XM_210876	5.43321	0	7.22149e-06	0.259202	NM_144613	9.60179	9.45235	9.57584	11.4277	11.4861	11.561	777.009	700.551	763.161	2754.73	2868.5	3021.46	NM_144613	HG18	chr19	60552463	60557876	125965	NM_144613	COX6B2	cytochrome c oxidase subunit VIb polypeptide 2 (testis)
BC058074	8.07256	0	7.90497e-06	0.257519	NM_001029944	8.36396	8.27794	8.42918	10.2998	10.4036	10.2386	329.461	310.391	344.695	1260.48	1354.51	1208.2	NM_001029944	HG18	chr1	114225267	114231520	440603	NM_001029944	C1orf178	chromosome 1 open reading frame 178
NM_014343	4.23364	0	2.7706e-05	0.256544	NM_001040084	10.7257	10.6985	10.6639	12.6604	12.593	12.7207	1693.36	1661.78	1622.39	6473.75	6178.49	6749.99	NM_001040084	HG18	chr10	46577991	46594128	653107	NM_001040084	LOC653107	annexin A8-like
XM_931908	6.76138	0	4.40091e-06	0.255418	XM_926508	10.6628	10.5266	10.6082	12.574	12.4935	12.637	1621.19	1475.09	1560.92	6097.68	5766.42	6369.57	XM_926508	HG18	chr10	47875287	47891369	653107	XM_926508	LOC653107	annexin A8-like
NM_023072	4.96471	0	5.99523e-06	0.253736	XM_931353	10.7816	10.6863	10.6811	12.6914	12.6225	12.7694	1760.3	1647.78	1641.87	6614.49	6306.01	6981.92	XM_931353	HG18	chr10	47887484	47891369	653107	XM_931353	LOC653107	annexin A8-like
NM_001847	7.06641	0	0.00111085	0.253451	XM_931391	10.3912	10.2071	10.4521	12.3284	12.3182	12.3553	1342.99	1182.04	1400.88	5143.09	5106.81	5239.93	XM_931391	HG18	chr10	47875287	47891369	653107	XM_931391	LOC653107	annexin A8-like
NM_001031738	7.6253	0	9.75163e-07	0.252485	XM_931374	10.4564	10.3784	10.4702	12.4188	12.3738	12.4696	1405	1331.06	1418.55	5475.64	5307.54	5671.68	XM_931374	HG18	chr10	47875264	47891369	653107	XM_931374	LOC653107	annexin A8-like
BC020683	9.22514	0	6.92744e-05	0.252336	BC103969	9.13326	9.38255	9.15365	11.1266	11.1239	11.3772	561.548	667.464	569.539	2235.88	2231.73	2660	BC103969	HG18	chr19	54239186	54240379	94115	BC103969	CGB8	" chorionic gonadotropin, beta polypeptide 8"
BC030645	5.71094	0	1.30757e-05	0.251771	NM_001040059	8.79604	8.86077	8.94421	10.7829	10.8245	10.9608	444.499	464.898	492.578	1761.91	1813.39	1993.15	NM_001040059	HG18	chr17	7423529	7426152	968	NM_001040059	CD68	CD68 molecule
NM_175052	6.73985	0	0.00149766	0.249794	BC108724	7.42416	6.79973	7.09446	8.89143	9.21896	9.25235	171.749	111.409	136.661	474.882	595.913	609.866	BC108724	HG18	chr5	131437396	131439762	1437	BC108724	CSF2	colony stimulating factor 2 (granulocyte-macrophage)
NM_153342	6.20644	0	0.000131403	0.249685	XM_931825	10.5265	10.3757	10.3323	12.411	12.372	12.4629	1474.99	1328.63	1289.26	5446	5300.67	5645.56	XM_931825	HG18	chr10	46577996	46594071	653145	XM_931825	ANXA8L1	annexin A8-like 1
NM_019101	7.88527	0	0.000364028	0.248876	NM_024526	9.55164	9.74007	9.70013	11.6448	11.6723	11.7005	750.462	855.172	831.821	3202.14	3263.67	3328.03	NM_024526	HG18	chr1	110094224	110108087	79574	NM_024526	EPS8L3	EPS8-like 3
NM_003081	4.94174	0	2.19923e-06	0.244677	XM_931361	10.562	10.5556	10.5773	12.5853	12.5785	12.6239	1511.7	1505.05	1527.86	6145.36	6116.67	6311.89	XM_931361	HG18	chr10	47886826	47891369	653107	XM_931361	LOC653107	annexin A8-like
NM_001013701	5.39687	0	0.00110078	0.243251	XM_931329	10.4529	10.3278	10.2152	12.3804	12.3687	12.3751	1401.62	1285.26	1188.71	5331.62	5288.78	5312.08	XM_931329	HG18	chr10	47875287	47888509	653107	XM_931329	LOC653107	annexin A8-like
NM_000287	7.16797	0	1.26392e-05	0.242739	NM_133181	9.04378	9.06108	9.08674	11.0542	11.1184	11.1454	527.774	534.142	543.728	2126.44	2223.12	2265.13	NM_133181	HG18	chr1	110094224	110108087	79574	NM_133181	EPS8L3	EPS8-like 3
NM_001033516	6.19555	0	0.0112228	0.242351	X97232	9.78554	9.39857	10.5037	11.7358	12.2713	11.9883	882.554	674.917	1451.83	3410.58	4943.55	4062.97	X97232	HG18	chr19_random	212796	226833	3811	X97232	KIR3DL1	" killer cell immunoglobulin-like receptor, three domains, long cytoplasmic tail, 1"
BC018764	6.32869	0	2.93869e-05	0.242214	XM_931383	10.4744	10.37	10.2973	12.4111	12.3851	12.486	1422.73	1323.39	1258.3	5446.57	5349.12	5736.85	XM_931383	HG18	chr10	47883855	47891369	653107	XM_931383	LOC653107	annexin A8-like
AK057179	4.5184	0	0.0134769	0.242013	XM_925952	10.215	9.69428	10.917	11.6933	12.4978	12.8194	1188.52	828.458	1933.54	3311.47	5783.98	7228.14	XM_925952	HG18	chr6	63315288	63356983	642440	XM_925952	LOC642440	similar to 40S ribosomal protein S17
BC028178	8.58027	0	2.57457e-06	0.241603	BC008813	10.3438	10.2436	10.3544	12.3053	12.3494	12.4345	1299.56	1212.35	1309.11	5061.4	5218.25	5535.62	BC008813	HG18	chr10	46577991	46594100	244	BC008813	ANXA8	annexin A8
NM_005522	6.59105	0	1.13524e-06	0.240735	XM_931388	10.3608	10.2798	10.27	12.3366	12.3347	12.4034	1314.98	1243.13	1234.75	5172.21	5165.65	5417.43	XM_931388	HG18	chr10	47875287	47891367	653107	XM_931388	LOC653107	annexin A8-like
NM_001039761	3.75501	0	0.0011939	0.238989	BC001606	8.5714	8.57433	8.57515	10.4957	10.7315	10.6782	380.408	381.18	381.397	1443.85	1700.16	1638.57	BC001606	HG18	chr1	181791494	181826339	4688	BC001606	NCF2	" neutrophil cytosolic factor 2 (65kDa, chronic granulomatous disease, autosomal 2)"
BC012610	10.5156	0	0.00021528	0.237326	NM_001029945	6.93764	6.75751	6.91496	8.9272	9.11416	8.78111	122.585	108.196	120.673	486.804	554.162	439.923	NM_001029945	HG18	chr1	114226065	114231520	440603	NM_001029945	C1orf178	chromosome 1 open reading frame 178
NM_024897	7.89278	0	7.20089e-06	0.237209	NM_000138	7.22669	7.10812	7.27615	9.2083	9.3619	9.26902	149.778	137.961	155.003	591.528	657.981	616.956	NM_000138	HG18	chr15	46489478	46724391	2200	NM_000138	FBN1	fibrillin 1 (Marfan syndrome)
NM_003603	5.7391	0	0.0102208	0.233851	NM_000894	7.5979	7.23971	8.08978	9.66968	9.83667	9.83112	193.73	151.137	272.437	814.45	914.393	910.883	NM_000894	HG18	chr19	54211048	54212159	3972	NM_000894	LHB	luteinizing hormone beta polypeptide
NM_001010911	8.13516	0	0.0326134	0.232667	XM_372996	7.85121	7.3746	9.03368	10.0152	10.3827	10.6333	230.914	165.95	524.093	1034.82	1335.08	1588.35	XM_372996	HG18	chr3	80519192	80574148	391555	XM_372996	LOC391555	similar to hydrocephalus inducing
AB209907	6.91661	0	0.000178111	0.232134	NM_000433	8.4771	8.49675	8.39298	10.4876	10.4919	10.7	356.338	361.223	336.154	1435.78	1440.04	1663.44	NM_000433	HG18	chr1	181791319	181826339	4688	NM_000433	NCF2	" neutrophil cytosolic factor 2 (65kDa, chronic granulomatous disease, autosomal 2)"
NM_080662	5.93409	0	5.684e-05	0.225278	XM_931775	10.2828	10.1367	10.114	12.3639	12.2785	12.3464	1245.79	1125.78	1108.23	5271.01	4968.14	5207.54	XM_931775	HG18	chr10	46580853	46594071	653145	XM_931775	ANXA8L1	annexin A8-like 1
NM_006227	5.18745	0	0.000297239	0.222803	BC033740	8.72119	8.89091	8.75608	10.7737	10.9607	11.1174	422.025	474.713	432.357	1750.72	1993	2221.64	BC033740	HG18	chr6	32116915	32123585	7148	BC033740	TNXB	tenascin XB
NM_016546	4.93789	0	7.3159e-05	0.222574	BC100902	7.05869	6.84838	7.10626	9.11759	9.04091	9.35209	133.314	115.23	137.784	555.479	526.726	653.521	BC100902	HG18	chr19	60553592	60557720	125965	BC100902	COX6B2	cytochrome c oxidase subunit VIb polypeptide 2 (testis)
NM_152542	5.04484	0	1.04654e-06	0.221733	BC023582	9.54726	9.64806	9.56944	11.7147	11.7989	11.7712	748.189	802.337	759.779	3361.04	3563.09	3495.19	BC023582	HG18	chr8	143758925	143761144	8000	BC023582	PSCA	prostate stem cell antigen
NM_005668	3.91049	0	0.000255434	0.216342	NM_002889	8.23771	8.4165	8.26064	10.6999	10.3522	10.4734	301.855	341.679	306.691	1663.33	1307.17	1421.72	NM_002889	HG18	chr7	149666350	149669639	5919	NM_002889	RARRES2	retinoic acid receptor responder (tazarotene induced) 2
NM_006895	5.7666	0	0.00200388	0.215957	NM_020400	6.71868	6.49254	6.92215	8.90691	8.99132	8.89873	105.324	90.043	121.276	480.008	508.929	477.293	NM_020400	HG18	chr12	6598261	6615548	57121	NM_020400	GPR92	G protein-coupled receptor 92
NM_002113	9.45929	0	0.00364489	0.209437	Y13054	6.67729	6.19169	7.11915	8.66048	9.24793	8.93314	102.345	73.0947	139.02	404.635	608.003	488.814	Y13054	HG18	chr19	60006918	60017389	3805	Y13054	KIR2DL4	" killer cell immunoglobulin-like receptor, two domains, long cytoplasmic tail, 4"
BC012472	3.55913	0	6.50192e-05	0.20835	NM_003982	7.16136	6.95231	6.93463	9.34888	9.38885	9.09305	143.147	123.838	122.33	652.07	670.386	546.109	NM_003982	HG18	chr14	22312273	22354852	9056	NM_003982	SLC7A7	" solute carrier family 7 (cationic amino acid transporter, y+ system), member 7"
NM_020166	7.81103	0	2.42461e-06	0.205796	NM_005672	9.30196	9.40996	9.40752	11.6068	11.662	11.694	631.204	680.267	679.118	3118.88	3240.49	3313.26	NM_005672	HG18	chr8	143758914	143761107	8000	NM_005672	PSCA	prostate stem cell antigen
BC070231	5.33755	0	0.000455832	0.203622	NM_152565	6.96968	6.80266	6.99096	8.97442	9.33502	9.32113	125.338	111.636	127.201	503.001	645.835	639.648	NM_152565	HG18	chr8	87180254	87235570	245972	NM_152565	ATP6V0D2	" ATPase, H+ transporting, lysosomal 38kDa, V0 subunit d2"
BC011524	6.02137	0	1.24649e-05	0.202747	NM_001029946	6.57896	6.716	6.58181	8.96346	9.00655	8.81051	95.6012	105.128	95.7903	499.196	514.329	448.982	NM_001029946	HG18	chr1	114225241	114231520	440603	NM_001029946	C1orf178	chromosome 1 open reading frame 178
BC094735	3.78221	0	0.000743546	0.195151	BC065207	7.12205	7.02561	7.5183	9.43269	9.64742	9.69319	139.3	130.292	183.33	691.071	801.977	827.829	BC065207	HG18	chr8	87180248	87235573	245972	BC065207	ATP6V0D2	" ATPase, H+ transporting, lysosomal 38kDa, V0 subunit d2"
AK092305	5.91546	0	0.00266044	0.195048	NM_000758	6.67826	6.91091	6.8404	8.7815	9.35258	9.31231	102.413	120.334	114.595	440.044	653.743	635.749	NM_000758	HG18	chr5	131437383	131439758	1437	NM_000758	CSF2	colony stimulating factor 2 (granulocyte-macrophage)
NM_152465	6.64212	0	0.00234455	0.193309	BC033571	6.66717	6.18721	6.63985	8.88089	8.96371	8.80686	101.629	72.868	99.7228	471.428	499.281	447.846	BC033571	HG18	chr12	6598568	6615349	57121	BC033571	GPR92	G protein-coupled receptor 92
NM_003112	9.69659	0	0.000176729	0.189232	NM_002526	8.53362	8.57585	8.69744	10.8129	11.0947	11.092	370.576	381.583	415.135	1798.89	2186.88	2182.8	NM_002526	HG18	chr6	86216527	86262215	4907	NM_002526	NT5E	" 5'-nucleotidase, ecto (CD73)"
NM_001018041	5.43308	0	0.00592089	0.18189	BC003179	7.28648	7.30612	7.33953	9.36431	9.98096	9.8905	156.117	158.256	161.964	659.081	1010.58	949.154	BC003179	HG18	chr2	110199036	110230728	7851	BC003179	MALL	" mal, T-cell differentiation protein-like"
NM_207505	4.03596	0	0.0004547	0.152967	NM_005434	6.64739	6.09417	6.63404	8.81169	9.3978	9.29312	100.245	68.3171	99.322	449.349	674.561	627.346	NM_005434	HG18	chr2	110198735	110230937	7851	NM_005434	MALL	" mal, T-cell differentiation protein-like"
NM_003356	4.53651	0	7.04862e-05	0.124262	BC011595	6.17224	6.40609	6.58702	9.57432	9.30892	9.32167	72.1156	84.806	96.1371	762.355	634.254	639.884	BC011595	HG18	chr7	23252952	23264187	10457	BC011595	GPNMB	glycoprotein (transmembrane) nmb
NM_001223	6.49098	0	2.73522e-05	0.122098	XM_932965	7.13957	6.90635	7.15653	10.0087	10.181	10.1224	141.002	119.955	142.669	1030.22	1160.85	1114.69	XM_932965	HG18	chr19	51384131	51398153	645553	XM_932965	LOC645553	hypothetical protein LOC645553
NM_176820	5.10048	0	4.78367e-05	0.117283	BC032116	5.85517	5.841	5.48939	8.7428	9.02286	8.70312	57.8871	57.3215	44.9231	428.395	520.176	416.773	BC032116	HG18	chr2	219991342	219999702	1674	BC032116	DES	desmin
AJ619977	5.27717	0	0.000128851	0.116769	NM_001927	5.73164	5.75376	5.63993	8.68141	8.9624	8.76424	53.1369	53.9578	49.8641	410.548	498.828	434.811	NM_001927	HG18	chr2	219991342	219999705	1674	NM_001927	DES	desmin
AJ249778	4.50803	0	0.000806142	0.109231	NM_031498	6.11131	5.85731	6.45674	9.2176	9.37368	9.46975	69.1332	57.9729	87.8361	595.351	663.376	709.053	NM_031498	HG18	chr17	44638595	44641742	2793	NM_031498	GNGT2	" guanine nucleotide binding protein (G protein), gamma transducing activity polypeptide 2"
XM_932012	5.27124	0	5.92727e-05	0.0987831	NM_198253	5.97141	5.95533	6.2853	9.13766	9.54225	9.53914	62.744	62.0486	77.9944	563.261	745.598	743.993	NM_198253	HG18	chr5	1306281	1348159	7015	NM_198253	TERT	telomerase reverse transcriptase
D21337	5.24398	0	0.000209649	0.0897926	BC009681	6.76931	6.13648	6.6399	9.75676	10.2639	9.9863	109.085	70.3499	99.7262	865.124	1229.51	1014.32	BC009681	HG18	chr1	205137437	205143450	11009	BC009681	IL24	interleukin 24
NM_006576	6.95324	0	1.23762e-05	0.0892898	NM_005423	9.16141	9.19918	9.18257	12.672	12.7158	12.6097	572.608	587.799	581.069	6525.97	6727.24	6250.43	NM_005423	HG18	chr21	42639534	42644176	7032	NM_005423	TFF2	trefoil factor 2 (spasmolytic protein 1)
NM_181717	7.20945	0	0.000261213	0.0865031	BC106896	7.3979	6.73713	6.85075	10.2523	10.7373	10.6352	168.651	106.679	115.42	1219.71	1707.06	1590.41	BC106896	HG18	chr1	30979121	31003229	7805	BC106896	LAPTM5	lysosomal associated multispanning membrane protein 5
NM_033179	7.45468	0	5.74283e-05	0.0863107	NM_003856	5.55462	5.62825	5.86232	8.95476	9.38867	9.28804	47.0009	49.4619	58.1748	496.194	670.303	625.142	NM_003856	HG18	chr2	102320148	102327615	9173	NM_003856	IL1RL1	interleukin 1 receptor-like 1
NM_003155	3.01822	0.00277145	2.26606e-05	0.0787313	NM_006762	7.01678	6.8604	7.26497	10.5117	10.8376	10.8011	129.498	116.195	153.806	1459.95	1830.01	1784.25	NM_006762	HG18	chr1	30977902	31003254	7805	NM_006762	LAPTM5	lysosomal associated multispanning membrane protein 5
XM_934364	2.87118	0.00404249	0.000212271	0.0672024	BC030975	5.4388	5.32983	5.47248	9.08347	9.46761	9.3534	43.3753	40.2196	44.3997	542.496	708.001	654.117	BC030975	HG18	chr2	102320148	102327612	9173	BC030975	IL1RL1	interleukin 1 receptor-like 1
LOG value is Log (base 2) of the quantile normalization value
t-test was used
