# Supplementary material for: Characterization of genome-wide TFCP2 targets in hepatocellular carcinoma: implication of targets FN1 and TJP1 in metastasis
Source: J Exp Clin Cancer Res. 2015 Jan 22;34(1):6. doi: 10.1186/s13046-015-0121-1 (PMC4311423; doi:10.1186/s13046-015-0121-1)
Supplement: Additional file 4: Table S4. — ChIP on chip assay in SK-HEP-1 cells to identify genes that were directly regulated by TFCP2. [file 13046_2015_121_MOESM4_ESM.xls]

PEAK_ID	CHROMOSOME	PEAK_START	PEAK_END	PEAK_SCORE	PEAK_FDR	FEATURE_TRACK	FEATURE_STRAND	FEATURE_START	FEATURE_END	FEATURE_TO_PEAK_DISTANCE	accession	Name	description	ncbi_gene_id	synonyms
0	chr14	41146231	41146602	1.651448	0	transcription_start_site	+	41146513	41146513	-96	NM_152447	LRFN5	leucine rich repeat and fibronectin type III domain containing 5	145581	C14orf146
0	chr14	41146231	41146602	1.651448	0	Primary Transcript	+	41146513	41443504	-148592	NM_152447	LRFN5	leucine rich repeat and fibronectin type III domain containing 5	145581	C14orf146
1	chr14	20221417	20221876	1.61259	0	transcription_start_site	+	20222175	20222175	-528	NM_001145	ANG	angiogenin, ribonuclease, RNase A family, 5	283	ALS9
1	chr14	20221417	20221876	1.61259	0	transcription_start_site	+	20222211	20222211	-564	NM_002937	RNASE4	ribonuclease, RNase A family, 4	6038	MGC9306
1	chr14	20221417	20221876	1.61259	0	transcription_start_site	+	20226771	20226771	-5124	NM_001097577	ANG	angiogenin, ribonuclease, RNase A family, 5	283	ALS9
1	chr14	20221417	20221876	1.61259	0	transcription_start_site	+	20226771	20226771	-5124	NM_194431	RNASE4	ribonuclease, RNase A family, 4	6038	MGC9306
1	chr14	20221417	20221876	1.61259	0	Primary Transcript	+	20222175	20232183	-5532	NM_001145	ANG	angiogenin, ribonuclease, RNase A family, 5	283	ALS9
1	chr14	20221417	20221876	1.61259	0	Primary Transcript	+	20226771	20232183	-7830	NM_001097577	ANG	angiogenin, ribonuclease, RNase A family, 5	283	ALS9
1	chr14	20221417	20221876	1.61259	0	Primary Transcript	+	20222211	20238598	-8758	NM_002937	RNASE4	ribonuclease, RNase A family, 4	6038	MGC9306
1	chr14	20221417	20221876	1.61259	0	Primary Transcript	+	20226771	20238598	-11038	NM_194431	RNASE4	ribonuclease, RNase A family, 4	6038	MGC9306
2	chr17	7963990	7964550	1.605638	0	transcription_start_site	-	7962585	7962585	-1685	NM_021628	ALOXE3	arachidonate lipoxygenase 3	59344	E-LOX
2	chr17	7963990	7964550	1.605638	0	Primary Transcript	-	7965023	7968127	2305	NM_032580	HES7	hairy and enhancer of split 7 (Drosophila)	84667	bHLHb37
2	chr17	7963990	7964550	1.605638	0	Primary Transcript	-	7939942	7962585	-13006	NM_021628	ALOXE3	arachidonate lipoxygenase 3	59344	E-LOX
3	chr19	50428928	50429293	1.515249	0	transcription_start_site	-	50429309	50429309	198	NM_138568	EXOC3L2	exocyst complex component 3-like 2	90332	FLJ36147
3	chr19	50428928	50429293	1.515249	0	Primary Transcript	-	50407718	50429309	-10597	NM_138568	EXOC3L2	exocyst complex component 3-like 2	90332	FLJ36147
4	chr18	42812429	42813696	1.391798	0	Primary Transcript	-	42812940	42815986	1400	NM_016427	TCEB3B	transcription elongation factor B polypeptide 3B (elongin A2)	51224	ELOA2
4	chr18	42812429	42813696	1.391798	0	transcription_start_site	-	42810447	42810447	-2615	NM_145653	TCEB3C	transcription elongation factor B polypeptide 3C (elongin A3)	162699	HsT829
4	chr18	42812429	42813696	1.391798	0	transcription_start_site	-	42810211	42810211	-2851	NM_001100817	TCEB3CL	transcription elongation factor B polypeptide 3C-like	728929	HsT828
4	chr18	42812429	42813696	1.391798	0	Primary Transcript	-	42808570	42810447	-3554	NM_145653	TCEB3C	transcription elongation factor B polypeptide 3C (elongin A3)	162699	HsT829
4	chr18	42812429	42813696	1.391798	0	Primary Transcript	-	42808570	42810211	-3672	NM_001100817	TCEB3CL	transcription elongation factor B polypeptide 3C-like	728929	HsT828
4	chr18	42812429	42813696	1.391798	0	Primary Transcript	+	42780784	42882611	-18635	NM_031303	KATNAL2	katanin p60 subunit A-like 2	83473	DKFZp667C165
5	chr5	88007330	88007693	1.354744	0	transcription_start_site	-	88004902	88004902	-2609	NR_024384	LOC645323	hypothetical LOC645323	645323	-
5	chr5	88007330	88007693	1.354744	0	Primary Transcript	-	87996019	88010018	-4493	NR_024383	LOC645323	hypothetical LOC645323	645323	-
5	chr5	88007330	88007693	1.354744	0	Primary Transcript	-	87996019	88004902	-7051	NR_024384	LOC645323	hypothetical LOC645323	645323	-
5	chr5	88007330	88007693	1.354744	0	Primary Transcript	-	87872352	88016376	-63147	NR_015436	LOC645323	hypothetical LOC645323	645323	-
6	chr14	64085969	64086518	1.321158	0	transcription_start_site	+	64086372	64086372	-128	NM_172365	C14orf50	chromosome 14 open reading frame 50	145376	-
6	chr14	64085969	64086518	1.321158	0	Primary Transcript	+	64086372	64125849	-19867	NM_172365	C14orf50	chromosome 14 open reading frame 50	145376	-
7	chr10	119293895	119294467	1.318684	0	transcription_start_site	-	119294569	119294569	388	NR_002791	EMX2OS	EMX2 opposite strand (non-protein coding)	196047	FLJ41539
7	chr10	119293895	119294467	1.318684	0	Primary Transcript	+	119291945	119299047	-1315	NM_004098	EMX2	empty spiracles homeobox 2	2018	-
7	chr10	119293895	119294467	1.318684	0	Primary Transcript	-	119233793	119294569	-30000	NR_002791	EMX2OS	EMX2 opposite strand (non-protein coding)	196047	FLJ41539
8	chr2	216224177	216224916	1.294321	0	transcription_start_site	-	216009036	216009036	-316	NM_212476	FN1	fibronectin 1	2335	FN
8	chr2	216224177	216224916	1.294321	0	Primary Transcript	-	215910957	216009036	-1416	NM_212476	FN1	fibronectin 1	2335	FN
8	chr2	14690484	14691037	1.296561	0	transcription_start_site	+	14690306	14690306	454	NM_145175	FAM84A	family with sequence similarity 84, member A	151354	FLJ35392
8	chr2	14690484	14691037	1.296561	0	Primary Transcript	+	14690306	14693898	-1341	NM_145175	FAM84A	family with sequence similarity 84, member A	151354	FLJ35392
9	chr20	43365922	43366599	1.287633	0	transcription_start_site	+	43368904	43368904	-2643	NM_014276	RBPJL	recombination signal binding protein for immunoglobulin kappa J region-like	11317	RBP-L
9	chr20	43365922	43366599	1.287633	0	Primary Transcript	-	43355500	43370381	-3320	NM_030590	MATN4	matrilin 4	8785	FLJ14417
9	chr20	43365922	43366599	1.287633	0	Primary Transcript	-	43355500	43370381	-3320	NM_003833	MATN4	matrilin 4	8785	FLJ14417
9	chr20	43365922	43366599	1.287633	0	Primary Transcript	-	43355500	43370381	-3320	NM_030592	MATN4	matrilin 4	8785	FLJ14417
9	chr20	43365922	43366599	1.287633	0	Primary Transcript	+	43368904	43379878	-8130	NM_014276	RBPJL	recombination signal binding protein for immunoglobulin kappa J region-like	11317	RBP-L
10	chr5	92945089	92945467	1.278421	0	transcription_start_site	+	92944798	92944798	480	NM_005654	NR2F1	nuclear receptor subfamily 2, group F, member 1	7025	COUP-TFI
10	chr5	92945089	92945467	1.278421	0	transcription_start_site	-	92942759	92942759	-2519	NR_021490	FLJ42709	hypothetical LOC441094	441094	DKFZp686H18199
10	chr5	92945089	92945467	1.278421	0	transcription_start_site	-	92942709	92942709	-2569	NR_021491	FLJ42709	hypothetical LOC441094	441094	DKFZp686H18199
10	chr5	92945089	92945467	1.278421	0	Primary Transcript	+	92944798	92955542	-4892	NM_005654	NR2F1	nuclear receptor subfamily 2, group F, member 1	7025	COUP-TFI
10	chr5	92945089	92945467	1.278421	0	Primary Transcript	-	92903333	92942759	-22232	NR_021490	FLJ42709	hypothetical LOC441094	441094	DKFZp686H18199
10	chr5	92945089	92945467	1.278421	0	Primary Transcript	-	92772257	92942709	-87795	NR_021491	FLJ42709	hypothetical LOC441094	441094	DKFZp686H18199
11	chr17	34563456	34564001	1.26667	0	transcription_start_site	-	34561428	34561428	-2300	NM_020405	PLXDC1	plexin domain containing 1	57125	DKFZp686F0937
11	chr17	34563456	34564001	1.26667	0	Primary Transcript	-	34473082	34561428	-46473	NM_020405	PLXDC1	plexin domain containing 1	57125	DKFZp686F0937
12	chr3	114734064	114734741	1.239561	0	transcription_start_site	+	114733907	114733907	495	NM_017699	SIDT1	SID1 transmembrane family, member 1	54847	B830021E24Rik
12	chr3	114734064	114734741	1.239561	0	Primary Transcript	+	114733907	114831112	-48107	NM_017699	SIDT1	SID1 transmembrane family, member 1	54847	B830021E24Rik
13	chr6	26645433	26645876	1.226152	0	transcription_start_site	+	26646550	26646550	-895	NM_006353	HMGN4	high mobility group nucleosomal binding domain 4	10473	HMG17L3
13	chr6	26645433	26645876	1.226152	0	Primary Transcript	+	26646550	26655143	-5192	NM_006353	HMGN4	high mobility group nucleosomal binding domain 4	10473	HMG17L3
14	chr2	86418636	86419099	1.222472	0	transcription_start_site	-	86418288	86418288	-579	NM_022912	REEP1	receptor accessory protein 1	65055	C2orf23
14	chr2	86418636	86419099	1.222472	0	Primary Transcript	-	86294630	86418288	-62408	NM_022912	REEP1	receptor accessory protein 1	65055	C2orf23
15	chr15	21483991	21484562	1.210405	0	transcription_start_site	-	21483543	21483543	-733	NM_002487	NDN	necdin homolog (mouse)	4692	HsT16328
15	chr15	21483991	21484562	1.210405	0	Primary Transcript	-	21481646	21483543	-1682	NM_002487	NDN	necdin homolog (mouse)	4692	HsT16328
16	chr13_random	62163	63578	1.182301	0	transcription_start_site	+	64202	64202	-1331	NM_001145711
16	chr13_random	62163	63578	1.182301	0	Primary Transcript	+	64202	66595	-2528	NM_001145711
17	chr4	122906090	122906448	1.175909	0	Primary Transcript	+	122905189	122907412	-31	NR_024365	LOC100192379	hypothetical LOC100192379	100192379	pp12613
17	chr4	122906090	122906448	1.175909	0	transcription_start_site	-	122905790	122905790	-479	NM_152399	TMEM155	transmembrane protein 155	132332	FLJ30834
17	chr4	122906090	122906448	1.175909	0	transcription_start_site	+	122905189	122905189	1080	NR_024365	LOC100192379	hypothetical LOC100192379	100192379	pp12613
17	chr4	122906090	122906448	1.175909	0	Primary Transcript	-	122899534	122905790	-3607	NM_152399	TMEM155	transmembrane protein 155	132332	FLJ30834
18	chr12	31114846	31115641	1.163144	0	transcription_start_site	+	31118045	31118045	-2801	NM_152438	DDX11	DEAD/H (Asp-Glu-Ala-Asp/His) box polypeptide 11	1663	CHL1
18	chr12	31114846	31115641	1.163144	0	transcription_start_site	+	31118045	31118045	-2801	NM_030653	DDX11	DEAD/H (Asp-Glu-Ala-Asp/His) box polypeptide 11	1663	CHL1
18	chr12	31114846	31115641	1.163144	0	transcription_start_site	+	31118045	31118045	-2801	NM_004399	DDX11	DEAD/H (Asp-Glu-Ala-Asp/His) box polypeptide 11	1663	CHL1
18	chr12	31114846	31115641	1.163144	0	Primary Transcript	+	31118045	31148992	-18275	NM_152438	DDX11	DEAD/H (Asp-Glu-Ala-Asp/His) box polypeptide 11	1663	CHL1
18	chr12	31114846	31115641	1.163144	0	Primary Transcript	+	31118045	31148992	-18275	NM_030653	DDX11	DEAD/H (Asp-Glu-Ala-Asp/His) box polypeptide 11	1663	CHL1
18	chr12	31114846	31115641	1.163144	0	Primary Transcript	+	31118045	31148992	-18275	NM_004399	DDX11	DEAD/H (Asp-Glu-Ala-Asp/His) box polypeptide 11	1663	CHL1
19	chr3	112273973	112274326	1.147056	0	transcription_start_site	+	112273554	112273554	595	NM_015480	PVRL3	poliovirus receptor-related 3	25945	CD113
19	chr3	112273973	112274326	1.147056	0	Primary Transcript	+	112273554	112335752	-30503	NM_015480	PVRL3	poliovirus receptor-related 3	25945	CD113
20	chr17	15844451	15845018	1.123947	0	transcription_start_site	-	15843731	15843731	-1003	NM_001042697	ZSWIM7	zinc finger, SWIM-type containing 7	125150	SWS1
20	chr17	15844451	15845018	1.123947	0	transcription_start_site	-	15843731	15843731	-1003	NM_001042698	ZSWIM7	zinc finger, SWIM-type containing 7	125150	SWS1
20	chr17	15844451	15845018	1.123947	0	transcription_start_site	+	15843506	15843506	1228	NM_017775	TTC19	tetratricopeptide repeat domain 19	54902	2010204O13Rik
20	chr17	15844451	15845018	1.123947	0	Primary Transcript	-	15820599	15843731	-12569	NM_001042697	ZSWIM7	zinc finger, SWIM-type containing 7	125150	SWS1
20	chr17	15844451	15845018	1.123947	0	Primary Transcript	-	15820599	15843731	-12569	NM_001042698	ZSWIM7	zinc finger, SWIM-type containing 7	125150	SWS1
20	chr17	15844451	15845018	1.123947	0	Primary Transcript	+	15843506	15872821	-13429	NM_017775	TTC19	tetratricopeptide repeat domain 19	54902	2010204O13Rik
21	chr10	13240972	13241338	1.111462	0	transcription_start_site	+	13243586	13243586	-2431	NM_182751	MCM10	minichromosome maintenance complex component 10	55388	CNA43
21	chr10	13240972	13241338	1.111462	0	transcription_start_site	+	13243586	13243586	-2431	NM_018518	MCM10	minichromosome maintenance complex component 10	55388	CNA43
21	chr10	13240972	13241338	1.111462	0	Primary Transcript	+	13243586	13293110	-27193	NM_182751	MCM10	minichromosome maintenance complex component 10	55388	CNA43
21	chr10	13240972	13241338	1.111462	0	Primary Transcript	+	13243586	13293110	-27193	NM_018518	MCM10	minichromosome maintenance complex component 10	55388	CNA43
22	chr11	617585	618070	1.099515	0	transcription_start_site	-	617173	617173	-654	NM_021920	SCT	secretin	6343	-
22	chr11	617585	618070	1.099515	0	Primary Transcript	-	616312	617173	-1085	NM_021920	SCT	secretin	6343	-
22	chr11	617585	618070	1.099515	0	transcription_start_site	-	615007	615007	-2820	NM_031264	CDHR5	cadherin-related family member 5	53841	FLJ20219
22	chr11	617585	618070	1.099515	0	transcription_start_site	-	615007	615007	-2820	NM_021924	CDHR5	cadherin-related family member 5	53841	FLJ20219
22	chr11	617585	618070	1.099515	0	Primary Transcript	-	606574	615007	-7037	NM_021924	CDHR5	cadherin-related family member 5	53841	FLJ20219
22	chr11	617585	618070	1.099515	0	Primary Transcript	-	606574	615007	-7037	NM_031264	CDHR5	cadherin-related family member 5	53841	FLJ20219
23	chr6	12117530	12117780	1.094105	0	transcription_start_site	+	12120709	12120709	-3054	NM_002114	HIVEP1	human immunodeficiency virus type I enhancer binding protein 1	3096	CIRIP
23	chr6	12117530	12117780	1.094105	0	Primary Transcript	+	12120709	12273218	-79308	NM_002114	HIVEP1	human immunodeficiency virus type I enhancer binding protein 1	3096	CIRIP
24	chr6	101020017	101020469	1.094105	0	transcription_start_site	-	101018272	101018272	-1971	NM_005068	SIM1	single-minded homolog 1 (Drosophila)	6492	bHLHe14
24	chr6	101020017	101020469	1.094105	0	Primary Transcript	-	100943470	101018272	-39372	NM_005068	SIM1	single-minded homolog 1 (Drosophila)	6492	bHLHe14
25	chr1	215379222	215379596	1.092437	0	transcription_start_site	-	215377720	215377720	-1689	NM_001134285	ESRRG	estrogen-related receptor gamma	2104	DKFZp781L1617
25	chr1	215379222	215379596	1.092437	0	Primary Transcript	-	214743218	215377720	-318940	NM_001134285	ESRRG	estrogen-related receptor gamma	2104	DKFZp781L1617
26	chr12	9494892	9495257	1.089294	0	transcription_start_site	-	9492035	9492035	-3039	NM_004400	DDX12	DEAD/H (Asp-Glu-Ala-Asp/His) box polypeptide 12	440081	CHLR2
26	chr12	9494892	9495257	1.089294	0	Primary Transcript	-	9461554	9492035	-18280	NM_004400	DDX12	DEAD/H (Asp-Glu-Ala-Asp/His) box polypeptide 12	440081	CHLR2
27	chr5	180566131	180566682	1.087612	0	transcription_start_site	-	180564783	180564783	-1623	NM_033342	TRIM7	tripartite motif-containing 7	81786	GNIP
27	chr5	180566131	180566682	1.087612	0	transcription_start_site	-	180564783	180564783	-1623	NM_203293	TRIM7	tripartite motif-containing 7	81786	GNIP
27	chr5	180566131	180566682	1.087612	0	transcription_start_site	-	180563946	180563946	-2460	NM_203295	TRIM7	tripartite motif-containing 7	81786	GNIP
27	chr5	180566131	180566682	1.087612	0	transcription_start_site	-	180563946	180563946	-2460	NM_203296	TRIM7	tripartite motif-containing 7	81786	GNIP
27	chr5	180566131	180566682	1.087612	0	transcription_start_site	-	180563946	180563946	-2460	NM_203294	TRIM7	tripartite motif-containing 7	81786	GNIP
27	chr5	180566131	180566682	1.087612	0	Primary Transcript	-	180562728	180564783	-2651	NM_033342	TRIM7	tripartite motif-containing 7	81786	GNIP
27	chr5	180566131	180566682	1.087612	0	Primary Transcript	-	180553529	180564783	-7250	NM_203293	TRIM7	tripartite motif-containing 7	81786	GNIP
27	chr5	180566131	180566682	1.087612	0	Primary Transcript	-	180553529	180563946	-7669	NM_203294	TRIM7	tripartite motif-containing 7	81786	GNIP
27	chr5	180566131	180566682	1.087612	0	Primary Transcript	-	180553529	180563946	-7669	NM_203295	TRIM7	tripartite motif-containing 7	81786	GNIP
27	chr5	180566131	180566682	1.087612	0	Primary Transcript	-	180553529	180563946	-7669	NM_203296	TRIM7	tripartite motif-containing 7	81786	GNIP
28	chr14	41145081	41145452	1.068584	0	transcription_start_site	+	41146513	41146513	-1246	NM_152447	LRFN5	leucine rich repeat and fibronectin type III domain containing 5	145581	C14orf146
28	chr14	41145081	41145452	1.068584	0	Primary Transcript	+	41146513	41443504	-149742	NM_152447	LRFN5	leucine rich repeat and fibronectin type III domain containing 5	145581	C14orf146
29	chr7	39615232	39616019	1.065249	0	transcription_start_site	+	39615610	39615610	15	NR_024390	LOC646999	akirin 1 pseudogene	646999	FLJ57706
29	chr7	39615232	39616019	1.065249	0	Primary Transcript	+	39615610	39618212	-1285	NR_024390	LOC646999	akirin 1 pseudogene	646999	FLJ57706
30	chr7	45095679	45096052	1.065249	0	transcription_start_site	-	45095018	45095018	-847	NM_001146334	NACAD	NAC alpha domain containing	23148	KIAA0363
30	chr7	45095679	45096052	1.065249	0	Primary Transcript	-	45086561	45095018	-5076	NM_001146334	NACAD	NAC alpha domain containing	23148	KIAA0363
31	chr6	19944916	19945363	1.056377	0	transcription_start_site	+	19945595	19945595	-455	NM_001546	ID4	inhibitor of DNA binding 4, dominant negative helix-loop-helix protein	3400	IDB4
31	chr6	19944916	19945363	1.056377	0	Primary Transcript	+	19945595	19948894	-2105	NM_001546	ID4	inhibitor of DNA binding 4, dominant negative helix-loop-helix protein	3400	IDB4
32	chr6	24233102	24233789	1.056377	0	transcription_start_site	+	24234392	24234392	-946	NM_080723	NRSN1	neurensin 1	140767	VMP
32	chr6	24233102	24233789	1.056377	0	Primary Transcript	+	24234392	24255736	-11618	NM_080723	NRSN1	neurensin 1	140767	VMP
33	chr6	25248167	25248507	1.056377	0	transcription_start_site	-	25246030	25246030	-2307	NR_002174	CMAH	cytidine monophosphate-N-acetylneuraminic acid hydroxylase (CMP-N-acetylneuraminate monooxygenase) pseudogene	8418	CMAHP
33	chr6	25248167	25248507	1.056377	0	Primary Transcript	-	25189273	25246030	-30685	NR_002174	CMAH	cytidine monophosphate-N-acetylneuraminic acid hydroxylase (CMP-N-acetylneuraminate monooxygenase) pseudogene	8418	CMAHP
34	chr6	74290376	74290639	1.056377	0	transcription_start_site	-	74287476	74287476	-3031	NM_001402	EEF1A1	eukaryotic translation elongation factor 1 alpha 1	1915	CCS-3
34	chr6	74290376	74290639	1.056377	0	Primary Transcript	-	74282193	74287476	-5673	NM_001402	EEF1A1	eukaryotic translation elongation factor 1 alpha 1	1915	CCS-3
35	chr20	24396748	24397091	1.055144	0	transcription_start_site	+	24397834	24397834	-914	NM_024893	TMEM90B	transmembrane protein 90B	79953	C20orf39
35	chr20	24396748	24397091	1.055144	0	Primary Transcript	+	24397834	24595167	-99581	NM_024893	TMEM90B	transmembrane protein 90B	79953	C20orf39
36	chr5	180567107	180567564	1.04945	0	transcription_start_site	-	180564783	180564783	-2552	NM_033342	TRIM7	tripartite motif-containing 7	81786	GNIP
36	chr5	180567107	180567564	1.04945	0	transcription_start_site	-	180564783	180564783	-2552	NM_203293	TRIM7	tripartite motif-containing 7	81786	GNIP
36	chr5	180567107	180567564	1.04945	0	transcription_start_site	-	180563946	180563946	-3389	NM_203294	TRIM7	tripartite motif-containing 7	81786	GNIP
36	chr5	180567107	180567564	1.04945	0	transcription_start_site	-	180563946	180563946	-3389	NM_203295	TRIM7	tripartite motif-containing 7	81786	GNIP
36	chr5	180567107	180567564	1.04945	0	transcription_start_site	-	180563946	180563946	-3389	NM_203296	TRIM7	tripartite motif-containing 7	81786	GNIP
36	chr5	180567107	180567564	1.04945	0	Primary Transcript	-	180562728	180564783	-3580	NM_033342	TRIM7	tripartite motif-containing 7	81786	GNIP
36	chr5	180567107	180567564	1.04945	0	Primary Transcript	-	180553529	180564783	-8179	NM_203293	TRIM7	tripartite motif-containing 7	81786	GNIP
36	chr5	180567107	180567564	1.04945	0	Primary Transcript	-	180553529	180563946	-8598	NM_203294	TRIM7	tripartite motif-containing 7	81786	GNIP
36	chr5	180567107	180567564	1.04945	0	Primary Transcript	-	180553529	180563946	-8598	NM_203295	TRIM7	tripartite motif-containing 7	81786	GNIP
36	chr5	180567107	180567564	1.04945	0	Primary Transcript	-	180553529	180563946	-8598	NM_203296	TRIM7	tripartite motif-containing 7	81786	GNIP
37	chr8	54952819	54954340	1.044733	0	transcription_start_site	+	54955994	54955994	-2414	NM_003702	RGS20	regulator of G-protein signaling 20	8601	RGSZ1
37	chr8	54952819	54954340	1.044733	0	Primary Transcript	+	54926920	55034414	-27087	NM_170587	RGS20	regulator of G-protein signaling 20	8601	RGSZ1
37	chr8	54952819	54954340	1.044733	0	Primary Transcript	+	54955994	55034414	-41624	NM_003702	RGS20	regulator of G-protein signaling 20	8601	RGSZ1
38	chr4	5946030	5946843	1.038719	0	transcription_start_site	-	5945686	5945686	-750	NM_001014809	CRMP1	collapsin response mediator protein 1	1400	CRMP-1
38	chr4	5946030	5946843	1.038719	0	transcription_start_site	-	5941216	5941216	-5220	NM_001313	CRMP1	collapsin response mediator protein 1	1400	CRMP-1
38	chr4	5946030	5946843	1.038719	0	Primary Transcript	-	5873391	5945686	-36898	NM_001014809	CRMP1	collapsin response mediator protein 1	1400	CRMP-1
38	chr4	5946030	5946843	1.038719	0	Primary Transcript	-	5873391	5941216	-39133	NM_001313	CRMP1	collapsin response mediator protein 1	1400	CRMP-1
39	chr1	29435969	29436334	1.03871	0	transcription_start_site	+	29435633	29435633	518	NM_133178	PTPRU	protein tyrosine phosphatase, receptor type, U	10076	FLJ37530
39	chr1	29435969	29436334	1.03871	0	transcription_start_site	+	29435633	29435633	518	NM_133177	PTPRU	protein tyrosine phosphatase, receptor type, U	10076	FLJ37530
39	chr1	29435969	29436334	1.03871	0	transcription_start_site	+	29435633	29435633	518	NM_005704	PTPRU	protein tyrosine phosphatase, receptor type, U	10076	FLJ37530
39	chr1	29435969	29436334	1.03871	0	Primary Transcript	+	29435633	29525903	-44616	NM_133177	PTPRU	protein tyrosine phosphatase, receptor type, U	10076	FLJ37530
39	chr1	29435969	29436334	1.03871	0	Primary Transcript	+	29435633	29525903	-44616	NM_133178	PTPRU	protein tyrosine phosphatase, receptor type, U	10076	FLJ37530
39	chr1	29435969	29436334	1.03871	0	Primary Transcript	+	29435633	29525903	-44616	NM_005704	PTPRU	protein tyrosine phosphatase, receptor type, U	10076	FLJ37530
40	chr5	180581187	180581543	1.030369	0	transcription_start_site	+	180582911	180582911	-1546	NM_201627	TRIM41	tripartite motif-containing 41	90933	MGC1127
40	chr5	180581187	180581543	1.030369	0	transcription_start_site	+	180582911	180582911	-1546	NM_033549	TRIM41	tripartite motif-containing 41	90933	MGC1127
40	chr5	180581187	180581543	1.030369	0	Primary Transcript	+	180582911	180595414	-7797	NM_201627	TRIM41	tripartite motif-containing 41	90933	MGC1127
40	chr5	180581187	180581543	1.030369	0	Primary Transcript	+	180582911	180595414	-7797	NM_033549	TRIM41	tripartite motif-containing 41	90933	MGC1127
41	chr10	105717585	105717936	1.017271	0	transcription_start_site	+	105717459	105717459	301	NM_014720	SLK	STE20-like kinase	9748	KIAA0204
41	chr10	105717585	105717936	1.017271	0	Primary Transcript	+	105717459	105777332	-29635	NM_014720	SLK	STE20-like kinase	9748	KIAA0204
42	chr10	108913489	108913740	1.017271	0	transcription_start_site	-	108914282	108914282	667	NM_052918	SORCS1	sortilin-related VPS10 domain containing receptor 1	114815	FLJ41758
42	chr10	108913489	108913740	1.017271	0	transcription_start_site	-	108914282	108914282	667	NM_001013031	SORCS1	sortilin-related VPS10 domain containing receptor 1	114815	FLJ41758
42	chr10	108913489	108913740	1.017271	0	Primary Transcript	-	108323410	108914282	-294768	NM_052918	SORCS1	sortilin-related VPS10 domain containing receptor 1	114815	FLJ41758
42	chr10	108913489	108913740	1.017271	0	Primary Transcript	-	108323410	108914282	-294768	NM_001013031	SORCS1	sortilin-related VPS10 domain containing receptor 1	114815	FLJ41758
43	chr14	92458296	92458642	1.010297	0	transcription_start_site	+	92459197	92459197	-728	NM_001275	CHGA	chromogranin A (parathyroid secretory protein 1)	1113	CGA
43	chr14	92458296	92458642	1.010297	0	Primary Transcript	+	92459197	92471393	-6826	NM_001275	CHGA	chromogranin A (parathyroid secretory protein 1)	1113	CGA
44	chr7	27171627	27171964	1.009183	0	transcription_start_site	-	27171674	27171674	-121	NM_152739	HOXA9	homeobox A9	3205	ABD-B
44	chr7	27171627	27171964	1.009183	0	Primary Transcript	-	27168581	27171674	-1668	NM_152739	HOXA9	homeobox A9	3205	ABD-B
45	chr12	101873526	101874105	0.996981	0	transcription_start_site	+	101875581	101875581	-1765	NM_004316	ASCL1	achaete-scute complex homolog 1 (Drosophila)	429	ASH1
45	chr12	101873526	101874105	0.996981	0	Primary Transcript	+	101875581	101878424	-3187	NM_004316	ASCL1	achaete-scute complex homolog 1 (Drosophila)	429	ASH1
46	chr5	170667531	170668080	0.992207	0	transcription_start_site	+	170668892	170668892	-1086	NM_021025	TLX3	T-cell leukemia homeobox 3	30012	HOX11L2
46	chr5	170667531	170668080	0.992207	0	Primary Transcript	+	170668892	170671743	-2512	NM_021025	TLX3	T-cell leukemia homeobox 3	30012	HOX11L2
47	chr1	1158829	1159624	0.984984	0	Primary Transcript	+	1157491	1160283	339	NM_080605	B3GALT6	UDP-Gal:betaGal beta 1,3-galactosyltransferase polypeptide 6	126792	beta3GalT6
47	chr1	1158829	1159624	0.984984	0	transcription_start_site	-	1157310	1157310	-1916	NM_016547	SDF4	stromal cell derived factor 4	51150	Cab45
47	chr1	1158829	1159624	0.984984	0	transcription_start_site	-	1157310	1157310	-1916	NM_016176	SDF4	stromal cell derived factor 4	51150	Cab45
47	chr1	1158829	1159624	0.984984	0	Primary Transcript	-	1142150	1157310	-9496	NM_016547	SDF4	stromal cell derived factor 4	51150	Cab45
47	chr1	1158829	1159624	0.984984	0	Primary Transcript	-	1142150	1157310	-9496	NM_016176	SDF4	stromal cell derived factor 4	51150	Cab45
48	chr1	92267368	92267833	0.984984	0	transcription_start_site	+	92268120	92268120	-519	NM_173567	EPHX4	epoxide hydrolase 4	253152	ABHD7
48	chr1	92267368	92267833	0.984984	0	Primary Transcript	+	92268120	92301681	-17300	NM_173567	EPHX4	epoxide hydrolase 4	253152	ABHD7
49	chr2	27127111	27127558	0.981682	0	transcription_start_site	+	27127994	27127994	-659	NM_021831	AGBL5	ATP/GTP binding protein-like 5	60509	FLJ21839
49	chr2	27127111	27127558	0.981682	0	transcription_start_site	+	27127994	27127994	-659	NM_001035507	AGBL5	ATP/GTP binding protein-like 5	60509	FLJ21839
49	chr2	27127111	27127558	0.981682	0	Primary Transcript	+	27127994	27135907	-4616	NM_001035507	AGBL5	ATP/GTP binding protein-like 5	60509	FLJ21839
49	chr2	27127111	27127558	0.981682	0	Primary Transcript	+	27127994	27146994	-10159	NM_021831	AGBL5	ATP/GTP binding protein-like 5	60509	FLJ21839
50	chr2	53940983	53941555	0.981682	0	transcription_start_site	-	53940630	53940630	-639	NM_006794	GPR75	G protein-coupled receptor 75	10936	GPRchr2
50	chr2	53940983	53941555	0.981682	0	Primary Transcript	-	53933553	53940630	-4177	NM_006794	GPR75	G protein-coupled receptor 75	10936	GPRchr2
51	chr17	32368461	32368918	0.981224	0	transcription_start_site	+	32368611	32368611	78	NM_005568	LHX1	LIM homeobox 1	3975	LIM-1
51	chr17	32368461	32368918	0.981224	0	Primary Transcript	+	32368611	32374607	-2919	NM_005568	LHX1	LIM homeobox 1	3975	LIM-1
52	chr14	100262323	100262664	0.97144	0	transcription_start_site	+	100263005	100263005	-511	NM_003836	DLK1	delta-like 1 homolog (Drosophila)	8788	DLK
52	chr14	100262323	100262664	0.97144	0	Primary Transcript	+	100263005	100271212	-4615	NM_003836	DLK1	delta-like 1 homolog (Drosophila)	8788	DLK
53	chr1	37273522	37273976	0.967075	0	transcription_start_site	-	37272431	37272431	-1318	NM_000831	GRIK3	glutamate receptor, ionotropic, kainate 3	2899	EAA5
53	chr1	37273522	37273976	0.967075	0	Primary Transcript	-	37033714	37272431	-120676	NM_000831	GRIK3	glutamate receptor, ionotropic, kainate 3	2899	EAA5
54	chr20	43366662	43367007	0.965725	0	transcription_start_site	+	43368904	43368904	-2069	NM_014276	RBPJL	recombination signal binding protein for immunoglobulin kappa J region-like	11317	RBP-L
54	chr20	43366662	43367007	0.965725	0	Primary Transcript	-	43355500	43370381	-3894	NM_030590	MATN4	matrilin 4	8785	FLJ14417
54	chr20	43366662	43367007	0.965725	0	Primary Transcript	-	43355500	43370381	-3894	NM_003833	MATN4	matrilin 4	8785	FLJ14417
54	chr20	43366662	43367007	0.965725	0	Primary Transcript	-	43355500	43370381	-3894	NM_030592	MATN4	matrilin 4	8785	FLJ14417
54	chr20	43366662	43367007	0.965725	0	Primary Transcript	+	43368904	43379878	-7556	NM_014276	RBPJL	recombination signal binding protein for immunoglobulin kappa J region-like	11317	RBP-L
55	chr17	14147462	14147927	0.963383	0	transcription_start_site	+	14147781	14147781	-86	NR_026880	MGC12916	hypothetical protein MGC12916	84815	-
55	chr17	14147462	14147927	0.963383	0	Primary Transcript	+	14147781	14149786	-1089	NR_026880	MGC12916	hypothetical protein MGC12916	84815	-
55	chr17	14147462	14147927	0.963383	0	Primary Transcript	+	14145230	14190217	-20029	NM_006041	HS3ST3B1	heparan sulfate (glucosamine) 3-O-sulfotransferase 3B1	9953	30ST3B1
56	chr17	53921120	53921495	0.963383	0	transcription_start_site	-	53920758	53920758	-549	NM_001080439	HSF5	heat shock transcription factor family member 5	124535	FLJ40311
56	chr17	53921120	53921495	0.963383	0	Primary Transcript	-	53921891	53950250	14763	NM_004687	MTMR4	myotubularin related protein 4	9110	FYVE-DSP2
56	chr17	53921120	53921495	0.963383	0	Primary Transcript	-	53852527	53920758	-34665	NM_001080439	HSF5	heat shock transcription factor family member 5	124535	FLJ40311
57	chr5	114543704	114544281	0.954045	0	transcription_start_site	-	114544142	114544142	149	NM_001017398	TRIM36	tripartite motif-containing 36	55521	HAPRIN
57	chr5	114543704	114544281	0.954045	0	transcription_start_site	-	114544142	114544142	149	NM_001017397	TRIM36	tripartite motif-containing 36	55521	HAPRIN
57	chr5	114543704	114544281	0.954045	0	transcription_start_site	-	114544142	114544142	149	NM_018700	TRIM36	tripartite motif-containing 36	55521	HAPRIN
57	chr5	114543704	114544281	0.954045	0	Primary Transcript	-	114541134	114544142	-1354	NM_001017398	TRIM36	tripartite motif-containing 36	55521	HAPRIN
57	chr5	114543704	114544281	0.954045	0	Primary Transcript	-	114534698	114544142	-4572	NM_001017397	TRIM36	tripartite motif-containing 36	55521	HAPRIN
57	chr5	114543704	114544281	0.954045	0	Primary Transcript	-	114488357	114544142	-27743	NM_018700	TRIM36	tripartite motif-containing 36	55521	HAPRIN
58	chr7	20792247	20792736	0.953117	0	transcription_start_site	-	20793033	20793033	541	NM_198956	SP8	Sp8 transcription factor	221833	BTD
58	chr7	20792247	20792736	0.953117	0	transcription_start_site	-	20793033	20793033	541	NM_182700	SP8	Sp8 transcription factor	221833	BTD
58	chr7	20792247	20792736	0.953117	0	Primary Transcript	-	20788419	20793033	-1765	NM_198956	SP8	Sp8 transcription factor	221833	BTD
58	chr7	20792247	20792736	0.953117	0	Primary Transcript	-	20788419	20793033	-1765	NM_182700	SP8	Sp8 transcription factor	221833	BTD
59	chr7	158631349	158631827	0.953117	0	transcription_start_site	-	158630410	158630410	-1178	NM_003382	VIPR2	vasoactive intestinal peptide receptor 2	7434	FLJ16511
59	chr7	158631349	158631827	0.953117	0	Primary Transcript	-	158513626	158630410	-59570	NM_003382	VIPR2	vasoactive intestinal peptide receptor 2	7434	FLJ16511
60	chr8	133562808	133563382	0.951453	0	transcription_start_site	-	133562186	133562186	-909	NM_004519	KCNQ3	potassium voltage-gated channel, KQT-like subfamily, member 3	3786	BFNC2
60	chr8	133562808	133563382	0.951453	0	Primary Transcript	-	133210437	133562186	-176783	NM_004519	KCNQ3	potassium voltage-gated channel, KQT-like subfamily, member 3	3786	BFNC2
61	chr17	75623485	75623893	0.945543	0	transcription_start_site	-	75624242	75624242	553	NM_019020	TBC1D16	TBC1 domain family, member 16	125058	FLJ20748
61	chr17	75623485	75623893	0.945543	0	transcription_start_site	+	75625029	75625029	-1340	NM_017950	CCDC40	coiled-coil domain containing 40	55036	FLJ20753
61	chr17	75623485	75623893	0.945543	0	Primary Transcript	+	75625029	75689007	-33329	NM_017950	CCDC40	coiled-coil domain containing 40	55036	FLJ20753
61	chr17	75623485	75623893	0.945543	0	Primary Transcript	-	75528413	75624242	-47361	NM_019020	TBC1D16	TBC1 domain family, member 16	125058	FLJ20748
62	chr2	86941758	86942332	0.944638	0	transcription_start_site	-	86942549	86942549	504	NM_172213	CD8B	CD8b molecule	926	CD8B1
62	chr2	86941758	86942332	0.944638	0	transcription_start_site	-	86942549	86942549	504	NM_172099	CD8B	CD8b molecule	926	CD8B1
62	chr2	86941758	86942332	0.944638	0	transcription_start_site	-	86942549	86942549	504	NM_004931	CD8B	CD8b molecule	926	CD8B1
62	chr2	86941758	86942332	0.944638	0	transcription_start_site	-	86942549	86942549	504	NM_172101	CD8B	CD8b molecule	926	CD8B1
62	chr2	86941758	86942332	0.944638	0	transcription_start_site	-	86942549	86942549	504	NM_172102	CD8B	CD8b molecule	926	CD8B1
62	chr2	86941758	86942332	0.944638	0	Primary Transcript	-	86922199	86942549	-9671	NM_172099	CD8B	CD8b molecule	926	CD8B1
62	chr2	86941758	86942332	0.944638	0	Primary Transcript	-	86922199	86942549	-9671	NM_004931	CD8B	CD8b molecule	926	CD8B1
62	chr2	86941758	86942332	0.944638	0	Primary Transcript	-	86895970	86942549	-22785	NM_172101	CD8B	CD8b molecule	926	CD8B1
62	chr2	86941758	86942332	0.944638	0	Primary Transcript	-	86895970	86942549	-22785	NM_172213	CD8B	CD8b molecule	926	CD8B1
62	chr2	86941758	86942332	0.944638	0	Primary Transcript	-	86895970	86942549	-22785	NM_172102	CD8B	CD8b molecule	926	CD8B1
63	chr6	335982	336321	0.943194	0	transcription_start_site	+	336751	336751	-599	NM_002460	IRF4	interferon regulatory factor 4	3662	LSIRF
63	chr6	335982	336321	0.943194	0	Primary Transcript	+	336751	356443	-10445	NM_002460	IRF4	interferon regulatory factor 4	3662	LSIRF
64	chr10	23520095	23520437	0.941917	0	transcription_start_site	+	23521465	23521465	-1199	NM_178161	PTF1A	pancreas specific transcription factor, 1a	256297	PTF1-p48
64	chr10	23520095	23520437	0.941917	0	Primary Transcript	+	23521465	23523187	-2060	NM_178161	PTF1A	pancreas specific transcription factor, 1a	256297	PTF1-p48
65	chr15	43280298	43281187	0.937088	0	transcription_start_site	-	43280665	43280665	-77	NM_138356	SHF	Src homology 2 domain containing F	90525	MGC126650
65	chr15	43280298	43281187	0.937088	0	Primary Transcript	-	43246703	43280665	-17058	NM_138356	SHF	Src homology 2 domain containing F	90525	MGC126650
66	chr16	1603273	1603765	0.935171	0	transcription_start_site	+	1604641	1604641	-1122	NM_020825	CRAMP1L	Crm, cramped-like (Drosophila)	57585	HN1L
66	chr16	1603273	1603765	0.935171	0	transcription_start_site	-	1602110	1602110	-1409	NM_014714	IFT140	intraflagellar transport 140 homolog (Chlamydomonas)	9742	DKFZp564L232
66	chr16	1603273	1603765	0.935171	0	Primary Transcript	+	1604641	1667908	-32755	NM_020825	CRAMP1L	Crm, cramped-like (Drosophila)	57585	HN1L
66	chr16	1603273	1603765	0.935171	0	Primary Transcript	-	1500429	1602110	-52249	NM_014714	IFT140	intraflagellar transport 140 homolog (Chlamydomonas)	9742	DKFZp564L232
67	chr5	72452621	72452958	0.934964	0	transcription_start_site	+	72452157	72452157	632	NM_173490	TMEM171	transmembrane protein 171	134285	PRP2
67	chr5	72452621	72452958	0.934964	0	Primary Transcript	+	72452157	72463397	-4987	NM_173490	TMEM171	transmembrane protein 171	134285	PRP2
68	chr5	170668459	170668832	0.934964	0	transcription_start_site	+	170668892	170668892	-246	NM_021025	TLX3	T-cell leukemia homeobox 3	30012	HOX11L2
68	chr5	170668459	170668832	0.934964	0	Primary Transcript	+	170668892	170671743	-1672	NM_021025	TLX3	T-cell leukemia homeobox 3	30012	HOX11L2
69	chr5	37869873	37870112	0.934964	0.00877	transcription_start_site	-	37870655	37870655	662	NM_199234	GDNF	glial cell derived neurotrophic factor	2668	ATF1
69	chr5	37869873	37870112	0.934964	0.00877	Primary Transcript	-	37851509	37875539	-6468	NM_000514	GDNF	glial cell derived neurotrophic factor	2668	ATF1
69	chr5	37869873	37870112	0.934964	0.00877	Primary Transcript	-	37851509	37871350	-8563	NM_199231	GDNF	glial cell derived neurotrophic factor	2668	ATF1
69	chr5	37869873	37870112	0.934964	0.00877	Primary Transcript	-	37851509	37870655	-8910	NM_199234	GDNF	glial cell derived neurotrophic factor	2668	ATF1
70	chr8	55529974	55530319	0.932797	0	transcription_start_site	+	55533047	55533047	-2900	NM_022454	SOX17	SRY (sex determining region Y)-box 17	64321	FLJ22252
70	chr8	55529974	55530319	0.932797	0	Primary Transcript	+	55533047	55536009	-4381	NM_022454	SOX17	SRY (sex determining region Y)-box 17	64321	FLJ22252
71	chr8	85259874	85260226	0.932797	0	transcription_start_site	+	85259654	85259654	396	NM_001100391	RALYL	RALY RNA binding protein-like	138046	HNRPCL3
71	chr8	85259874	85260226	0.932797	0	Primary Transcript	+	85258007	85996633	-367270	NM_001100393	RALYL	RALY RNA binding protein-like	138046	HNRPCL3
71	chr8	85259874	85260226	0.932797	0	Primary Transcript	+	85258007	85996633	-367270	NM_001100392	RALYL	RALY RNA binding protein-like	138046	HNRPCL3
71	chr8	85259874	85260226	0.932797	0	Primary Transcript	+	85258140	85996633	-367336	NM_173848	RALYL	RALY RNA binding protein-like	138046	HNRPCL3
71	chr8	85259874	85260226	0.932797	0	Primary Transcript	+	85259654	85996633	-368093	NM_001100391	RALYL	RALY RNA binding protein-like	138046	HNRPCL3
72	chr8	102574433	102574688	0.932797	0.01053	transcription_start_site	+	102573843	102573843	717	NM_024915	GRHL2	grainyhead-like 2 (Drosophila)	79977	BOM
72	chr8	102574433	102574688	0.932797	0.01053	Primary Transcript	+	102573843	102751128	-87925	NM_024915	GRHL2	grainyhead-like 2 (Drosophila)	79977	BOM
73	chr14	36055606	36055954	0.932582	0	Primary Transcript	-	36055352	36058654	1223	NM_003317	NKX2-1	NK2 homeobox 1	7080	BCH
73	chr14	36055606	36055954	0.932582	0	Primary Transcript	-	36055352	36059167	1479	NM_001079668	NKX2-1	NK2 homeobox 1	7080	BCH
73	chr14	36055606	36055954	0.932582	0	transcription_start_site	-	36052741	36052741	-3039	NM_001101341	SFTA3	surfactant associated 3	253970	FLJ23494
73	chr14	36055606	36055954	0.932582	0	Primary Transcript	-	36012243	36052741	-23288	NM_001101341	SFTA3	surfactant associated 3	253970	FLJ23494
74	chr2	176672404	176672768	0.926115	0	transcription_start_site	+	176672775	176672775	-189	NM_021193	HOXD12	homeobox D12	3238	HOX4H
74	chr2	176672404	176672768	0.926115	0	Primary Transcript	+	176672775	176673734	-668	NM_021193	HOXD12	homeobox D12	3238	HOX4H
75	chr2	238631907	238632248	0.926115	0	transcription_start_site	+	238634370	238634370	-2292	NM_016510	SCLY	selenocysteine lyase	51540	SCL
75	chr2	238631907	238632248	0.926115	0	Primary Transcript	+	238634370	238672793	-21504	NM_016510	SCLY	selenocysteine lyase	51540	SCL
76	chr6	43318559	43319048	0.92433	0	transcription_start_site	+	43319199	43319199	-395	NM_032538	TTBK1	tau tubulin kinase 1	84630	BDTK
76	chr6	43318559	43319048	0.92433	0	Primary Transcript	+	43319199	43363975	-22783	NM_032538	TTBK1	tau tubulin kinase 1	84630	BDTK
77	chr6	101018558	101019948	0.92433	0	transcription_start_site	-	101018272	101018272	-981	NM_005068	SIM1	single-minded homolog 1 (Drosophila)	6492	bHLHe14
77	chr6	101018558	101019948	0.92433	0	Primary Transcript	-	100943470	101018272	-38382	NM_005068	SIM1	single-minded homolog 1 (Drosophila)	6492	bHLHe14
78	chr10	102269850	102270218	0.923079	0	transcription_start_site	-	102269585	102269585	-449	NM_015490	SEC31B	SEC31 homolog B (S. cerevisiae)	25956	DKFZp434M183
78	chr10	102269850	102270218	0.923079	0	Primary Transcript	-	102236392	102269585	-17045	NM_015490	SEC31B	SEC31 homolog B (S. cerevisiae)	25956	DKFZp434M183
79	chrX	72138148	72139213	0.919159	0	transcription_start_site	+	72140076	72140076	-1395	NM_001042506	PABPC1L2B	poly(A) binding protein, cytoplasmic 1-like 2B	645974	MGC168104
79	chrX	72138148	72139213	0.919159	0	Primary Transcript	+	72140076	72142276	-2495	NM_001042506	PABPC1L2B	poly(A) binding protein, cytoplasmic 1-like 2B	645974	MGC168104
80	chr11	8982933	8984670	0.916263	0	transcription_start_site	-	8982172	8982172	-1629	NM_020645	NRIP3	nuclear receptor interacting protein 3	56675	C11orf14
80	chr11	8982933	8984670	0.916263	0	Primary Transcript	-	8958698	8982172	-13366	NM_020645	NRIP3	nuclear receptor interacting protein 3	56675	C11orf14
81	chr11	10283657	10284018	0.916263	0	Primary Transcript	+	10283217	10285499	-520	NM_001124	ADM	adrenomedullin	133	AM
81	chr11	10283657	10284018	0.916263	0	transcription_start_site	+	10283217	10283217	620	NM_001124	ADM	adrenomedullin	133	AM
82	chr11	113250666	113251171	0.916263	0	transcription_start_site	-	113251466	113251466	547	NM_020886	USP28	ubiquitin specific peptidase 28	57646	KIAA1515
82	chr11	113250666	113251171	0.916263	0	Primary Transcript	-	113173806	113251466	-38282	NM_020886	USP28	ubiquitin specific peptidase 28	57646	KIAA1515
83	chr1	1924549	1925114	0.913349	0	transcription_start_site	-	1925136	1925136	304	NM_001080484	KIAA1751	KIAA1751	85452	FLJ45476
83	chr1	1924549	1925114	0.913349	0	Primary Transcript	-	1874611	1925136	-24958	NM_001080484	KIAA1751	KIAA1751	85452	FLJ45476
84	chr1	52870673	52871044	0.913349	0	transcription_start_site	+	52871653	52871653	-794	NM_001042693	FAM159A	family with sequence similarity 159, member A	348378	MGC52498
84	chr1	52870673	52871044	0.913349	0	Primary Transcript	+	52871653	52895325	-12630	NM_001042693	FAM159A	family with sequence similarity 159, member A	348378	MGC52498
85	chr17	7964716	7965803	0.909862	0	Primary Transcript	-	7965023	7968127	1315	NM_032580	HES7	hairy and enhancer of split 7 (Drosophila)	84667	bHLHb37
85	chr17	7964716	7965803	0.909862	0	transcription_start_site	-	7962585	7962585	-2674	NM_021628	ALOXE3	arachidonate lipoxygenase 3	59344	E-LOX
85	chr17	7964716	7965803	0.909862	0	Primary Transcript	-	7939942	7962585	-13996	NM_021628	ALOXE3	arachidonate lipoxygenase 3	59344	E-LOX
86	chr2	219884673	219885028	0.907593	0	transcription_start_site	-	219882387	219882387	-2463	NM_002846	PTPRN	protein tyrosine phosphatase, receptor type, N	5798	FLJ16131
86	chr2	219884673	219885028	0.907593	0	Primary Transcript	-	219862588	219882387	-12363	NM_002846	PTPRN	protein tyrosine phosphatase, receptor type, N	5798	FLJ16131
87	chr6	27549923	27550296	0.905466	0	transcription_start_site	-	27548876	27548876	-1233	NM_007149	ZNF184	zinc finger protein 184	7738	-
87	chr6	27549923	27550296	0.905466	0	Primary Transcript	-	27526500	27548876	-12421	NM_007149	ZNF184	zinc finger protein 184	7738	-
88	chr8	18914907	18915245	0.895485	0	transcription_start_site	-	18915476	18915476	400	NM_015310	PSD3	pleckstrin and Sec7 domain containing 3	23362	DKFZp761K1423
88	chr8	18914907	18915245	0.895485	0	Primary Transcript	-	18429092	18915476	-242792	NM_015310	PSD3	pleckstrin and Sec7 domain containing 3	23362	DKFZp761K1423
89	chr8	119192454	119192849	0.895485	0	transcription_start_site	-	119193239	119193239	587	NM_000127	EXT1	exostosin 1	2131	EXT
89	chr8	119192454	119192849	0.895485	0	Primary Transcript	-	118880782	119193239	-155641	NM_000127	EXT1	exostosin 1	2131	EXT
90	chr14	49123333	49123576	0.893725	0.0081	transcription_start_site	-	49122844	49122844	-610	NM_001030001	RPS29	ribosomal protein S29	6235	-
90	chr14	49123333	49123576	0.893725	0.0081	transcription_start_site	-	49122844	49122844	-610	NM_001032	RPS29	ribosomal protein S29	6235	-
90	chr14	49123333	49123576	0.893725	0.0081	Primary Transcript	-	49120039	49122844	-2013	NM_001032	RPS29	ribosomal protein S29	6235	-
90	chr14	49123333	49123576	0.893725	0.0081	Primary Transcript	-	49113791	49122844	-5137	NM_001030001	RPS29	ribosomal protein S29	6235	-
91	chr2	176760455	176761133	0.889071	0	transcription_start_site	+	176761552	176761552	-758	NM_024501	HOXD1	homeobox D1	3231	HOX4
91	chr2	176760455	176761133	0.889071	0	Primary Transcript	+	176761552	176763881	-1922	NM_024501	HOXD1	homeobox D1	3231	HOX4
92	chr9	138823121	138823780	0.887263	0	transcription_start_site	-	138823121	138823121	-329	NR_024580	LOC100131193	hypothetical LOC100131193	100131193	-
92	chr9	138823121	138823780	0.887263	0	transcription_start_site	+	138822201	138822201	1249	NM_024718	C9orf86	chromosome 9 open reading frame 86	55684	FLJ10101
92	chr9	138823121	138823780	0.887263	0	transcription_start_site	+	138822201	138822201	1249	NM_017995	C9orf86	chromosome 9 open reading frame 86	55684	FLJ10101
92	chr9	138823121	138823780	0.887263	0	Primary Transcript	-	138818199	138823121	-2790	NR_024580	LOC100131193	hypothetical LOC100131193	100131193	-
92	chr9	138823121	138823780	0.887263	0	Primary Transcript	+	138822201	138855460	-15380	NM_024718	C9orf86	chromosome 9 open reading frame 86	55684	FLJ10101
92	chr9	138823121	138823780	0.887263	0	Primary Transcript	+	138822201	138855460	-15380	NM_017995	C9orf86	chromosome 9 open reading frame 86	55684	FLJ10101
93	chr6	10519804	10520073	0.886602	0.00478	transcription_start_site	-	10520593	10520593	654	NM_001032280	TFAP2A	transcription factor AP-2 alpha (activating enhancer binding protein 2 alpha)	7020	AP-2
93	chr6	10519804	10520073	0.886602	0.00478	Primary Transcript	-	10504901	10527783	-3596	NM_001042425	TFAP2A	transcription factor AP-2 alpha (activating enhancer binding protein 2 alpha)	7020	AP-2
93	chr6	10519804	10520073	0.886602	0.00478	Primary Transcript	-	10504901	10523456	-5760	NM_003220	TFAP2A	transcription factor AP-2 alpha (activating enhancer binding protein 2 alpha)	7020	AP-2
93	chr6	10519804	10520073	0.886602	0.00478	Primary Transcript	-	10504901	10520593	-7191	NM_001032280	TFAP2A	transcription factor AP-2 alpha (activating enhancer binding protein 2 alpha)	7020	AP-2
94	chr21	39476740	39477079	0.886594	0	transcription_start_site	-	39477310	39477310	400	NM_203433	PSMG1	proteasome (prosome, macropain) assembly chaperone 1	8624	C21LRP
94	chr21	39476740	39477079	0.886594	0	transcription_start_site	-	39477310	39477310	400	NM_003720	PSMG1	proteasome (prosome, macropain) assembly chaperone 1	8624	C21LRP
94	chr21	39476740	39477079	0.886594	0	Primary Transcript	-	39469253	39477310	-3628	NM_003720	PSMG1	proteasome (prosome, macropain) assembly chaperone 1	8624	C21LRP
94	chr21	39476740	39477079	0.886594	0	Primary Transcript	-	39469253	39477310	-3628	NM_203433	PSMG1	proteasome (prosome, macropain) assembly chaperone 1	8624	C21LRP
95	chr12	27823462	27823909	0.886205	0	transcription_start_site	+	27824453	27824453	-767	NM_020782	KLHDC5	kelch domain containing 5	57542	Ctb9
95	chr12	27823462	27823909	0.886205	0	Primary Transcript	+	27824453	27847240	-12161	NM_020782	KLHDC5	kelch domain containing 5	57542	Ctb9
96	chr12	107774682	107774953	0.886205	0.00585	transcription_start_site	-	107775480	107775480	662	NM_018984	SSH1	slingshot homolog 1 (Drosophila)	54434	FLJ21928
96	chr12	107774682	107774953	0.886205	0.00585	Primary Transcript	-	107705098	107775480	-34528	NM_018984	SSH1	slingshot homolog 1 (Drosophila)	54434	FLJ21928
97	chr10	20143991	20144352	0.885402	0	transcription_start_site	+	20145377	20145377	-1205	NM_032812	PLXDC2	plexin domain containing 2	84898	FLJ14623
97	chr10	20143991	20144352	0.885402	0	Primary Transcript	+	20145377	20609121	-233077	NM_032812	PLXDC2	plexin domain containing 2	84898	FLJ14623
98	chr19	5639319	5639584	0.885314	0.01316	transcription_start_site	+	5641271	5641271	-1819	NM_033643	RPL36	ribosomal protein L36	25873	DKFZp566B023
98	chr19	5639319	5639584	0.885314	0.01316	transcription_start_site	+	5641345	5641345	-1893	NM_015414	RPL36	ribosomal protein L36	25873	DKFZp566B023
98	chr19	5639319	5639584	0.885314	0.01316	Primary Transcript	+	5641271	5642678	-2523	NM_033643	RPL36	ribosomal protein L36	25873	DKFZp566B023
98	chr19	5639319	5639584	0.885314	0.01316	Primary Transcript	+	5641345	5642678	-2560	NM_015414	RPL36	ribosomal protein L36	25873	DKFZp566B023
98	chr19	5639319	5639584	0.885314	0.01316	Primary Transcript	+	5632074	5639533	3648	NM_198706	HSD11B1L	hydroxysteroid (11-beta) dehydrogenase 1-like	374875	SCDR10
98	chr19	5639319	5639584	0.885314	0.01316	Primary Transcript	+	5632074	5639533	3648	NM_198708	HSD11B1L	hydroxysteroid (11-beta) dehydrogenase 1-like	374875	SCDR10
98	chr19	5639319	5639584	0.885314	0.01316	Primary Transcript	+	5632051	5639533	3659	NM_198707	HSD11B1L	hydroxysteroid (11-beta) dehydrogenase 1-like	374875	SCDR10
98	chr19	5639319	5639584	0.885314	0.01316	Primary Transcript	+	5632046	5639533	3662	NM_198533	HSD11B1L	hydroxysteroid (11-beta) dehydrogenase 1-like	374875	SCDR10
98	chr19	5639319	5639584	0.885314	0.01316	Primary Transcript	+	5632034	5639533	3668	NM_198704	HSD11B1L	hydroxysteroid (11-beta) dehydrogenase 1-like	374875	SCDR10
98	chr19	5639319	5639584	0.885314	0.01316	Primary Transcript	+	5632034	5639533	3668	NM_198705	HSD11B1L	hydroxysteroid (11-beta) dehydrogenase 1-like	374875	SCDR10
99	chr4	40952625	40953297	0.881931	0	transcription_start_site	+	40953685	40953685	-724	NM_004181	UCHL1	ubiquitin carboxyl-terminal esterase L1 (ubiquitin thiolesterase)	7345	PARK5
99	chr4	40952625	40953297	0.881931	0	Primary Transcript	+	40953685	40965203	-6483	NM_004181	UCHL1	ubiquitin carboxyl-terminal esterase L1 (ubiquitin thiolesterase)	7345	PARK5
100	chr4	174685628	174686384	0.881931	0	Primary Transcript	-	174684226	174687953	83	NM_021973	HAND2	heart and neural crest derivatives expressed 2	9464	DHAND2
100	chr4	174685628	174686384	0.881931	0	transcription_start_site	+	174688183	174688183	-2177	NR_003679	NBLA00301	Nbla00301	79804	DEIN
100	chr4	174685628	174686384	0.881931	0	Primary Transcript	+	174688183	174699556	-7863	NR_003679	NBLA00301	Nbla00301	79804	DEIN
101	chr11	45862680	45863147	0.879612	0	transcription_start_site	+	45863777	45863777	-863	NM_005456	MAPK8IP1	mitogen-activated protein kinase 8 interacting protein 1	9479	IB1
101	chr11	45862680	45863147	0.879612	0	Primary Transcript	+	45863777	45884592	-11271	NM_005456	MAPK8IP1	mitogen-activated protein kinase 8 interacting protein 1	9479	IB1
102	chr5	137251896	137253597	0.877722	0	transcription_start_site	+	137253023	137253023	-276	NM_014386	PKD2L2	polycystic kidney disease 2-like 2	27039	-
102	chr5	137251896	137253597	0.877722	0	Primary Transcript	+	137231443	137251438	11306	NM_006790	MYOT	myotilin	9499	LGMD1
102	chr5	137251896	137253597	0.877722	0	Primary Transcript	+	137231443	137251438	11306	NM_001135940	MYOT	myotilin	9499	LGMD1
102	chr5	137251896	137253597	0.877722	0	Primary Transcript	+	137253023	137304055	-25792	NM_014386	PKD2L2	polycystic kidney disease 2-like 2	27039	-
103	chr5	149525833	149526206	0.877722	0.00049	transcription_start_site	+	149526536	149526536	-516	NM_001804	CDX1	caudal type homeobox 1	1044	MGC116915
103	chr5	149525833	149526206	0.877722	0.00049	Primary Transcript	+	149526536	149544314	-9405	NM_001804	CDX1	caudal type homeobox 1	1044	MGC116915
104	chr1	206058818	206059185	0.877531	0	transcription_start_site	+	206058346	206058346	655	NR_026817	LOC148696	hypothetical LOC148696	148696	FLJ43880
104	chr1	206058818	206059185	0.877531	0	Primary Transcript	+	206058346	206062563	-1453	NR_026817	LOC148696	hypothetical LOC148696	148696	FLJ43880
105	chr14	23849281	23849648	0.874296	0.00083	Primary Transcript	+	23848000	23850798	65	NM_019839	LTB4R2	leukotriene B4 receptor 2	56413	BLT2
105	chr14	23849281	23849648	0.874296	0.00083	transcription_start_site	-	23850416	23850416	951	NM_014430	CIDEB	cell death-inducing DFFA-like effector b	27141	-
105	chr14	23849281	23849648	0.874296	0.00083	transcription_start_site	+	23850544	23850544	-1079	NM_001143919	LTB4R	leukotriene B4 receptor	1241	BLT1
105	chr14	23849281	23849648	0.874296	0.00083	Primary Transcript	-	23844232	23850416	-2140	NM_014430	CIDEB	cell death-inducing DFFA-like effector b	27141	-
105	chr14	23849281	23849648	0.874296	0.00083	transcription_start_site	+	23852152	23852152	-2687	NM_181657	LTB4R	leukotriene B4 receptor	1241	BLT1
105	chr14	23849281	23849648	0.874296	0.00083	Primary Transcript	+	23850544	23856901	-4258	NM_001143919	LTB4R	leukotriene B4 receptor	1241	BLT1
105	chr14	23849281	23849648	0.874296	0.00083	Primary Transcript	+	23852152	23856901	-5062	NM_181657	LTB4R	leukotriene B4 receptor	1241	BLT1
106	chr14	64085329	64085799	0.874296	0.00083	transcription_start_site	+	64086372	64086372	-808	NM_172365	C14orf50	chromosome 14 open reading frame 50	145376	-
106	chr14	64085329	64085799	0.874296	0.00083	Primary Transcript	+	64086372	64125849	-20546	NM_172365	C14orf50	chromosome 14 open reading frame 50	145376	-
107	chr17	35471974	35472313	0.874181	0	transcription_start_site	+	35472588	35472588	-444	NM_199334	THRA	thyroid hormone receptor, alpha (erythroblastic leukemia viral (v-erb-a) oncogene homolog, avian)	7067	AR7
107	chr17	35471974	35472313	0.874181	0	transcription_start_site	+	35472685	35472685	-541	NM_003250	THRA	thyroid hormone receptor, alpha (erythroblastic leukemia viral (v-erb-a) oncogene homolog, avian)	7067	AR7
107	chr17	35471974	35472313	0.874181	0	Primary Transcript	+	35472588	35499816	-14058	NM_199334	THRA	thyroid hormone receptor, alpha (erythroblastic leukemia viral (v-erb-a) oncogene homolog, avian)	7067	AR7
107	chr17	35471974	35472313	0.874181	0	Primary Transcript	+	35472685	35503646	-16022	NM_003250	THRA	thyroid hormone receptor, alpha (erythroblastic leukemia viral (v-erb-a) oncogene homolog, avian)	7067	AR7
108	chr3	129696825	129697603	0.869543	0	transcription_start_site	-	129694720	129694720	-2494	NM_032638	GATA2	GATA binding protein 2	2624	FLJ45948
108	chr3	129696825	129697603	0.869543	0	Primary Transcript	-	129680954	129694720	-9377	NM_032638	GATA2	GATA binding protein 2	2624	FLJ45948
109	chr3	198962102	198962442	0.869543	0	transcription_start_site	-	198960965	198960965	-1307	NM_001145642	KIAA0226	KIAA0226	9711	RUBICON
109	chr3	198962102	198962442	0.869543	0	Primary Transcript	+	198961079	198995583	-16059	NM_032288	FYTTD1	forty-two-three domain containing 1	84248	DKFZp761B1514
109	chr3	198962102	198962442	0.869543	0	Primary Transcript	+	198961079	198995583	-16059	NM_001011537	FYTTD1	forty-two-three domain containing 1	84248	DKFZp761B1514
109	chr3	198962102	198962442	0.869543	0	Primary Transcript	-	198882710	198960965	-40434	NM_001145642	KIAA0226	KIAA0226	9711	RUBICON
110	chr12	33484372	33484727	0.867743	0	transcription_start_site	-	33484021	33484021	-528	NM_198992	SYT10	synaptotagmin X	341359	MGC119436
110	chr12	33484372	33484727	0.867743	0	Primary Transcript	-	33419614	33484021	-32732	NM_198992	SYT10	synaptotagmin X	341359	MGC119436
111	chr12	97435335	97435677	0.867743	0	transcription_start_site	-	97434135	97434135	-1371	NR_027157	LOC100128191	hypothetical protein LOC100128191	100128191	-
111	chr12	97435335	97435677	0.867743	0	Primary Transcript	-	97430883	97434135	-2997	NR_027157	LOC100128191	hypothetical protein LOC100128191	100128191	-
111	chr12	97435335	97435677	0.867743	0	Primary Transcript	+	97433572	97452452	-7506	NM_003276	TMPO	thymopoietin	7112	CMD1T
111	chr12	97435335	97435677	0.867743	0	Primary Transcript	+	97433539	97466866	-14696	NM_001032284	TMPO	thymopoietin	7112	CMD1T
111	chr12	97435335	97435677	0.867743	0	Primary Transcript	+	97433539	97466866	-14696	NM_001032283	TMPO	thymopoietin	7112	CMD1T
112	chr12	116284199	116284540	0.867743	0	transcription_start_site	-	116283965	116283965	-404	NM_000620	NOS1	nitric oxide synthase 1 (neuronal)	4842	IHPS1
112	chr12	116284199	116284540	0.867743	0	Primary Transcript	-	116135361	116283965	-74706	NM_000620	NOS1	nitric oxide synthase 1 (neuronal)	4842	IHPS1
113	chr6	116889219	116889707	0.867738	0.00049	transcription_start_site	+	116889248	116889248	215	NM_001010919	FAM26F	family with sequence similarity 26, member F	441168	C6orf187
113	chr6	116889219	116889707	0.867738	0.00049	Primary Transcript	+	116889248	116891627	-974	NM_001010919	FAM26F	family with sequence similarity 26, member F	441168	C6orf187
114	chr6	124166936	124167494	0.867738	0.00049	transcription_start_site	+	124166767	124166767	448	NM_001040214	NKAIN2	Na+/K+ transporting ATPase interacting 2	154215	FAM77B
114	chr6	124166936	124167494	0.867738	0.00049	Primary Transcript	+	124166767	125188485	-510411	NM_001040214	NKAIN2	Na+/K+ transporting ATPase interacting 2	154215	FAM77B
115	chr10	28073997	28074464	0.866564	0.00049	transcription_start_site	-	28074784	28074784	553	NM_173576	MKX	mohawk homeobox	283078	C10orf48
115	chr10	28073997	28074464	0.866564	0.00049	Primary Transcript	-	28001808	28074784	-35934	NM_173576	MKX	mohawk homeobox	283078	C10orf48
116	chr10	48059424	48059900	0.866564	0.00049	transcription_start_site	-	48059172	48059172	-490	NM_004962	GDF10	growth differentiation factor 10	2662	BMP-3b
116	chr10	48059424	48059900	0.866564	0.00049	Primary Transcript	-	48045794	48059172	-7179	NM_004962	GDF10	growth differentiation factor 10	2662	BMP-3b
117	chr16	82707241	82707501	0.863235	0.00585	transcription_start_site	-	82708018	82708018	647	NM_003791	MBTPS1	membrane-bound transcription factor peptidase, site 1	8720	KIAA0091
117	chr16	82707241	82707501	0.863235	0.00585	Primary Transcript	-	82644869	82708018	-30927	NM_003791	MBTPS1	membrane-bound transcription factor peptidase, site 1	8720	KIAA0091
118	chr4	673543	673906	0.862333	0.00075	transcription_start_site	-	672973	672973	-751	NM_032219	MFSD7	major facilitator superfamily domain containing 7	84179	FLJ22269
118	chr4	673543	673906	0.862333	0.00075	Primary Transcript	-	665617	672973	-4429	NM_032219	MFSD7	major facilitator superfamily domain containing 7	84179	FLJ22269
119	chr4	147780087	147780338	0.862333	0.01108	transcription_start_site	+	147779494	147779494	718	NM_004575	POU4F2	POU class 4 homeobox 2	5458	BRN3.2
119	chr4	147780087	147780338	0.862333	0.01108	Primary Transcript	+	147779494	147783073	-1071	NM_004575	POU4F2	POU class 4 homeobox 2	5458	BRN3.2
120	chr7	35259094	35259546	0.859674	0.00049	transcription_start_site	-	35259767	35259767	447	NM_020417	TBX20	T-box 20	57057	ASD4
120	chr7	35259094	35259546	0.859674	0.00049	transcription_start_site	-	35259767	35259767	447	NM_001077653	TBX20	T-box 20	57057	ASD4
120	chr7	35259094	35259546	0.859674	0.00049	Primary Transcript	-	35237636	35259767	-10618	NM_020417	TBX20	T-box 20	57057	ASD4
120	chr7	35259094	35259546	0.859674	0.00049	Primary Transcript	-	35208566	35259767	-25153	NM_001077653	TBX20	T-box 20	57057	ASD4
121	chr7	121299611	121300084	0.859674	0.00049	transcription_start_site	+	121300394	121300394	-546	NM_002851	PTPRZ1	protein tyrosine phosphatase, receptor-type, Z polypeptide 1	5803	HPTPZ
121	chr7	121299611	121300084	0.859674	0.00049	Primary Transcript	+	121300394	121489326	-95012	NM_002851	PTPRZ1	protein tyrosine phosphatase, receptor-type, Z polypeptide 1	5803	HPTPZ
122	chr7	142770412	142770888	0.859674	0.00049	transcription_start_site	-	142769962	142769962	-688	NM_001031690	FAM131B	family with sequence similarity 131, member B	9715	KIAA0773
122	chr7	142770412	142770888	0.859674	0.00049	transcription_start_site	-	142769295	142769295	-1355	NM_014690	FAM131B	family with sequence similarity 131, member B	9715	KIAA0773
122	chr7	142770412	142770888	0.859674	0.00049	Primary Transcript	-	142760614	142769962	-5362	NM_001031690	FAM131B	family with sequence similarity 131, member B	9715	KIAA0773
122	chr7	142770412	142770888	0.859674	0.00049	Primary Transcript	-	142760614	142769295	-5695	NM_014690	FAM131B	family with sequence similarity 131, member B	9715	KIAA0773
123	chr1	213807864	213808133	0.859622	0.00585	transcription_start_site	+	213807357	213807357	641	NM_016121	KCTD3	potassium channel tetramerisation domain containing 3	51133	MGC43935
123	chr1	213807864	213808133	0.859622	0.00585	Primary Transcript	+	213807357	213861772	-26566	NM_016121	KCTD3	potassium channel tetramerisation domain containing 3	51133	MGC43935
124	chr5	153839946	153840284	0.858641	0.00083	transcription_start_site	-	153838017	153838017	-2098	NM_004821	HAND1	heart and neural crest derivatives expressed 1	9421	Hxt
124	chr5	153839946	153840284	0.858641	0.00083	Primary Transcript	-	153834725	153838017	-3744	NM_004821	HAND1	heart and neural crest derivatives expressed 1	9421	Hxt
125	chr5	159672645	159673096	0.858641	0.00083	transcription_start_site	-	159672151	159672151	-719	NM_024565	CCNJL	cyclin J-like	79616	FLJ14166
125	chr5	159672645	159673096	0.858641	0.00083	Primary Transcript	-	159611248	159672151	-31171	NM_024565	CCNJL	cyclin J-like	79616	FLJ14166
126	chr17	42282681	42283357	0.856341	0	transcription_start_site	+	42283966	42283966	-947	NM_003396	WNT9B	wingless-type MMTV integration site family, member 9B	7484	WNT14B
126	chr17	42282681	42283357	0.856341	0	Primary Transcript	+	42283966	42309436	-13682	NM_003396	WNT9B	wingless-type MMTV integration site family, member 9B	7484	WNT14B
127	chr13	95539248	95540231	0.852051	0.00069	transcription_start_site	+	95541093	95541093	-1353	NM_153456	HS6ST3	heparan sulfate 6-O-sulfotransferase 3	266722	DKFZp761K2315
127	chr13	95539248	95540231	0.852051	0.00069	Primary Transcript	+	95541093	96289813	-375713	NM_153456	HS6ST3	heparan sulfate 6-O-sulfotransferase 3	266722	DKFZp761K2315
128	chr3	186354361	186354954	0.851042	0	transcription_start_site	-	186353496	186353496	-1161	NM_001025266	C3orf70	chromosome 3 open reading frame 70	285382	-
128	chr3	186354361	186354954	0.851042	0	Primary Transcript	-	186278531	186353496	-38644	NM_001025266	C3orf70	chromosome 3 open reading frame 70	285382	-
129	chr3	44598275	44598853	0.851042	0.00049	transcription_start_site	+	44601459	44601459	-2895	NM_173658	ZNF660	zinc finger protein 660	285349	FLJ36870
129	chr3	44598275	44598853	0.851042	0.00049	Primary Transcript	+	44601459	44612561	-8446	NM_173658	ZNF660	zinc finger protein 660	285349	FLJ36870
129	chr3	44598275	44598853	0.851042	0.00049	Primary Transcript	+	44571716	44599977	12717	NM_025169	ZNF167	zinc finger protein 167	55888	FLJ12738
130	chr3	140207003	140207278	0.851042	0.0081	Primary Transcript	-	140205494	140207800	-493	NM_001134659	PRR23A	proline rich 23A	729627	-
130	chr3	140207003	140207278	0.851042	0.0081	transcription_start_site	-	140207800	140207800	659	NM_001134659	PRR23A	proline rich 23A	729627	-
131	chr9	70160775	70161319	0.850294	0.00049	Primary Transcript	-	70159930	70162577	206	NR_015423	LOC572558	hypothetical locus LOC572558	572558	-
131	chr9	70160775	70161319	0.850294	0.00049	transcription_start_site	+	70161634	70161634	-587	NM_021965	PGM5	phosphoglucomutase 5	5239	PGMRP
131	chr9	70160775	70161319	0.850294	0.00049	Primary Transcript	+	70161634	70335797	-87668	NM_021965	PGM5	phosphoglucomutase 5	5239	PGMRP
132	chr12	93065617	93065996	0.84928	0.00049	transcription_start_site	+	93066629	93066629	-822	NM_005761	PLXNC1	plexin C1	10154	CD232
132	chr12	93065617	93065996	0.84928	0.00049	Primary Transcript	+	93066629	93223356	-79186	NM_005761	PLXNC1	plexin C1	10154	CD232
133	chr10	99781444	99781809	0.847725	0.00083	transcription_start_site	-	99780575	99780575	-1051	NM_018058	CRTAC1	cartilage acidic protein 1	55118	ASPIC1
133	chr10	99781444	99781809	0.847725	0.00083	Primary Transcript	-	99614747	99780575	-83965	NM_018058	CRTAC1	cartilage acidic protein 1	55118	ASPIC1
134	chr10	127573815	127574692	0.847725	0.00083	transcription_start_site	+	127575097	127575097	-843	NM_145235	FANK1	fibronectin type III and ankyrin repeat domains 1	92565	-
134	chr10	127573815	127574692	0.847725	0.00083	Primary Transcript	+	127575097	127688151	-57370	NM_145235	FANK1	fibronectin type III and ankyrin repeat domains 1	92565	-
135	chr16	2332158	2332725	0.845251	0	transcription_start_site	-	2330748	2330748	-1693	NM_001089	ABCA3	ATP-binding cassette, sub-family A (ABC1), member 3	21	ABC-C
135	chr16	2332158	2332725	0.845251	0	Primary Transcript	-	2265879	2330748	-34128	NM_001089	ABCA3	ATP-binding cassette, sub-family A (ABC1), member 3	21	ABC-C
135	chr16	2332158	2332725	0.845251	0	Primary Transcript	+	2330923	2416701	-41370	NR_003574	ABCA17P	ATP-binding cassette, sub-family A (ABC1), member 17, pseudogene	650655	ABCA17
136	chr1	53697076	53697413	0.841714	0	transcription_start_site	+	53697659	53697659	-414	NM_033067	DMRTB1	DMRT-like family B with proline-rich C-terminal, 1	63948	-
136	chr1	53697076	53697413	0.841714	0	Primary Transcript	+	53697659	53705746	-4458	NM_033067	DMRTB1	DMRT-like family B with proline-rich C-terminal, 1	63948	-
137	chr1	92725326	92725893	0.841714	0	transcription_start_site	-	92725021	92725021	-588	NM_005263	GFI1	growth factor independent 1 transcription repressor	2672	FLJ94509
137	chr1	92725326	92725893	0.841714	0	transcription_start_site	-	92724216	92724216	-1393	NM_001127216	GFI1	growth factor independent 1 transcription repressor	2672	FLJ94509
137	chr1	92725326	92725893	0.841714	0	transcription_start_site	-	92721944	92721944	-3665	NM_001127215	GFI1	growth factor independent 1 transcription repressor	2672	FLJ94509
137	chr1	92725326	92725893	0.841714	0	Primary Transcript	-	92712905	92725021	-6646	NM_005263	GFI1	growth factor independent 1 transcription repressor	2672	FLJ94509
137	chr1	92725326	92725893	0.841714	0	Primary Transcript	-	92712905	92724216	-7049	NM_001127216	GFI1	growth factor independent 1 transcription repressor	2672	FLJ94509
137	chr1	92725326	92725893	0.841714	0	Primary Transcript	-	92712905	92721944	-8185	NM_001127215	GFI1	growth factor independent 1 transcription repressor	2672	FLJ94509
138	chr1	22136897	22137154	0.841714	0.00478	transcription_start_site	-	22136337	22136337	-688	NM_005529	HSPG2	heparan sulfate proteoglycan 2	3339	PLC
138	chr1	22136897	22137154	0.841714	0.00478	Primary Transcript	-	22021323	22136337	-58195	NM_005529	HSPG2	heparan sulfate proteoglycan 2	3339	PLC
139	chr5	132019095	132019345	0.83956	0.01108	transcription_start_site	+	132021763	132021763	-2543	NM_002188	IL13	interleukin 13	3596	ALRH
139	chr5	132019095	132019345	0.83956	0.01108	Primary Transcript	+	132021763	132024700	-4011	NM_002188	IL13	interleukin 13	3596	ALRH
140	chr5	140032575	140032828	0.83956	0.01108	transcription_start_site	-	140033355	140033355	653	NM_194249	DND1	dead end homolog 1 (zebrafish)	373863	MGC34750
140	chr5	140032575	140032828	0.83956	0.01108	Primary Transcript	-	140030564	140033355	-742	NM_194249	DND1	dead end homolog 1 (zebrafish)	373863	MGC34750
140	chr5	140032575	140032828	0.83956	0.01108	Primary Transcript	-	140033673	140051155	9712	NM_002109	HARS	histidyl-tRNA synthetase	3035	FLJ20491
141	chr5	141237335	141237616	0.83956	0.01108	transcription_start_site	-	141238128	141238128	652	NM_002587	PCDH1	protocadherin 1	5097	FLJ53887
141	chr5	141237335	141237616	0.83956	0.01108	transcription_start_site	-	141238128	141238128	652	NM_032420	PCDH1	protocadherin 1	5097	FLJ53887
141	chr5	141237335	141237616	0.83956	0.01108	Primary Transcript	-	141222400	141238128	-7211	NM_002587	PCDH1	protocadherin 1	5097	FLJ53887
141	chr5	141237335	141237616	0.83956	0.01108	Primary Transcript	-	141212856	141238128	-11983	NM_032420	PCDH1	protocadherin 1	5097	FLJ53887
142	chr8	96350928	96351584	0.839517	0.00083	transcription_start_site	-	96350613	96350613	-643	NM_177965	C8orf37	chromosome 8 open reading frame 37	157657	FLJ30600
142	chr8	96350928	96351584	0.839517	0.00083	Primary Transcript	-	96327410	96350613	-12244	NM_177965	C8orf37	chromosome 8 open reading frame 37	157657	FLJ30600
143	chr8	101731538	101731912	0.839517	0.00083	transcription_start_site	-	101731069	101731069	-656	NM_152628	SNX31	sorting nexin 31	169166	MGC39715
143	chr8	101731538	101731912	0.839517	0.00083	Primary Transcript	-	101654287	101731069	-39047	NM_152628	SNX31	sorting nexin 31	169166	MGC39715
144	chr17	56830450	56830917	0.8385	0	transcription_start_site	+	56832038	56832038	-1354	NM_005994	TBX2	T-box 2	6909	FLJ10169
144	chr17	56830450	56830917	0.8385	0	Primary Transcript	+	56832038	56841609	-6140	NM_005994	TBX2	T-box 2	6909	FLJ10169
145	chr14	63177607	63177848	0.835438	0.01003	transcription_start_site	-	63177878	63177878	150	NM_001008726	WDR89	WD repeat domain 89	112840	C14orf150
145	chr14	63177607	63177848	0.835438	0.01003	transcription_start_site	-	63178344	63178344	616	NM_080666	WDR89	WD repeat domain 89	112840	C14orf150
145	chr14	63177607	63177848	0.835438	0.01003	Primary Transcript	-	63133509	63178344	-21801	NM_080666	WDR89	WD repeat domain 89	112840	C14orf150
145	chr14	63177607	63177848	0.835438	0.01003	Primary Transcript	-	63133509	63177878	-22034	NM_001008726	WDR89	WD repeat domain 89	112840	C14orf150
146	chr2	176694352	176694899	0.833504	0.00083	transcription_start_site	+	176695658	176695658	-1032	NM_014213	HOXD9	homeobox D9	3235	HOX4
146	chr2	176694352	176694899	0.833504	0.00083	Primary Transcript	+	176695658	176697891	-2149	NM_014213	HOXD9	homeobox D9	3235	HOX4
147	chr3	71857842	71858203	0.832541	0.00083	transcription_start_site	-	71857216	71857216	-806	NM_001134651	EIF4E3	eukaryotic translation initiation factor 4E family member 3	317649	MGC39820
147	chr3	71857842	71858203	0.832541	0.00083	Primary Transcript	-	71811131	71886614	-9150	NM_173359	EIF4E3	eukaryotic translation initiation factor 4E family member 3	317649	MGC39820
147	chr3	71857842	71858203	0.832541	0.00083	Primary Transcript	-	71811131	71886222	-9346	NM_001134649	EIF4E3	eukaryotic translation initiation factor 4E family member 3	317649	MGC39820
147	chr3	71857842	71858203	0.832541	0.00083	Primary Transcript	-	71811131	71860959	-21977	NM_001134650	EIF4E3	eukaryotic translation initiation factor 4E family member 3	317649	MGC39820
147	chr3	71857842	71858203	0.832541	0.00083	Primary Transcript	-	71811131	71857216	-23849	NM_001134651	EIF4E3	eukaryotic translation initiation factor 4E family member 3	317649	MGC39820
148	chr3	71884614	71885081	0.832541	0.00083	transcription_start_site	+	71885890	71885890	-1042	NM_018971	GPR27	G protein-coupled receptor 27	2850	SREB1
148	chr3	71884614	71885081	0.832541	0.00083	Primary Transcript	+	71885890	71887018	-1606	NM_018971	GPR27	G protein-coupled receptor 27	2850	SREB1
148	chr3	71884614	71885081	0.832541	0.00083	Primary Transcript	-	71811131	71886614	-35975	NM_173359	EIF4E3	eukaryotic translation initiation factor 4E family member 3	317649	MGC39820
148	chr3	71884614	71885081	0.832541	0.00083	Primary Transcript	-	71811131	71886222	-36171	NM_001134649	EIF4E3	eukaryotic translation initiation factor 4E family member 3	317649	MGC39820
149	chr13	24843605	24843970	0.832236	0.00063	transcription_start_site	+	24844208	24844208	-420	NM_016529	ATP8A2	ATPase, aminophospholipid transporter, class I, type 8A, member 2	51761	ATP
149	chr13	24843605	24843970	0.832236	0.00063	Primary Transcript	+	24844208	25493420	-325026	NM_016529	ATP8A2	ATPase, aminophospholipid transporter, class I, type 8A, member 2	51761	ATP
150	chr9	128413906	128414274	0.831809	0.00083	transcription_start_site	+	128416568	128416568	-2478	NM_002316	LMX1B	LIM homeobox transcription factor 1, beta	4010	LMX1.2
150	chr9	128413906	128414274	0.831809	0.00083	Primary Transcript	+	128416568	128503132	-45760	NM_002316	LMX1B	LIM homeobox transcription factor 1, beta	4010	LMX1.2
151	chr18	13206619	13207068	0.831213	0.00069	transcription_start_site	+	13208785	13208785	-1941	NM_181481	C18orf1	chromosome 18 open reading frame 1	753	-
151	chr18	13206619	13207068	0.831213	0.00069	transcription_start_site	+	13208785	13208785	-1941	NM_181482	C18orf1	chromosome 18 open reading frame 1	753	-
151	chr18	13206619	13207068	0.831213	0.00069	Primary Transcript	+	13208785	13642753	-218925	NM_181482	C18orf1	chromosome 18 open reading frame 1	753	-
151	chr18	13206619	13207068	0.831213	0.00069	Primary Transcript	+	13208785	13642753	-218925	NM_181481	C18orf1	chromosome 18 open reading frame 1	753	-
152	chr12	30969872	30970421	0.830817	0.00083	transcription_start_site	+	30971104	30971104	-957	NM_001080509	TSPAN11	tetraspanin 11	441631	VSSW1971
152	chr12	30969872	30970421	0.830817	0.00083	Primary Transcript	+	30971104	31040803	-35807	NM_001080509	TSPAN11	tetraspanin 11	441631	VSSW1971
153	chr6	5952947	5953412	0.830011	0.00075	transcription_start_site	-	5952632	5952632	-547	NM_016588	NRN1	neuritin 1	51299	MGC44811
153	chr6	5952947	5953412	0.830011	0.00075	Primary Transcript	-	5943231	5952632	-5248	NM_016588	NRN1	neuritin 1	51299	MGC44811
154	chrX	72216960	72218781	0.829045	0	transcription_start_site	-	72216076	72216076	-1794	NM_001012977	PABPC1L2A	poly(A) binding protein, cytoplasmic 1-like 2A	340529	MGC168104
154	chrX	72216960	72218781	0.829045	0	Primary Transcript	-	72213901	72216076	-2882	NM_001012977	PABPC1L2A	poly(A) binding protein, cytoplasmic 1-like 2A	340529	MGC168104
155	chr16	55683046	55683531	0.827267	0.00049	transcription_start_site	+	55684010	55684010	-721	NM_152727	CPNE2	copine II	221184	COPN2
155	chr16	55683046	55683531	0.827267	0.00049	Primary Transcript	+	55684010	55739377	-28405	NM_152727	CPNE2	copine II	221184	COPN2
156	chr11	65310005	65310380	0.824636	0.00083	transcription_start_site	+	65311104	65311104	-911	NM_004561	OVOL1	ovo-like 1(Drosophila)	5017	HOVO1
156	chr11	65310005	65310380	0.824636	0.00083	Primary Transcript	+	65311104	65321261	-5990	NM_004561	OVOL1	ovo-like 1(Drosophila)	5017	HOVO1
157	chr11	129533780	129534649	0.824636	0.00083	transcription_start_site	+	129534891	129534891	-676	NM_021978	ST14	suppression of tumorigenicity 14 (colon carcinoma)	6768	HAI
157	chr11	129533780	129534649	0.824636	0.00083	Primary Transcript	+	129534891	129585467	-25964	NM_021978	ST14	suppression of tumorigenicity 14 (colon carcinoma)	6768	HAI
158	chr15	54323644	54324025	0.819952	0.00063	transcription_start_site	-	54322775	54322775	-1059	NM_022841	RFX7	regulatory factor X, 7	64864	FLJ12994
158	chr15	54323644	54324025	0.819952	0.00063	Primary Transcript	-	54170022	54322775	-77436	NM_022841	RFX7	regulatory factor X, 7	64864	FLJ12994
159	chr15	72968195	72968676	0.819952	0.00063	transcription_start_site	+	72969462	72969462	-1026	NM_002435	MPI	mannose phosphate isomerase	4351	FLJ39201
159	chr15	72968195	72968676	0.819952	0.00063	Primary Transcript	+	72969462	72977618	-5104	NM_002435	MPI	mannose phosphate isomerase	4351	FLJ39201
160	chr14	22469309	22469648	0.816009	0.00063	transcription_start_site	-	22468501	22468501	-977	NM_006109	PRMT5	protein arginine methyltransferase 5	10419	HRMT1L5
160	chr14	22469309	22469648	0.816009	0.00063	transcription_start_site	-	22468501	22468501	-977	NM_001039619	PRMT5	protein arginine methyltransferase 5	10419	HRMT1L5
160	chr14	22469309	22469648	0.816009	0.00063	Primary Transcript	-	22459572	22468501	-5442	NM_001039619	PRMT5	protein arginine methyltransferase 5	10419	HRMT1L5
160	chr14	22469309	22469648	0.816009	0.00063	Primary Transcript	-	22459572	22468501	-5442	NM_006109	PRMT5	protein arginine methyltransferase 5	10419	HRMT1L5
161	chr14	49135555	49135896	0.816009	0.00063	transcription_start_site	+	49135164	49135164	561	NM_152329	PPIL5	peptidylprolyl isomerase (cyclophilin)-like 5	122769	4-1BBLRR
161	chr14	49135555	49135896	0.816009	0.00063	transcription_start_site	+	49135164	49135164	561	NM_203467	PPIL5	peptidylprolyl isomerase (cyclophilin)-like 5	122769	4-1BBLRR
161	chr14	49135555	49135896	0.816009	0.00063	Primary Transcript	+	49135164	49151140	-7426	NM_152329	PPIL5	peptidylprolyl isomerase (cyclophilin)-like 5	122769	4-1BBLRR
161	chr14	49135555	49135896	0.816009	0.00063	Primary Transcript	+	49135164	49151140	-7426	NM_203467	PPIL5	peptidylprolyl isomerase (cyclophilin)-like 5	122769	4-1BBLRR
162	chr14	101853293	101853846	0.816009	0.00063	transcription_start_site	+	101855848	101855848	-2278	NM_018335	ZNF839	zinc finger protein 839	55778	C14orf131
162	chr14	101853293	101853846	0.816009	0.00063	Primary Transcript	+	101855848	101878797	-13753	NM_018335	ZNF839	zinc finger protein 839	55778	C14orf131
163	chr3	13090490	13091051	0.81404	0	transcription_start_site	-	13089617	13089617	-1153	NM_001134382	IQSEC1	IQ motif and Sec7 domain 1	9922	ARFGEP100
163	chr3	13090490	13091051	0.81404	0	Primary Transcript	-	12913718	13089617	-89103	NM_001134382	IQSEC1	IQ motif and Sec7 domain 1	9922	ARFGEP100
164	chr3	10831665	10832140	0.81404	0.00075	transcription_start_site	+	10832916	10832916	-1013	NM_014229	SLC6A11	solute carrier family 6 (neurotransmitter transporter, GABA), member 11	6538	GAT-3
164	chr3	10831665	10832140	0.81404	0.00075	Primary Transcript	+	10832916	10955146	-62128	NM_014229	SLC6A11	solute carrier family 6 (neurotransmitter transporter, GABA), member 11	6538	GAT-3
165	chr9	34618272	34618744	0.813324	0.00075	transcription_start_site	-	34618011	34618011	-497	NM_001017363	ARID3C	AT rich interactive domain 3C (BRIGHT-like)	138715	-
165	chr9	34618272	34618744	0.813324	0.00075	Primary Transcript	-	34611454	34618011	-3775	NM_001017363	ARID3C	AT rich interactive domain 3C (BRIGHT-like)	138715	-
166	chr9	68438136	68439151	0.813324	0.00075	transcription_start_site	-	68437674	68437674	-969	NR_002836	PGM5P2	phosphoglucomutase 5 pseudogene 2	595135	-
166	chr9	68438136	68439151	0.813324	0.00075	Primary Transcript	-	68370063	68437674	-34775	NR_002836	PGM5P2	phosphoglucomutase 5 pseudogene 2	595135	-
167	chr9	132699332	132699697	0.813324	0.00075	transcription_start_site	+	132700651	132700651	-1136	NM_005157	ABL1	c-abl oncogene 1, receptor tyrosine kinase	25	ABL
167	chr9	132699332	132699697	0.813324	0.00075	Primary Transcript	+	132700651	132752879	-27250	NM_005157	ABL1	c-abl oncogene 1, receptor tyrosine kinase	25	ABL
167	chr9	132699332	132699697	0.813324	0.00075	Primary Transcript	+	132579088	132752883	33529	NM_007313	ABL1	c-abl oncogene 1, receptor tyrosine kinase	25	ABL
168	chr9	134446192	134446743	0.813324	0.00075	transcription_start_site	+	134447813	134447813	-1345	NM_020064	BARHL1	BarH-like homeobox 1	56751	-
168	chr9	134446192	134446743	0.813324	0.00075	Primary Transcript	+	134447813	134455461	-5169	NM_020064	BARHL1	BarH-like homeobox 1	56751	-
169	chr12	48640771	48641126	0.812355	0.00075	transcription_start_site	+	48641545	48641545	-596	NM_001651	AQP5	aquaporin 5	362	-
169	chr12	48640771	48641126	0.812355	0.00075	Primary Transcript	+	48641545	48645728	-2688	NM_001651	AQP5	aquaporin 5	362	-
170	chr12	115802818	115803080	0.812355	0.01108	transcription_start_site	-	115803615	115803615	666	NM_003806	HRK	harakiri, BCL2 interacting protein (contains only BH3 domain)	8739	DP5
170	chr12	115802818	115803080	0.812355	0.01108	Primary Transcript	-	115783409	115803615	-9437	NM_003806	HRK	harakiri, BCL2 interacting protein (contains only BH3 domain)	8739	DP5
171	chr6	89885236	89885918	0.811147	0.00069	transcription_start_site	-	89884519	89884519	-1058	NM_080743	SRSF12	serine/arginine-rich splicing factor 12	135295	FLJ14459
171	chr6	89885236	89885918	0.811147	0.00069	Primary Transcript	-	89862396	89884519	-12119	NM_080743	SRSF12	serine/arginine-rich splicing factor 12	135295	FLJ14459
172	chr10	22672979	22674062	0.810049	0	transcription_start_site	+	22674404	22674404	-883	NM_172242	SPAG6	sperm associated antigen 6	9576	DKFZp434I153
172	chr10	22672979	22674062	0.810049	0	transcription_start_site	+	22674404	22674404	-883	NM_012443	SPAG6	sperm associated antigen 6	9576	DKFZp434I153
172	chr10	22672979	22674062	0.810049	0	Primary Transcript	+	22674404	22746545	-36954	NM_012443	SPAG6	sperm associated antigen 6	9576	DKFZp434I153
172	chr10	22672979	22674062	0.810049	0	Primary Transcript	+	22674404	22746545	-36954	NM_172242	SPAG6	sperm associated antigen 6	9576	DKFZp434I153
173	chr10	72101282	72101733	0.810049	0.00069	transcription_start_site	+	72102564	72102564	-1056	NM_139155	ADAMTS14	ADAM metallopeptidase with thrombospondin type 1 motif, 14	140766	FLJ32820
173	chr10	72101282	72101733	0.810049	0.00069	transcription_start_site	+	72102564	72102564	-1056	NM_080722	ADAMTS14	ADAM metallopeptidase with thrombospondin type 1 motif, 14	140766	FLJ32820
173	chr10	72101282	72101733	0.810049	0.00069	Primary Transcript	+	72102564	72192201	-45875	NM_139155	ADAMTS14	ADAM metallopeptidase with thrombospondin type 1 motif, 14	140766	FLJ32820
173	chr10	72101282	72101733	0.810049	0.00069	Primary Transcript	+	72102564	72192201	-45875	NM_080722	ADAMTS14	ADAM metallopeptidase with thrombospondin type 1 motif, 14	140766	FLJ32820
174	chr16	22215165	22216073	0.809283	0	transcription_start_site	+	22216241	22216241	-622	NM_018119	POLR3E	polymerase (RNA) III (DNA directed) polypeptide E (80kD)	55718	RPC5
174	chr16	22215165	22216073	0.809283	0	Primary Transcript	+	22216241	22252844	-18923	NM_018119	POLR3E	polymerase (RNA) III (DNA directed) polypeptide E (80kD)	55718	RPC5
175	chr11	65872212	65872691	0.806311	0.00075	transcription_start_site	-	65871737	65871737	-714	NM_006876	B3GNT1	UDP-GlcNAc:betaGal beta-1,3-N-acetylglucosaminyltransferase 1	11041	B3GN-T1
175	chr11	65872212	65872691	0.806311	0.00075	Primary Transcript	-	65869418	65871737	-1874	NM_006876	B3GNT1	UDP-GlcNAc:betaGal beta-1,3-N-acetylglucosaminyltransferase 1	11041	B3GN-T1
175	chr11	65872212	65872691	0.806311	0.00075	transcription_start_site	-	65869158	65869158	-3293	NM_015399	BRMS1	breast cancer metastasis suppressor 1	25855	DKFZp564A063
175	chr11	65872212	65872691	0.806311	0.00075	transcription_start_site	-	65869158	65869158	-3293	NM_001024957	BRMS1	breast cancer metastasis suppressor 1	25855	DKFZp564A063
175	chr11	65872212	65872691	0.806311	0.00075	Primary Transcript	-	65861379	65869158	-7183	NM_001024957	BRMS1	breast cancer metastasis suppressor 1	25855	DKFZp564A063
175	chr11	65872212	65872691	0.806311	0.00075	Primary Transcript	-	65861379	65869158	-7183	NM_015399	BRMS1	breast cancer metastasis suppressor 1	25855	DKFZp564A063
176	chr11	71633356	71633703	0.806311	0.00075	transcription_start_site	-	71632868	71632868	-661	NM_005169	PHOX2A	paired-like homeobox 2a	401	ARIX
176	chr11	71633356	71633703	0.806311	0.00075	Primary Transcript	-	71627768	71632868	-3211	NM_005169	PHOX2A	paired-like homeobox 2a	401	ARIX
177	chr1	62557829	62558172	0.805896	0.00083	transcription_start_site	-	62557671	62557671	-329	NM_181712	KANK4	KN motif and ankyrin repeat domains 4	163782	ANKRD38
177	chr1	62557829	62558172	0.805896	0.00083	Primary Transcript	-	62474424	62557671	-41953	NM_181712	KANK4	KN motif and ankyrin repeat domains 4	163782	ANKRD38
178	chr1	177811970	177812778	0.805896	0.00083	transcription_start_site	-	177811707	177811707	-667	NM_014625	NPHS2	nephrosis 2, idiopathic, steroid-resistant (podocin)	7827	PDCN
178	chr1	177811970	177812778	0.805896	0.00083	Primary Transcript	-	177786296	177811707	-13372	NM_014625	NPHS2	nephrosis 2, idiopathic, steroid-resistant (podocin)	7827	PDCN
179	chr1	233556576	233557019	0.805896	0.00083	transcription_start_site	+	233558375	233558375	-1577	NM_001037277	GGPS1	geranylgeranyl diphosphate synthase 1	9453	GGPPS
179	chr1	233556576	233557019	0.805896	0.00083	transcription_start_site	+	233558491	233558491	-1693	NM_001037278	GGPS1	geranylgeranyl diphosphate synthase 1	9453	GGPPS
179	chr1	233556576	233557019	0.805896	0.00083	transcription_start_site	+	233558491	233558491	-1693	NM_004837	GGPS1	geranylgeranyl diphosphate synthase 1	9453	GGPPS
179	chr1	233556576	233557019	0.805896	0.00083	Primary Transcript	+	233558375	233574467	-9623	NM_001037277	GGPS1	geranylgeranyl diphosphate synthase 1	9453	GGPPS
179	chr1	233556576	233557019	0.805896	0.00083	Primary Transcript	+	233558491	233574467	-9681	NM_001037278	GGPS1	geranylgeranyl diphosphate synthase 1	9453	GGPPS
179	chr1	233556576	233557019	0.805896	0.00083	Primary Transcript	+	233558491	233574467	-9681	NM_004837	GGPS1	geranylgeranyl diphosphate synthase 1	9453	GGPPS
179	chr1	233556576	233557019	0.805896	0.00083	Primary Transcript	-	233396832	233558155	-79304	NM_016374	ARID4B	AT rich interactive domain 4B (RBP1-like)	51742	BCAA
179	chr1	233556576	233557019	0.805896	0.00083	Primary Transcript	-	233396832	233558155	-79304	NM_031371	ARID4B	AT rich interactive domain 4B (RBP1-like)	51742	BCAA
180	chr7	27149139	27150636	0.803609	0	transcription_start_site	-	27149812	27149812	-75	NM_019102	HOXA5	homeobox A5	3202	HOX1
180	chr7	27149139	27150636	0.803609	0	Primary Transcript	-	27147520	27149812	-1221	NM_019102	HOXA5	homeobox A5	3202	HOX1
181	chr7	27206716	27207171	0.803609	0.00069	transcription_start_site	-	27206250	27206250	-693	NM_000522	HOXA13	homeobox A13	3209	HOX1
181	chr7	27206716	27207171	0.803609	0.00069	Primary Transcript	-	27203023	27206250	-2307	NM_000522	HOXA13	homeobox A13	3209	HOX1
182	chr7	107884510	107884907	0.803609	0.00069	transcription_start_site	-	107884062	107884062	-646	NM_005010	NRCAM	neuronal cell adhesion molecule	4897	KIAA0343
182	chr7	107884510	107884907	0.803609	0.00069	transcription_start_site	-	107884062	107884062	-646	NM_001037132	NRCAM	neuronal cell adhesion molecule	4897	KIAA0343
182	chr7	107884510	107884907	0.803609	0.00069	Primary Transcript	-	107575317	107884062	-155019	NM_005010	NRCAM	neuronal cell adhesion molecule	4897	KIAA0343
182	chr7	107884510	107884907	0.803609	0.00069	Primary Transcript	-	107575317	107884062	-155019	NM_001037132	NRCAM	neuronal cell adhesion molecule	4897	KIAA0343
183	chr7	137182646	137183824	0.803609	0.00069	transcription_start_site	-	137182149	137182149	-1086	NM_004717	DGKI	diacylglycerol kinase, iota	9162	DGK-IOTA
183	chr7	137182646	137183824	0.803609	0.00069	Primary Transcript	-	136724924	137182149	-229698	NM_004717	DGKI	diacylglycerol kinase, iota	9162	DGK-IOTA
184	chr17	35277025	35277804	0.802819	0.00083	transcription_start_site	+	35277980	35277980	-565	NM_199321	ZPBP2	zona pellucida binding protein 2	124626	MGC41930
184	chr17	35277025	35277804	0.802819	0.00083	transcription_start_site	+	35277980	35277980	-565	NM_198844	ZPBP2	zona pellucida binding protein 2	124626	MGC41930
184	chr17	35277025	35277804	0.802819	0.00083	transcription_start_site	-	35273967	35273967	-3447	NM_183228	IKZF3	IKAROS family zinc finger 3 (Aiolos)	22806	AIO
184	chr17	35277025	35277804	0.802819	0.00083	transcription_start_site	-	35273967	35273967	-3447	NM_183230	IKZF3	IKAROS family zinc finger 3 (Aiolos)	22806	AIO
184	chr17	35277025	35277804	0.802819	0.00083	transcription_start_site	-	35273967	35273967	-3447	NM_183232	IKZF3	IKAROS family zinc finger 3 (Aiolos)	22806	AIO
184	chr17	35277025	35277804	0.802819	0.00083	transcription_start_site	-	35273967	35273967	-3447	NM_012481	IKZF3	IKAROS family zinc finger 3 (Aiolos)	22806	AIO
184	chr17	35277025	35277804	0.802819	0.00083	transcription_start_site	-	35273967	35273967	-3447	NM_183229	IKZF3	IKAROS family zinc finger 3 (Aiolos)	22806	AIO
184	chr17	35277025	35277804	0.802819	0.00083	transcription_start_site	-	35273967	35273967	-3447	NM_183231	IKZF3	IKAROS family zinc finger 3 (Aiolos)	22806	AIO
184	chr17	35277025	35277804	0.802819	0.00083	Primary Transcript	+	35277980	35287675	-5413	NM_198844	ZPBP2	zona pellucida binding protein 2	124626	MGC41930
184	chr17	35277025	35277804	0.802819	0.00083	Primary Transcript	+	35277980	35287675	-5413	NM_199321	ZPBP2	zona pellucida binding protein 2	124626	MGC41930
184	chr17	35277025	35277804	0.802819	0.00083	Primary Transcript	-	35174724	35273967	-53069	NM_183231	IKZF3	IKAROS family zinc finger 3 (Aiolos)	22806	AIO
184	chr17	35277025	35277804	0.802819	0.00083	Primary Transcript	-	35174724	35273967	-53069	NM_012481	IKZF3	IKAROS family zinc finger 3 (Aiolos)	22806	AIO
184	chr17	35277025	35277804	0.802819	0.00083	Primary Transcript	-	35174724	35273967	-53069	NM_183232	IKZF3	IKAROS family zinc finger 3 (Aiolos)	22806	AIO
184	chr17	35277025	35277804	0.802819	0.00083	Primary Transcript	-	35174724	35273967	-53069	NM_183228	IKZF3	IKAROS family zinc finger 3 (Aiolos)	22806	AIO
184	chr17	35277025	35277804	0.802819	0.00083	Primary Transcript	-	35174724	35273967	-53069	NM_183230	IKZF3	IKAROS family zinc finger 3 (Aiolos)	22806	AIO
184	chr17	35277025	35277804	0.802819	0.00083	Primary Transcript	-	35174724	35273967	-53069	NM_183229	IKZF3	IKAROS family zinc finger 3 (Aiolos)	22806	AIO
185	chr15	38672597	38673077	0.800429	0.00059	transcription_start_site	+	38673738	38673738	-901	NM_144508	CASC5	cancer susceptibility candidate 5	57082	AF15Q14
185	chr15	38672597	38673077	0.800429	0.00059	transcription_start_site	+	38673738	38673738	-901	NM_170589	CASC5	cancer susceptibility candidate 5	57082	AF15Q14
185	chr15	38672597	38673077	0.800429	0.00059	Primary Transcript	+	38673738	38742173	-35118	NM_144508	CASC5	cancer susceptibility candidate 5	57082	AF15Q14
185	chr15	38672597	38673077	0.800429	0.00059	Primary Transcript	+	38673738	38742173	-35118	NM_170589	CASC5	cancer susceptibility candidate 5	57082	AF15Q14
186	chr19	38410320	38411109	0.800188	0	transcription_start_site	-	38408596	38408596	-2118	NM_019849	SLC7A10	solute carrier family 7, (neutral amino acid transporter, y+ system) member 10	56301	FLJ20839
186	chr19	38410320	38411109	0.800188	0	Primary Transcript	-	38391409	38408596	-10712	NM_019849	SLC7A10	solute carrier family 7, (neutral amino acid transporter, y+ system) member 10	56301	FLJ20839
187	chr19	45664196	45664665	0.800188	0	transcription_start_site	+	45664965	45664965	-534	NM_020971	SPTBN4	spectrin, beta, non-erythrocytic 4	57731	KIAA1642
187	chr19	45664196	45664665	0.800188	0	transcription_start_site	-	45663565	45663565	-865	NM_000713	BLVRB	biliverdin reductase B (flavin reductase (NADPH))	645	BVRB
187	chr19	45664196	45664665	0.800188	0	Primary Transcript	-	45645530	45663565	-9883	NM_000713	BLVRB	biliverdin reductase B (flavin reductase (NADPH))	645	BVRB
187	chr19	45664196	45664665	0.800188	0	Primary Transcript	+	45664965	45774205	-55154	NM_020971	SPTBN4	spectrin, beta, non-erythrocytic 4	57731	KIAA1642
188	chr14	103463363	103463930	0.796581	0	transcription_start_site	+	103464569	103464569	-922	NM_153046	TDRD9	tudor domain containing 9	122402	C14orf75
188	chr14	103463363	103463930	0.796581	0	Primary Transcript	+	103464569	103588757	-63016	NM_153046	TDRD9	tudor domain containing 9	122402	C14orf75
189	chr14	47213147	47213626	0.796581	0.00059	transcription_start_site	-	47213738	47213738	351	NM_001113498	MDGA2	MAM domain containing glycosylphosphatidylinositol anchor 2	161357	MAMDC1
189	chr14	47213147	47213626	0.796581	0.00059	Primary Transcript	-	46378577	47213738	-417229	NM_001113498	MDGA2	MAM domain containing glycosylphosphatidylinositol anchor 2	161357	MAMDC1
190	chr14	56346162	56346500	0.796581	0.00059	transcription_start_site	-	56346937	56346937	606	NM_021728	OTX2	orthodenticle homeobox 2	5015	MCOPS5
190	chr14	56346162	56346500	0.796581	0.00059	transcription_start_site	-	56342098	56342098	-4233	NM_172337	OTX2	orthodenticle homeobox 2	5015	MCOPS5
190	chr14	56346162	56346500	0.796581	0.00059	Primary Transcript	-	56337177	56346937	-4274	NM_021728	OTX2	orthodenticle homeobox 2	5015	MCOPS5
190	chr14	56346162	56346500	0.796581	0.00059	Primary Transcript	-	56337177	56342098	-6693	NM_172337	OTX2	orthodenticle homeobox 2	5015	MCOPS5
191	chr2	173649391	173649651	0.796459	0.01003	transcription_start_site	+	173648810	173648810	711	NM_016653	ZAK	sterile alpha motif and leucine zipper containing kinase AZK	51776	AZK
191	chr2	173649391	173649651	0.796459	0.01003	transcription_start_site	+	173648810	173648810	711	NM_133646	ZAK	sterile alpha motif and leucine zipper containing kinase AZK	51776	AZK
191	chr2	173649391	173649651	0.796459	0.01003	Primary Transcript	+	173648810	173800119	-74943	NM_133646	ZAK	sterile alpha motif and leucine zipper containing kinase AZK	51776	AZK
191	chr2	173649391	173649651	0.796459	0.01003	Primary Transcript	+	173648810	173840983	-95375	NM_016653	ZAK	sterile alpha motif and leucine zipper containing kinase AZK	51776	AZK
192	chr12	103221214	103221687	0.793892	0.00069	transcription_start_site	+	103221678	103221678	-227	NM_001008394	EID3	EP300 interacting inhibitor of differentiation 3	493861	FLJ25832
192	chr12	103221214	103221687	0.793892	0.00069	Primary Transcript	+	103221678	103223112	-944	NM_001008394	EID3	EP300 interacting inhibitor of differentiation 3	493861	FLJ25832
192	chr12	103221214	103221687	0.793892	0.00069	Primary Transcript	+	103204856	103268192	-15073	NM_182729	TXNRD1	thioredoxin reductase 1	7296	GRIM-12
192	chr12	103221214	103221687	0.793892	0.00069	Primary Transcript	+	103204856	103268192	-15073	NM_182743	TXNRD1	thioredoxin reductase 1	7296	GRIM-12
192	chr12	103221214	103221687	0.793892	0.00069	Primary Transcript	+	103204856	103268192	-15073	NM_182742	TXNRD1	thioredoxin reductase 1	7296	GRIM-12
192	chr12	103221214	103221687	0.793892	0.00069	Primary Transcript	+	103204856	103268192	-15073	NM_003330	TXNRD1	thioredoxin reductase 1	7296	GRIM-12
192	chr12	103221214	103221687	0.793892	0.00069	Primary Transcript	+	103133688	103268192	20510	NM_001093771	TXNRD1	thioredoxin reductase 1	7296	GRIM-12
193	chrX	72215492	72215959	0.793	0.00075	transcription_start_site	-	72216076	72216076	350	NM_001012977	PABPC1L2A	poly(A) binding protein, cytoplasmic 1-like 2A	340529	MGC168104
193	chrX	72215492	72215959	0.793	0.00075	Primary Transcript	-	72213901	72216076	-737	NM_001012977	PABPC1L2A	poly(A) binding protein, cytoplasmic 1-like 2A	340529	MGC168104
194	chr13	24643905	24644379	0.792606	0	transcription_start_site	-	24643857	24643857	-285	NM_199138	FAM123A	family with sequence similarity 123A	219287	FLJ25477
194	chr13	24643905	24644379	0.792606	0	transcription_start_site	-	24643857	24643857	-285	NM_152704	FAM123A	family with sequence similarity 123A	219287	FLJ25477
194	chr13	24643905	24644379	0.792606	0	Primary Transcript	-	24640671	24643857	-1878	NM_152704	FAM123A	family with sequence similarity 123A	219287	FLJ25477
194	chr13	24643905	24644379	0.792606	0	Primary Transcript	-	24640671	24643857	-1878	NM_199138	FAM123A	family with sequence similarity 123A	219287	FLJ25477
195	chr18	46339141	46339601	0.792551	0.00059	transcription_start_site	+	46340481	46340481	-1110	NM_002747	MAPK4	mitogen-activated protein kinase 4	5596	ERK3
195	chr18	46339141	46339601	0.792551	0.00059	Primary Transcript	+	46340481	46512194	-86966	NM_002747	MAPK4	mitogen-activated protein kinase 4	5596	ERK3
196	chr6	36100707	36101794	0.792283	0	transcription_start_site	-	36100355	36100355	-895	NM_052961	SLC26A8	solute carrier family 26, member 8	116369	FLJ32714
196	chr6	36100707	36101794	0.792283	0	transcription_start_site	-	36100248	36100248	-1002	NM_138718	SLC26A8	solute carrier family 26, member 8	116369	FLJ32714
196	chr6	36100707	36101794	0.792283	0	transcription_start_site	+	36103431	36103431	-2180	NM_001315	MAPK14	mitogen-activated protein kinase 14	1432	CSBP1
196	chr6	36100707	36101794	0.792283	0	transcription_start_site	+	36103431	36103431	-2180	NM_139013	MAPK14	mitogen-activated protein kinase 14	1432	CSBP1
196	chr6	36100707	36101794	0.792283	0	transcription_start_site	+	36103431	36103431	-2180	NM_139014	MAPK14	mitogen-activated protein kinase 14	1432	CSBP1
196	chr6	36100707	36101794	0.792283	0	transcription_start_site	+	36103431	36103431	-2180	NM_139012	MAPK14	mitogen-activated protein kinase 14	1432	CSBP1
196	chr6	36100707	36101794	0.792283	0	Primary Transcript	+	36103431	36178513	-39721	NM_139013	MAPK14	mitogen-activated protein kinase 14	1432	CSBP1
196	chr6	36100707	36101794	0.792283	0	Primary Transcript	-	36019270	36100355	-41438	NM_052961	SLC26A8	solute carrier family 26, member 8	116369	FLJ32714
196	chr6	36100707	36101794	0.792283	0	Primary Transcript	-	36019274	36100248	-41489	NM_138718	SLC26A8	solute carrier family 26, member 8	116369	FLJ32714
196	chr6	36100707	36101794	0.792283	0	Primary Transcript	+	36103431	36186991	-43960	NM_139014	MAPK14	mitogen-activated protein kinase 14	1432	CSBP1
196	chr6	36100707	36101794	0.792283	0	Primary Transcript	+	36103431	36186991	-43960	NM_001315	MAPK14	mitogen-activated protein kinase 14	1432	CSBP1
196	chr6	36100707	36101794	0.792283	0	Primary Transcript	+	36103431	36186991	-43960	NM_139012	MAPK14	mitogen-activated protein kinase 14	1432	CSBP1
197	chr1	78283654	78284133	0.787987	0	transcription_start_site	+	78284176	78284176	-282	NM_017655	GIPC2	GIPC PDZ domain containing family, member 2	54810	FLJ20075
197	chr1	78283654	78284133	0.787987	0	Primary Transcript	+	78284176	78375700	-46044	NM_017655	GIPC2	GIPC PDZ domain containing family, member 2	54810	FLJ20075
198	chr11	31789088	31789561	0.787986	0.00069	transcription_start_site	-	31789455	31789455	130	NM_001604	PAX6	paired box 6	5080	AN
198	chr11	31789088	31789561	0.787986	0.00069	transcription_start_site	-	31789455	31789455	130	NM_000280	PAX6	paired box 6	5080	AN
198	chr11	31789088	31789561	0.787986	0.00069	Primary Transcript	-	31762915	31796085	-9824	NM_001127612	PAX6	paired box 6	5080	AN
198	chr11	31789088	31789561	0.787986	0.00069	Primary Transcript	-	31762915	31789455	-13139	NM_000280	PAX6	paired box 6	5080	AN
198	chr11	31789088	31789561	0.787986	0.00069	Primary Transcript	-	31762915	31789455	-13139	NM_001604	PAX6	paired box 6	5080	AN
199	chr17	7970971	7971331	0.784979	0.00075	transcription_start_site	-	7968127	7968127	-3024	NM_032580	HES7	hairy and enhancer of split 7 (Drosophila)	84667	bHLHb37
199	chr17	7970971	7971331	0.784979	0.00075	Primary Transcript	-	7965023	7968127	-4576	NM_032580	HES7	hairy and enhancer of split 7 (Drosophila)	84667	bHLHb37
200	chr17	25586282	25586559	0.784979	0.01108	transcription_start_site	-	25587080	25587080	659	NM_001045	SLC6A4	solute carrier family 6 (neurotransmitter transporter, serotonin), member 4	6532	5-HTT
200	chr17	25586282	25586559	0.784979	0.01108	Primary Transcript	-	25547505	25587080	-19128	NM_001045	SLC6A4	solute carrier family 6 (neurotransmitter transporter, serotonin), member 4	6532	5-HTT
201	chr19	4675580	4676339	0.783162	0	transcription_start_site	-	4674855	4674855	-1104	NM_139159	DPP9	dipeptidyl-peptidase 9	91039	DKFZp762F117
201	chr19	4675580	4676339	0.783162	0	Primary Transcript	-	4626243	4674855	-25410	NM_139159	DPP9	dipeptidyl-peptidase 9	91039	DKFZp762F117
202	chr19	47519382	47519753	0.783162	0.00049	transcription_start_site	+	47521600	47521600	-2032	NM_001410	MEGF8	multiple EGF-like-domains 8	1954	C19orf49
202	chr19	47519382	47519753	0.783162	0.00049	Primary Transcript	+	47509316	47521054	4382	NM_173633	TMEM145	transmembrane protein 145	284339	FLJ90805
202	chr19	47519382	47519753	0.783162	0.00049	Primary Transcript	+	47521600	47574761	-28613	NM_001410	MEGF8	multiple EGF-like-domains 8	1954	C19orf49
203	chr15	20928950	20929329	0.780906	0.0078	transcription_start_site	-	20929700	20929700	560	NR_002824	HERC2P2	hect domain and RLD 2 pseudogene 2	400322	D15F37S3
203	chr15	20928950	20929329	0.780906	0.0078	Primary Transcript	-	20833705	20929700	-47437	NR_002824	HERC2P2	hect domain and RLD 2 pseudogene 2	400322	D15F37S3
204	chr2	17582828	17583297	0.777937	0.00063	transcription_start_site	+	17585287	17585287	-2224	NM_003385	VSNL1	visinin-like 1	7447	HLP3
204	chr2	17582828	17583297	0.777937	0.00063	Primary Transcript	+	17585287	17701187	-60174	NM_003385	VSNL1	visinin-like 1	7447	HLP3
205	chr2	100088223	100089031	0.777937	0.00063	transcription_start_site	-	100088477	100088477	-150	NM_001025108	AFF3	AF4/FMR2 family, member 3	3899	LAF4
205	chr2	100088223	100089031	0.777937	0.00063	Primary Transcript	-	99530147	100125469	-260819	NM_002285	AFF3	AF4/FMR2 family, member 3	3899	LAF4
205	chr2	100088223	100089031	0.777937	0.00063	Primary Transcript	-	99530147	100088477	-279315	NM_001025108	AFF3	AF4/FMR2 family, member 3	3899	LAF4
206	chr14	87858552	87859017	0.777152	0.0008	transcription_start_site	-	87859346	87859346	561	NM_138317	KCNK10	potassium channel, subfamily K, member 10	54207	FLJ43399
206	chr14	87858552	87859017	0.777152	0.0008	Primary Transcript	-	87716206	87863009	-69177	NM_021161	KCNK10	potassium channel, subfamily K, member 10	54207	FLJ43399
206	chr14	87858552	87859017	0.777152	0.0008	Primary Transcript	-	87716206	87859346	-71008	NM_138317	KCNK10	potassium channel, subfamily K, member 10	54207	FLJ43399
207	chr14	106006755	106007021	0.777152	0.0078	transcription_start_site	+	106009499	106009499	-2611	NR_027457	NCRNA00221	non-protein coding RNA 221	338005	C14orf98
207	chr14	106006755	106007021	0.777152	0.0078	Primary Transcript	+	106009499	106022574	-9148	NR_027457	NCRNA00221	non-protein coding RNA 221	338005	C14orf98
208	chr3	50352296	50352747	0.777038	0.00063	transcription_start_site	-	50353371	50353371	849	NM_170714	RASSF1	Ras association (RalGDS/AF-6) domain family member 1	11186	123F2
208	chr3	50352296	50352747	0.777038	0.00063	transcription_start_site	-	50353371	50353371	849	NM_007182	RASSF1	Ras association (RalGDS/AF-6) domain family member 1	11186	123F2
208	chr3	50352296	50352747	0.777038	0.00063	transcription_start_site	-	50350668	50350668	-1853	NM_170712	RASSF1	Ras association (RalGDS/AF-6) domain family member 1	11186	123F2
208	chr3	50352296	50352747	0.777038	0.00063	transcription_start_site	-	50349899	50349899	-2622	NM_170713	RASSF1	Ras association (RalGDS/AF-6) domain family member 1	11186	123F2
208	chr3	50352296	50352747	0.777038	0.00063	Primary Transcript	-	50353540	50358160	3328	NM_015896	ZMYND10	zinc finger, MYND-type containing 10	51364	BLU
208	chr3	50352296	50352747	0.777038	0.00063	Primary Transcript	-	50342220	50353371	-4726	NM_170714	RASSF1	Ras association (RalGDS/AF-6) domain family member 1	11186	123F2
208	chr3	50352296	50352747	0.777038	0.00063	Primary Transcript	-	50342220	50353371	-4726	NM_007182	RASSF1	Ras association (RalGDS/AF-6) domain family member 1	11186	123F2
208	chr3	50352296	50352747	0.777038	0.00063	Primary Transcript	-	50342220	50350668	-6077	NM_170712	RASSF1	Ras association (RalGDS/AF-6) domain family member 1	11186	123F2
208	chr3	50352296	50352747	0.777038	0.00063	Primary Transcript	-	50342220	50349899	-6462	NM_170713	RASSF1	Ras association (RalGDS/AF-6) domain family member 1	11186	123F2
209	chr9	97309334	97309698	0.776355	0.00063	transcription_start_site	-	97309520	97309520	4	NM_001083606	PTCH1	patched 1	5727	BCNS
209	chr9	97309334	97309698	0.776355	0.00063	transcription_start_site	-	97309302	97309302	-214	NM_001083607	PTCH1	patched 1	5727	BCNS
209	chr9	97309334	97309698	0.776355	0.00063	transcription_start_site	-	97310143	97310143	627	NM_001083604	PTCH1	patched 1	5727	BCNS
209	chr9	97309334	97309698	0.776355	0.00063	transcription_start_site	-	97310143	97310143	627	NM_001083605	PTCH1	patched 1	5727	BCNS
209	chr9	97309334	97309698	0.776355	0.00063	transcription_start_site	-	97310652	97310652	1136	NM_000264	PTCH1	patched 1	5727	BCNS
209	chr9	97309334	97309698	0.776355	0.00063	Primary Transcript	-	97245084	97319068	-27440	NM_001083603	PTCH1	patched 1	5727	BCNS
209	chr9	97309334	97309698	0.776355	0.00063	Primary Transcript	-	97245084	97319068	-27440	NM_001083602	PTCH1	patched 1	5727	BCNS
209	chr9	97309334	97309698	0.776355	0.00063	Primary Transcript	-	97245084	97310652	-31648	NM_000264	PTCH1	patched 1	5727	BCNS
209	chr9	97309334	97309698	0.776355	0.00063	Primary Transcript	-	97245084	97310143	-31902	NM_001083605	PTCH1	patched 1	5727	BCNS
209	chr9	97309334	97309698	0.776355	0.00063	Primary Transcript	-	97245084	97310143	-31902	NM_001083604	PTCH1	patched 1	5727	BCNS
209	chr9	97309334	97309698	0.776355	0.00063	Primary Transcript	-	97245084	97309520	-32214	NM_001083606	PTCH1	patched 1	5727	BCNS
209	chr9	97309334	97309698	0.776355	0.00063	Primary Transcript	-	97245084	97309302	-32323	NM_001083607	PTCH1	patched 1	5727	BCNS
210	chr12	104001670	104002049	0.775429	0.00063	transcription_start_site	-	104002366	104002366	506	NM_001034173	ALDH1L2	aldehyde dehydrogenase 1 family, member L2	160428	DKFZp686A16126
210	chr12	104001670	104002049	0.775429	0.00063	Primary Transcript	-	103942331	104002366	-29511	NM_001034173	ALDH1L2	aldehyde dehydrogenase 1 family, member L2	160428	DKFZp686A16126
211	chr12	120943238	120943619	0.775429	0.00063	transcription_start_site	+	120944243	120944243	-814	NM_001024808	BCL7A	B-cell CLL/lymphoma 7A	605	BCL7
211	chr12	120943238	120943619	0.775429	0.00063	transcription_start_site	+	120944243	120944243	-814	NM_020993	BCL7A	B-cell CLL/lymphoma 7A	605	BCL7
211	chr12	120943238	120943619	0.775429	0.00063	Primary Transcript	+	120944243	120984333	-20859	NM_020993	BCL7A	B-cell CLL/lymphoma 7A	605	BCL7
211	chr12	120943238	120943619	0.775429	0.00063	Primary Transcript	+	120944243	120984333	-20859	NM_001024808	BCL7A	B-cell CLL/lymphoma 7A	605	BCL7
212	chrX	41666664	41667015	0.774977	0.00069	transcription_start_site	-	41667231	41667231	391	NM_001126054	CASK	calcium/calmodulin-dependent serine protein kinase (MAGUK family)	8573	CAGH39
212	chrX	41666664	41667015	0.774977	0.00069	transcription_start_site	-	41667231	41667231	391	NM_003688	CASK	calcium/calmodulin-dependent serine protein kinase (MAGUK family)	8573	CAGH39
212	chrX	41666664	41667015	0.774977	0.00069	transcription_start_site	-	41667231	41667231	391	NM_001126055	CASK	calcium/calmodulin-dependent serine protein kinase (MAGUK family)	8573	CAGH39
212	chrX	41666664	41667015	0.774977	0.00069	Primary Transcript	-	41259132	41667231	-203658	NM_003688	CASK	calcium/calmodulin-dependent serine protein kinase (MAGUK family)	8573	CAGH39
212	chrX	41666664	41667015	0.774977	0.00069	Primary Transcript	-	41259132	41667231	-203658	NM_001126054	CASK	calcium/calmodulin-dependent serine protein kinase (MAGUK family)	8573	CAGH39
212	chrX	41666664	41667015	0.774977	0.00069	Primary Transcript	-	41259132	41667231	-203658	NM_001126055	CASK	calcium/calmodulin-dependent serine protein kinase (MAGUK family)	8573	CAGH39
213	chr6	91063780	91064252	0.773419	0.00059	transcription_start_site	-	91063283	91063283	-733	NM_021813	BACH2	BTB and CNC homology 1, basic leucine zipper transcription factor 2	60468	-
213	chr6	91063780	91064252	0.773419	0.00059	Primary Transcript	-	90692968	91063283	-185890	NM_021813	BACH2	BTB and CNC homology 1, basic leucine zipper transcription factor 2	60468	-
214	chr10	15801001	15801346	0.772372	0.00059	transcription_start_site	-	15801776	15801776	602	NM_003638	ITGA8	integrin, alpha 8	8516	-
214	chr10	15801001	15801346	0.772372	0.00059	Primary Transcript	-	15599093	15801776	-100739	NM_003638	ITGA8	integrin, alpha 8	8516	-
215	chr1	176960101	176960648	0.770078	0.00069	transcription_start_site	+	176960922	176960922	-547	NM_152663	RALGPS2	Ral GEF with PH domain and SH3 binding motif 2	55103	FLJ10244
215	chr1	176960101	176960648	0.770078	0.00069	Primary Transcript	+	176960922	177155858	-98015	NM_152663	RALGPS2	Ral GEF with PH domain and SH3 binding motif 2	55103	FLJ10244
216	chr11	63014986	63015766	0.769661	0.00063	transcription_start_site	-	63015256	63015256	-120	NM_054108	HRASLS5	HRAS-like suppressor family, member 5	117245	HRLP5
216	chr11	63014986	63015766	0.769661	0.00063	transcription_start_site	-	63015256	63015256	-120	NM_001146729	HRASLS5	HRAS-like suppressor family, member 5	117245	HRLP5
216	chr11	63014986	63015766	0.769661	0.00063	transcription_start_site	-	63015256	63015256	-120	NM_001146728	HRASLS5	HRAS-like suppressor family, member 5	117245	HRLP5
216	chr11	63014986	63015766	0.769661	0.00063	Primary Transcript	-	62985451	63015256	-15022	NM_054108	HRASLS5	HRAS-like suppressor family, member 5	117245	HRLP5
216	chr11	63014986	63015766	0.769661	0.00063	Primary Transcript	-	62985451	63015256	-15022	NM_001146729	HRASLS5	HRAS-like suppressor family, member 5	117245	HRLP5
216	chr11	63014986	63015766	0.769661	0.00063	Primary Transcript	-	62985451	63015256	-15022	NM_001146728	HRASLS5	HRAS-like suppressor family, member 5	117245	HRLP5
217	chr20	21326406	21328042	0.769003	0	transcription_start_site	-	21326047	21326047	-1177	NM_033176	NKX2-4	NK2 homeobox 4	644524	NKX2.4
217	chr20	21326406	21328042	0.769003	0	Primary Transcript	-	21324004	21326047	-2198	NM_033176	NKX2-4	NK2 homeobox 4	644524	NKX2.4
218	chr17	34277267	34278347	0.767138	0	transcription_start_site	+	34279637	34279637	-1830	NM_006148	LASP1	LIM and SH3 protein 1	3927	Lasp-1
218	chr17	34277267	34278347	0.767138	0	Primary Transcript	+	34279637	34331548	-27785	NM_006148	LASP1	LIM and SH3 protein 1	3927	Lasp-1
219	chr17	6401927	6402376	0.767138	0.00069	transcription_start_site	-	6400601	6400601	-1550	NM_031220	PITPNM3	PITPNM family member 3	83394	CORD5
219	chr17	6401927	6402376	0.767138	0.00069	Primary Transcript	-	6295306	6400601	-54198	NM_031220	PITPNM3	PITPNM family member 3	83394	CORD5
220	chr19	62044209	62045017	0.766137	0.00083	transcription_start_site	+	62044081	62044081	532	NR_024059	MIMT1	MER1 repeat containing imprinted transcript 1 (non-protein coding)	100073347	MIM1
220	chr19	62044209	62045017	0.766137	0.00083	transcription_start_site	-	62043909	62043909	-704	NM_001146326	ZIM2	zinc finger, imprinted 2	23619	ZNF656
220	chr19	62044209	62045017	0.766137	0.00083	transcription_start_site	-	62043909	62043909	-704	NM_015363	ZIM2	zinc finger, imprinted 2	23619	ZNF656
220	chr19	62044209	62045017	0.766137	0.00083	transcription_start_site	-	62043909	62043909	-704	NM_001146327	ZIM2	zinc finger, imprinted 2	23619	ZNF656
220	chr19	62044209	62045017	0.766137	0.00083	transcription_start_site	-	62043906	62043906	-707	NM_001146185	PEG3	paternally expressed 3	5178	DKFZp781A095
220	chr19	62044209	62045017	0.766137	0.00083	transcription_start_site	-	62043906	62043906	-707	NM_001146187	PEG3	paternally expressed 3	5178	DKFZp781A095
220	chr19	62044209	62045017	0.766137	0.00083	transcription_start_site	-	62043906	62043906	-707	NM_006210	PEG3	paternally expressed 3	5178	DKFZp781A095
220	chr19	62044209	62045017	0.766137	0.00083	transcription_start_site	-	62043906	62043906	-707	NM_001146184	PEG3	paternally expressed 3	5178	DKFZp781A095
220	chr19	62044209	62045017	0.766137	0.00083	Primary Transcript	+	62044081	62051734	-3294	NR_024059	MIMT1	MER1 repeat containing imprinted transcript 1 (non-protein coding)	100073347	MIM1
220	chr19	62044209	62045017	0.766137	0.00083	Primary Transcript	-	62013256	62043906	-16032	NM_001146187	PEG3	paternally expressed 3	5178	DKFZp781A095
220	chr19	62044209	62045017	0.766137	0.00083	Primary Transcript	-	62013256	62043906	-16032	NM_001146185	PEG3	paternally expressed 3	5178	DKFZp781A095
220	chr19	62044209	62045017	0.766137	0.00083	Primary Transcript	-	62013256	62043906	-16032	NM_001146184	PEG3	paternally expressed 3	5178	DKFZp781A095
220	chr19	62044209	62045017	0.766137	0.00083	Primary Transcript	-	62013256	62043906	-16032	NM_006210	PEG3	paternally expressed 3	5178	DKFZp781A095
220	chr19	62044209	62045017	0.766137	0.00083	Primary Transcript	-	61977740	62043909	-33788	NM_001146326	ZIM2	zinc finger, imprinted 2	23619	ZNF656
220	chr19	62044209	62045017	0.766137	0.00083	Primary Transcript	-	61977740	62043909	-33788	NM_001146327	ZIM2	zinc finger, imprinted 2	23619	ZNF656
220	chr19	62044209	62045017	0.766137	0.00083	Primary Transcript	-	61977740	62043909	-33788	NM_015363	ZIM2	zinc finger, imprinted 2	23619	ZNF656
221	chr8	75396821	75397379	0.764893	0	transcription_start_site	-	75396117	75396117	-983	NM_020647	JPH1	junctophilin 1	56704	DKFZp762L0313
221	chr8	75396821	75397379	0.764893	0	Primary Transcript	-	75309492	75396117	-44295	NM_020647	JPH1	junctophilin 1	56704	DKFZp762L0313
222	chr4	177224319	177224658	0.764341	0.00073	transcription_start_site	+	177224125	177224125	363	NM_170710	WDR17	WD repeat domain 17	116966	FLJ26618
222	chr4	177224319	177224658	0.764341	0.00073	transcription_start_site	+	177224125	177224125	363	NM_181265	WDR17	WD repeat domain 17	116966	FLJ26618
222	chr4	177224319	177224658	0.764341	0.00073	Primary Transcript	+	177224125	177340960	-58054	NM_181265	WDR17	WD repeat domain 17	116966	FLJ26618
222	chr4	177224319	177224658	0.764341	0.00073	Primary Transcript	+	177224125	177340960	-58054	NM_170710	WDR17	WD repeat domain 17	116966	FLJ26618
223	chr4	189154122	189154464	0.764341	0.00073	transcription_start_site	+	189153918	189153918	375	NM_174900	ZFP42	zinc finger protein 42 homolog (mouse)	132625	REX1
223	chr4	189154122	189154464	0.764341	0.00073	Primary Transcript	+	189153918	189163193	-4262	NM_174900	ZFP42	zinc finger protein 42 homolog (mouse)	132625	REX1
224	chr2	11727836	11728599	0.759415	0	transcription_start_site	-	11727780	11727780	-437	NM_012344	NTSR2	neurotensin receptor 2	23620	NTR2
224	chr2	11727836	11728599	0.759415	0	Primary Transcript	-	11715754	11727780	-6450	NM_012344	NTSR2	neurotensin receptor 2	23620	NTR2
225	chr2	63703200	63703657	0.759415	0.00059	transcription_start_site	-	63703663	63703663	234	NR_003131	LOC388955	PRELI domain-containing protein 1, mitochondrial pseudogene	388955	-
225	chr2	63703200	63703657	0.759415	0.00059	Primary Transcript	-	63702685	63703663	-254	NR_003131	LOC388955	PRELI domain-containing protein 1, mitochondrial pseudogene	388955	-
226	chr2	98714894	98715247	0.759415	0.00059	transcription_start_site	-	98714021	98714021	-1049	NM_012214	MGAT4A	mannosyl (alpha-1,3-)-glycoprotein beta-1,4-N-acetylglucosaminyltransferase, isozyme A	11320	GNT-IV
226	chr2	98714894	98715247	0.759415	0.00059	Primary Transcript	-	98602000	98714021	-57060	NM_012214	MGAT4A	mannosyl (alpha-1,3-)-glycoprotein beta-1,4-N-acetylglucosaminyltransferase, isozyme A	11320	GNT-IV
227	chr3	49423405	49423874	0.758537	0.00059	transcription_start_site	-	49424530	49424530	890	NM_001664	RHOA	ras homolog gene family, member A	387	ARH12
227	chr3	49423405	49423874	0.758537	0.00059	transcription_start_site	+	49424642	49424642	-1002	NM_022171	TCTA	T-cell leukemia translocation altered gene	6988	-
227	chr3	49423405	49423874	0.758537	0.00059	Primary Transcript	+	49424642	49428913	-3138	NM_022171	TCTA	T-cell leukemia translocation altered gene	6988	-
227	chr3	49423405	49423874	0.758537	0.00059	Primary Transcript	-	49371582	49424530	-25583	NM_001664	RHOA	ras homolog gene family, member A	387	ARH12
228	chrX	49531659	49532020	0.756954	0.00063	transcription_start_site	+	49531209	49531209	630	NM_001145073	USP27X	ubiquitin specific peptidase 27, X-linked	389856	USP22L
228	chrX	49531659	49532020	0.756954	0.00063	Primary Transcript	+	49531209	49533906	-718	NM_001145073	USP27X	ubiquitin specific peptidase 27, X-linked	389856	USP22L
228	chrX	49531659	49532020	0.756954	0.00063	transcription_start_site	-	49530699	49530699	-1140	NR_026742	LOC158572	hypothetical LOC158572	158572	-
228	chrX	49531659	49532020	0.756954	0.00063	Primary Transcript	-	49528067	49530699	-2456	NR_026742	LOC158572	hypothetical LOC158572	158572	-
229	chrX	48569250	48569495	0.756954	0.00957	transcription_start_site	+	48572226	48572226	-2853	NM_181532	ERAS	ES cell expressed Ras	3266	HRAS2
229	chrX	48569250	48569495	0.756954	0.00957	Primary Transcript	+	48572226	48573492	-3486	NM_181532	ERAS	ES cell expressed Ras	3266	HRAS2
229	chrX	48569250	48569495	0.756954	0.00957	Primary Transcript	+	48545430	48568324	12495	NM_006044	HDAC6	histone deacetylase 6	10013	FLJ16239
230	chr6	32226727	32227190	0.754555	0.0008	transcription_start_site	-	32227698	32227698	739	NM_030651	PRRT1	proline-rich transmembrane protein 1	80863	C6orf31
230	chr6	32226727	32227190	0.754555	0.0008	Primary Transcript	-	32224117	32227698	-1051	NM_030651	PRRT1	proline-rich transmembrane protein 1	80863	C6orf31
230	chr6	32226727	32227190	0.754555	0.0008	transcription_start_site	+	32229278	32229278	-2319	NM_138717	PPT2	palmitoyl-protein thioesterase 2	9374	C6orf8
230	chr6	32226727	32227190	0.754555	0.0008	transcription_start_site	+	32229599	32229599	-2640	NM_005155	PPT2	palmitoyl-protein thioesterase 2	9374	C6orf8
230	chr6	32226727	32227190	0.754555	0.0008	Primary Transcript	+	32229278	32239430	-7395	NM_138717	PPT2	palmitoyl-protein thioesterase 2	9374	C6orf8
230	chr6	32226727	32227190	0.754555	0.0008	Primary Transcript	+	32229599	32239430	-7556	NM_005155	PPT2	palmitoyl-protein thioesterase 2	9374	C6orf8
231	chr18	73089893	73090364	0.75389	0.00073	transcription_start_site	+	73090995	73090995	-866	NM_001480	GALR1	galanin receptor 1	2587	GALNR
231	chr18	73089893	73090364	0.75389	0.00073	Primary Transcript	+	73090995	73111084	-10911	NM_001480	GALR1	galanin receptor 1	2587	GALNR
232	chr10	46503847	46504320	0.753534	0.0008	transcription_start_site	+	46503539	46503539	544	NM_005972	PPYR1	pancreatic polypeptide receptor 1	5540	MGC116897
232	chr10	46503847	46504320	0.753534	0.0008	Primary Transcript	+	46503539	46508326	-1849	NM_005972	PPYR1	pancreatic polypeptide receptor 1	5540	MGC116897
233	chr11	133705829	133706502	0.751335	0	transcription_start_site	+	133707018	133707018	-852	NM_138342	GLB1L2	galactosidase, beta 1-like 2	89944	MST114
233	chr11	133705829	133706502	0.751335	0	Primary Transcript	+	133707018	133751428	-23057	NM_138342	GLB1L2	galactosidase, beta 1-like 2	89944	MST114
234	chr11	124871593	124872154	0.751335	0.00059	transcription_start_site	-	124871333	124871333	-540	NM_022549	FEZ1	fasciculation and elongation protein zeta 1 (zygin I)	9638	-
234	chr11	124871593	124872154	0.751335	0.00059	transcription_start_site	-	124871333	124871333	-540	NM_005103	FEZ1	fasciculation and elongation protein zeta 1 (zygin I)	9638	-
234	chr11	124871593	124872154	0.751335	0.00059	Primary Transcript	-	124863305	124871333	-4554	NM_022549	FEZ1	fasciculation and elongation protein zeta 1 (zygin I)	9638	-
234	chr11	124871593	124872154	0.751335	0.00059	Primary Transcript	-	124820857	124871333	-25778	NM_005103	FEZ1	fasciculation and elongation protein zeta 1 (zygin I)	9638	-
235	chr19	61679779	61680116	0.749112	0.00075	transcription_start_site	-	61680555	61680555	607	NM_022103	ZNF667	zinc finger protein 667	63934	DKFZp686O111
235	chr19	61679779	61680116	0.749112	0.00075	Primary Transcript	-	61643017	61680555	-18161	NM_022103	ZNF667	zinc finger protein 667	63934	DKFZp686O111
236	chr7	27152047	27153999	0.747543	0	Primary Transcript	-	27151640	27153893	-256	NM_024014	HOXA6	homeobox A6	3203	HOX1
236	chr7	27152047	27153999	0.747543	0	transcription_start_site	-	27153893	27153893	870	NM_024014	HOXA6	homeobox A6	3203	HOX1
236	chr7	27152047	27153999	0.747543	0	transcription_start_site	-	27149812	27149812	-3211	NM_019102	HOXA5	homeobox A5	3202	HOX1
236	chr7	27152047	27153999	0.747543	0	Primary Transcript	-	27147520	27149812	-4357	NM_019102	HOXA5	homeobox A5	3202	HOX1
237	chr8	85258702	85259192	0.746238	0.0008	transcription_start_site	+	85259654	85259654	-707	NM_001100391	RALYL	RALY RNA binding protein-like	138046	HNRPCL3
237	chr8	85258702	85259192	0.746238	0.0008	transcription_start_site	+	85258140	85258140	807	NM_173848	RALYL	RALY RNA binding protein-like	138046	HNRPCL3
237	chr8	85258702	85259192	0.746238	0.0008	transcription_start_site	+	85258007	85258007	940	NM_001100392	RALYL	RALY RNA binding protein-like	138046	HNRPCL3
237	chr8	85258702	85259192	0.746238	0.0008	transcription_start_site	+	85258007	85258007	940	NM_001100393	RALYL	RALY RNA binding protein-like	138046	HNRPCL3
237	chr8	85258702	85259192	0.746238	0.0008	Primary Transcript	+	85258007	85996633	-368373	NM_001100392	RALYL	RALY RNA binding protein-like	138046	HNRPCL3
237	chr8	85258702	85259192	0.746238	0.0008	Primary Transcript	+	85258007	85996633	-368373	NM_001100393	RALYL	RALY RNA binding protein-like	138046	HNRPCL3
237	chr8	85258702	85259192	0.746238	0.0008	Primary Transcript	+	85258140	85996633	-368439	NM_173848	RALYL	RALY RNA binding protein-like	138046	HNRPCL3
237	chr8	85258702	85259192	0.746238	0.0008	Primary Transcript	+	85259654	85996633	-369196	NM_001100391	RALYL	RALY RNA binding protein-like	138046	HNRPCL3
238	chr4	4278741	4278990	0.744742	0.00752	transcription_start_site	-	4279522	4279522	656	NM_177998	OTOP1	otopetrin 1	133060	MGC163302
238	chr4	4278741	4278990	0.744742	0.00752	Primary Transcript	-	4241430	4279522	-18389	NM_177998	OTOP1	otopetrin 1	133060	MGC163302
239	chr5	178910759	178911008	0.744155	0.00679	transcription_start_site	+	178910176	178910176	707	NM_025158	RUFY1	RUN and FYVE domain containing 1	80230	FLJ22251
239	chr5	178910759	178911008	0.744155	0.00679	Primary Transcript	+	178910176	178969625	-29017	NM_025158	RUFY1	RUN and FYVE domain containing 1	80230	FLJ22251
240	chr9	965743	966138	0.739386	0.0008	transcription_start_site	+	966963	966963	-1022	NM_021240	DMRT3	doublesex and mab-3 related transcription factor 3	58524	DMRTA3
240	chr9	965743	966138	0.739386	0.0008	Primary Transcript	+	966963	981732	-8407	NM_021240	DMRT3	doublesex and mab-3 related transcription factor 3	58524	DMRTA3
241	chr9	98186078	98186434	0.739386	0.0008	transcription_start_site	-	98185813	98185813	-443	NM_007001	SLC35D2	solute carrier family 35, member D2	11046	HFRC1
241	chr9	98186078	98186434	0.739386	0.0008	Primary Transcript	-	98122809	98185813	-31945	NM_007001	SLC35D2	solute carrier family 35, member D2	11046	HFRC1
242	chr9	114692238	114692589	0.739386	0.0008	transcription_start_site	-	114693014	114693014	600	NM_033051	SLC46A2	solute carrier family 46, member 2	57864	Ly110
242	chr9	114692238	114692589	0.739386	0.0008	Primary Transcript	-	114681021	114693014	-5396	NM_033051	SLC46A2	solute carrier family 46, member 2	57864	Ly110
243	chr12	52761955	52762543	0.738504	0	transcription_start_site	-	52761874	52761874	-375	NR_026658	LOC100240735	hypothetical LOC100240735	100240735	-
243	chr12	52761955	52762543	0.738504	0	Primary Transcript	-	52758890	52761874	-1867	NR_026658	LOC100240735	hypothetical LOC100240735	100240735	-
243	chr12	52761955	52762543	0.738504	0	Primary Transcript	+	52738304	52802285	-8045	NR_026655	FLJ12825	hypothetical LOC440101	440101	FLJ31855
244	chr12	12767657	12768024	0.738504	0.0008	transcription_start_site	+	12770117	12770117	-2276	NM_001130415	APOLD1	apolipoprotein L domain containing 1	81575	DKFZp434F0318
244	chr12	12767657	12768024	0.738504	0.0008	Primary Transcript	+	12770117	12835666	-35051	NM_001130415	APOLD1	apolipoprotein L domain containing 1	81575	DKFZp434F0318
245	chr14	70176969	70177858	0.738294	0.00063	transcription_start_site	+	70178256	70178256	-842	NM_015351	TTC9	tetratricopeptide repeat domain 9	23508	KIAA0227
245	chr14	70176969	70177858	0.738294	0.00063	Primary Transcript	+	70178256	70211830	-17629	NM_015351	TTC9	tetratricopeptide repeat domain 9	23508	KIAA0227
246	chr16	30113953	30114290	0.737346	0.00059	transcription_start_site	+	30113969	30113969	152	NM_003166	SULT1A3	sulfotransferase family, cytosolic, 1A, phenol-preferring, member 3	6818	HAST
246	chr16	30113953	30114290	0.737346	0.00059	transcription_start_site	+	30113969	30113969	152	NM_001017389	SULT1A4	sulfotransferase family, cytosolic, 1A, phenol-preferring, member 4	445329	SULT1A3
246	chr16	30113953	30114290	0.737346	0.00059	Primary Transcript	+	30112717	30116383	-428	NM_178044	GIYD2	GIY-YIG domain containing 2	79008	FLJ23439
246	chr16	30113953	30114290	0.737346	0.00059	Primary Transcript	+	30112717	30116383	-428	NM_001015000	GIYD1	GIY-YIG domain containing 1	548593	GIYD2
246	chr16	30113953	30114290	0.737346	0.00059	Primary Transcript	+	30112717	30116383	-428	NM_024044	GIYD2	GIY-YIG domain containing 2	79008	FLJ23439
246	chr16	30113953	30114290	0.737346	0.00059	Primary Transcript	+	30112717	30116383	-428	NM_001014999	GIYD1	GIY-YIG domain containing 1	548593	GIYD2
246	chr16	30113953	30114290	0.737346	0.00059	transcription_start_site	-	30113128	30113128	-993	NM_001039182	BOLA2B	bolA homolog 2B (E. coli)	654483	BOLA2
246	chr16	30113953	30114290	0.737346	0.00059	transcription_start_site	-	30113128	30113128	-993	NM_001031827	BOLA2	bolA homolog 2 (E. coli)	552900	BOLA2A
246	chr16	30113953	30114290	0.737346	0.00059	Primary Transcript	-	30111756	30113128	-1679	NM_001039182	BOLA2B	bolA homolog 2B (E. coli)	654483	BOLA2
246	chr16	30113953	30114290	0.737346	0.00059	Primary Transcript	-	30111756	30113128	-1679	NM_001031827	BOLA2	bolA homolog 2 (E. coli)	552900	BOLA2A
246	chr16	30113953	30114290	0.737346	0.00059	transcription_start_site	+	30118036	30118036	-3914	NM_177552	SULT1A3	sulfotransferase family, cytosolic, 1A, phenol-preferring, member 3	6818	HAST
246	chr16	30113953	30114290	0.737346	0.00059	transcription_start_site	+	30118036	30118036	-3914	NM_001017390	SULT1A4	sulfotransferase family, cytosolic, 1A, phenol-preferring, member 4	445329	SULT1A3
246	chr16	30113953	30114290	0.737346	0.00059	Primary Transcript	+	30113969	30123121	-4423	NM_001017389	SULT1A4	sulfotransferase family, cytosolic, 1A, phenol-preferring, member 4	445329	SULT1A3
246	chr16	30113953	30114290	0.737346	0.00059	Primary Transcript	+	30113969	30123151	-4438	NM_003166	SULT1A3	sulfotransferase family, cytosolic, 1A, phenol-preferring, member 3	6818	HAST
246	chr16	30113953	30114290	0.737346	0.00059	Primary Transcript	+	30118036	30123121	-6457	NM_001017390	SULT1A4	sulfotransferase family, cytosolic, 1A, phenol-preferring, member 4	445329	SULT1A3
246	chr16	30113953	30114290	0.737346	0.00059	Primary Transcript	+	30118036	30123151	-6472	NM_177552	SULT1A3	sulfotransferase family, cytosolic, 1A, phenol-preferring, member 3	6818	HAST
247	chr6	34867135	34867520	0.735691	0.00073	transcription_start_site	+	34867771	34867771	-443	NM_017754	UHRF1BP1	UHRF1 binding protein 1	54887	C6orf107
247	chr6	34867135	34867520	0.735691	0.00073	Primary Transcript	+	34867771	34953269	-43192	NM_017754	UHRF1BP1	UHRF1 binding protein 1	54887	C6orf107
248	chr6	100548773	100549138	0.735691	0.00073	transcription_start_site	-	100548835	100548835	-120	NM_032503	MCHR2	melanin-concentrating hormone receptor 2	84539	GPR145
248	chr6	100548773	100549138	0.735691	0.00073	transcription_start_site	-	100548820	100548820	-135	NM_001040179	MCHR2	melanin-concentrating hormone receptor 2	84539	GPR145
248	chr6	100548773	100549138	0.735691	0.00073	Primary Transcript	-	100474506	100548835	-37285	NM_032503	MCHR2	melanin-concentrating hormone receptor 2	84539	GPR145
248	chr6	100548773	100549138	0.735691	0.00073	Primary Transcript	-	100474506	100548820	-37292	NM_001040179	MCHR2	melanin-concentrating hormone receptor 2	84539	GPR145
249	chr10	16604369	16604930	0.734695	0.00073	transcription_start_site	-	16604010	16604010	-639	NM_001010908	C1QL3	complement component 1, q subcomponent-like 3	389941	C1QTNF13
249	chr10	16604369	16604930	0.734695	0.00073	Primary Transcript	-	16595747	16604010	-4771	NM_001010908	C1QL3	complement component 1, q subcomponent-like 3	389941	C1QTNF13
250	chr10	23043982	23044346	0.734695	0.00073	transcription_start_site	-	23043509	23043509	-655	NM_005028	PIP4K2A	phosphatidylinositol-5-phosphate 4-kinase, type II, alpha	5305	FLJ13267
250	chr10	23043982	23044346	0.734695	0.00073	Primary Transcript	-	22863771	23043509	-90524	NM_005028	PIP4K2A	phosphatidylinositol-5-phosphate 4-kinase, type II, alpha	5305	FLJ13267
251	chr10	102980336	102980904	0.734695	0.00073	transcription_start_site	-	102978707	102978707	-1913	NM_006562	LBX1	ladybird homeobox 1	10660	HPX-6
251	chr10	102980336	102980904	0.734695	0.00073	Primary Transcript	-	102976722	102978707	-2905	NM_006562	LBX1	ladybird homeobox 1	10660	HPX-6
252	chr1	177810916	177811375	0.734261	0	transcription_start_site	-	177811707	177811707	561	NM_014625	NPHS2	nephrosis 2, idiopathic, steroid-resistant (podocin)	7827	PDCN
252	chr1	177810916	177811375	0.734261	0	Primary Transcript	-	177786296	177811707	-12144	NM_014625	NPHS2	nephrosis 2, idiopathic, steroid-resistant (podocin)	7827	PDCN
253	chr1	29010165	29010528	0.734261	0.00059	transcription_start_site	+	29011240	29011240	-893	NM_000911	OPRD1	opioid receptor, delta 1	4985	OPRD
253	chr1	29010165	29010528	0.734261	0.00059	Primary Transcript	+	29011240	29062795	-26671	NM_000911	OPRD1	opioid receptor, delta 1	4985	OPRD
254	chr11	20576629	20577411	0.73301	0	transcription_start_site	+	20577521	20577521	-501	NM_004211	SLC6A5	solute carrier family 6 (neurotransmitter transporter, glycine), member 5	9152	GLYT-2
254	chr11	20576629	20577411	0.73301	0	Primary Transcript	+	20577521	20633186	-28333	NM_004211	SLC6A5	solute carrier family 6 (neurotransmitter transporter, glycine), member 5	9152	GLYT-2
255	chr17	41054247	41054550	0.731458	0.00877	transcription_start_site	+	41053763	41053763	635	NR_027295	MGC57346	hypothetical LOC401884	401884	FLJ18493
255	chr17	41054247	41054550	0.731458	0.00877	transcription_start_site	+	41053494	41053494	904	NR_026680	MGC57346	hypothetical LOC401884	401884	FLJ18493
255	chr17	41054247	41054550	0.731458	0.00877	Primary Transcript	+	41053494	41071110	-7903	NR_026680	MGC57346	hypothetical LOC401884	401884	FLJ18493
255	chr17	41054247	41054550	0.731458	0.00877	Primary Transcript	+	41053763	41071110	-8038	NR_027295	MGC57346	hypothetical LOC401884	401884	FLJ18493
256	chr7	117301160	117301742	0.728854	0.00073	transcription_start_site	-	117300797	117300797	-654	NM_033427	CTTNBP2	cortactin binding protein 2	83992	C7orf8
256	chr7	117301160	117301742	0.728854	0.00073	Primary Transcript	-	117137941	117300797	-82082	NM_033427	CTTNBP2	cortactin binding protein 2	83992	C7orf8
257	chr8	17315884	17317079	0.727582	0	transcription_start_site	-	17315411	17315411	-1070	NM_004686	MTMR7	myotubularin related protein 7	9108	DKFZp781E194
257	chr8	17315884	17317079	0.727582	0	Primary Transcript	-	17198676	17315411	-59438	NM_004686	MTMR7	myotubularin related protein 7	9108	DKFZp781E194
258	chr8	82187108	82188008	0.727582	0.00073	transcription_start_site	-	82186858	82186858	-700	NM_018440	PAG1	phosphoprotein associated with glycosphingolipid microdomains 1	55824	CBP
258	chr8	82187108	82188008	0.727582	0.00073	Primary Transcript	-	82042600	82186858	-72829	NM_018440	PAG1	phosphoprotein associated with glycosphingolipid microdomains 1	55824	CBP
259	chr8	104380767	104381025	0.727582	0.00679	transcription_start_site	+	104380275	104380275	621	NM_003506	FZD6	frizzled homolog 6 (Drosophila)	8323	FZ6
259	chr8	104380767	104381025	0.727582	0.00679	Primary Transcript	+	104380275	104414270	-16376	NM_003506	FZD6	frizzled homolog 6 (Drosophila)	8323	FZ6
260	chr8	132121237	132121474	0.727582	0.00679	transcription_start_site	-	132122017	132122017	661	NM_001115	ADCY8	adenylate cyclase 8 (brain)	114	AC8
260	chr8	132121237	132121474	0.727582	0.00679	Primary Transcript	-	131861728	132122017	-129483	NM_001115	ADCY8	adenylate cyclase 8 (brain)	114	AC8
261	chr4	46087405	46087766	0.725144	0.00057	transcription_start_site	-	46086813	46086813	-772	NM_000807	GABRA2	gamma-aminobutyric acid (GABA) A receptor, alpha 2	2555	FLJ97076
261	chr4	46087405	46087766	0.725144	0.00057	transcription_start_site	-	46086153	46086153	-1432	NM_001114175	GABRA2	gamma-aminobutyric acid (GABA) A receptor, alpha 2	2555	FLJ97076
261	chr4	46087405	46087766	0.725144	0.00057	Primary Transcript	-	45946338	46086813	-71010	NM_000807	GABRA2	gamma-aminobutyric acid (GABA) A receptor, alpha 2	2555	FLJ97076
261	chr4	46087405	46087766	0.725144	0.00057	Primary Transcript	-	45946338	46086153	-71340	NM_001114175	GABRA2	gamma-aminobutyric acid (GABA) A receptor, alpha 2	2555	FLJ97076
262	chr4	85640317	85640795	0.725144	0.00057	transcription_start_site	-	85638411	85638411	-2145	NM_006168	NKX6-1	NK6 homeobox 1	4825	NKX6.1
262	chr4	85640317	85640795	0.725144	0.00057	Primary Transcript	-	85633459	85638411	-4621	NM_006168	NKX6-1	NK6 homeobox 1	4825	NKX6.1
263	chr5	115179520	115180299	0.725074	0	transcription_start_site	-	115180304	115180304	394	NM_001801	CDO1	cysteine dioxygenase, type I	1036	-
263	chr5	115179520	115180299	0.725074	0	Primary Transcript	-	115168328	115180304	-5593	NM_001801	CDO1	cysteine dioxygenase, type I	1036	-
264	chr5	6767965	6768332	0.725074	0.00063	transcription_start_site	+	6767717	6767717	431	NM_006999	PAPD7	PAP associated domain containing 7	11044	LAK-1
264	chr5	6767965	6768332	0.725074	0.00063	Primary Transcript	+	6767717	6810161	-20790	NM_006999	PAPD7	PAP associated domain containing 7	11044	LAK-1
265	chr5	137637475	137637840	0.725074	0.00063	transcription_start_site	-	137638152	137638152	494	NM_001496	GFRA3	GDNF family receptor alpha 3	2676	-
265	chr5	137637475	137637840	0.725074	0.00063	Primary Transcript	-	137615967	137638152	-10598	NM_001496	GFRA3	GDNF family receptor alpha 3	2676	-
266	chr5	177950306	177950768	0.725074	0.00063	transcription_start_site	-	177950162	177950162	-375	NM_173465	COL23A1	collagen, type XXIII, alpha 1	91522	DKFZp434K0621
266	chr5	177950306	177950768	0.725074	0.00063	Primary Transcript	-	177597222	177950162	-176845	NM_173465	COL23A1	collagen, type XXIII, alpha 1	91522	DKFZp434K0621
267	chr21	25856507	25857182	0.72375	0	transcription_start_site	+	25856327	25856327	517	NR_001458	MIR155HG	MIR155 host gene (non-protein coding)	114614	BIC
267	chr21	25856507	25857182	0.72375	0	Primary Transcript	+	25856327	25869344	-5991	NR_001458	MIR155HG	MIR155 host gene (non-protein coding)	114614	BIC
268	chr21	21292943	21293342	0.72375	0.0008	transcription_start_site	+	21292503	21292503	639	NM_004540	NCAM2	neural cell adhesion molecule 2	4685	MGC51008
268	chr21	21292943	21293342	0.72375	0.0008	Primary Transcript	+	21292503	21833085	-269651	NM_004540	NCAM2	neural cell adhesion molecule 2	4685	MGC51008
269	chr2	201461038	201461390	0.72237	0.00073	transcription_start_site	-	201462094	201462094	880	NM_130906	PPIL3	peptidylprolyl isomerase (cyclophilin)-like 3	53938	CYPJ
269	chr2	201461038	201461390	0.72237	0.00073	transcription_start_site	-	201462094	201462094	880	NM_032472	PPIL3	peptidylprolyl isomerase (cyclophilin)-like 3	53938	CYPJ
269	chr2	201461038	201461390	0.72237	0.00073	transcription_start_site	-	201462244	201462244	1030	NM_131916	PPIL3	peptidylprolyl isomerase (cyclophilin)-like 3	53938	CYPJ
269	chr2	201461038	201461390	0.72237	0.00073	transcription_start_site	+	201462294	201462294	-1080	NM_001142355	NIF3L1	NIF3 NGG1 interacting factor 3-like 1 (S. pombe)	60491	ALS2CR1
269	chr2	201461038	201461390	0.72237	0.00073	transcription_start_site	+	201462294	201462294	-1080	NM_001136039	NIF3L1	NIF3 NGG1 interacting factor 3-like 1 (S. pombe)	60491	ALS2CR1
269	chr2	201461038	201461390	0.72237	0.00073	transcription_start_site	+	201462352	201462352	-1138	NM_021824	NIF3L1	NIF3 NGG1 interacting factor 3-like 1 (S. pombe)	60491	ALS2CR1
269	chr2	201461038	201461390	0.72237	0.00073	transcription_start_site	+	201464885	201464885	-3671	NM_001142356	NIF3L1	NIF3 NGG1 interacting factor 3-like 1 (S. pombe)	60491	ALS2CR1
269	chr2	201461038	201461390	0.72237	0.00073	Primary Transcript	-	201443923	201462244	-8130	NM_131916	PPIL3	peptidylprolyl isomerase (cyclophilin)-like 3	53938	CYPJ
269	chr2	201461038	201461390	0.72237	0.00073	Primary Transcript	-	201443923	201462094	-8205	NM_032472	PPIL3	peptidylprolyl isomerase (cyclophilin)-like 3	53938	CYPJ
269	chr2	201461038	201461390	0.72237	0.00073	Primary Transcript	-	201443924	201462094	-8205	NM_130906	PPIL3	peptidylprolyl isomerase (cyclophilin)-like 3	53938	CYPJ
269	chr2	201461038	201461390	0.72237	0.00073	Primary Transcript	+	201462294	201476900	-8383	NM_001136039	NIF3L1	NIF3 NGG1 interacting factor 3-like 1 (S. pombe)	60491	ALS2CR1
269	chr2	201461038	201461390	0.72237	0.00073	Primary Transcript	+	201462294	201476900	-8383	NM_001142355	NIF3L1	NIF3 NGG1 interacting factor 3-like 1 (S. pombe)	60491	ALS2CR1
269	chr2	201461038	201461390	0.72237	0.00073	Primary Transcript	+	201462352	201476900	-8412	NM_021824	NIF3L1	NIF3 NGG1 interacting factor 3-like 1 (S. pombe)	60491	ALS2CR1
269	chr2	201461038	201461390	0.72237	0.00073	Primary Transcript	+	201464885	201476900	-9678	NM_001142356	NIF3L1	NIF3 NGG1 interacting factor 3-like 1 (S. pombe)	60491	ALS2CR1
270	chr15	26240236	26240548	0.722338	0.00711	transcription_start_site	-	26240890	26240890	498	NM_004667	HERC2	hect domain and RLD 2	8924	D15F37S1
270	chr15	26240236	26240548	0.722338	0.00711	Primary Transcript	-	26029782	26240890	-105056	NM_004667	HERC2	hect domain and RLD 2	8924	D15F37S1
271	chrX	72140226	72140691	0.720909	0.0008	transcription_start_site	+	72140076	72140076	382	NM_001042506	PABPC1L2B	poly(A) binding protein, cytoplasmic 1-like 2B	645974	MGC168104
271	chrX	72140226	72140691	0.720909	0.0008	Primary Transcript	+	72140076	72142276	-717	NM_001042506	PABPC1L2B	poly(A) binding protein, cytoplasmic 1-like 2B	645974	MGC168104
272	chr12	56484	56833	0.720042	0.00073	transcription_start_site	+	56802	56802	-143	NM_015232	IQSEC3	IQ motif and Sec7 domain 3	440073	KIAA1110
272	chr12	56484	56833	0.720042	0.00073	Primary Transcript	+	56802	150755	-47120	NM_015232	IQSEC3	IQ motif and Sec7 domain 3	440073	KIAA1110
273	chr12	68419754	68420138	0.720042	0.00073	transcription_start_site	+	68419446	68419446	500	NM_175625	RAB3IP	RAB3A interacting protein (rabin3)	117177	FLJ14660
273	chr12	68419754	68420138	0.720042	0.00073	transcription_start_site	+	68419446	68419446	500	NM_175623	RAB3IP	RAB3A interacting protein (rabin3)	117177	FLJ14660
273	chr12	68419754	68420138	0.720042	0.00073	transcription_start_site	+	68418897	68418897	1049	NM_022456	RAB3IP	RAB3A interacting protein (rabin3)	117177	FLJ14660
273	chr12	68419754	68420138	0.720042	0.00073	transcription_start_site	+	68418897	68418897	1049	NM_175624	RAB3IP	RAB3A interacting protein (rabin3)	117177	FLJ14660
273	chr12	68419754	68420138	0.720042	0.00073	Primary Transcript	+	68418897	68503251	-41128	NM_022456	RAB3IP	RAB3A interacting protein (rabin3)	117177	FLJ14660
273	chr12	68419754	68420138	0.720042	0.00073	Primary Transcript	+	68418897	68503251	-41128	NM_175624	RAB3IP	RAB3A interacting protein (rabin3)	117177	FLJ14660
273	chr12	68419754	68420138	0.720042	0.00073	Primary Transcript	+	68419446	68503251	-41402	NM_175625	RAB3IP	RAB3A interacting protein (rabin3)	117177	FLJ14660
273	chr12	68419754	68420138	0.720042	0.00073	Primary Transcript	+	68419446	68503251	-41402	NM_175623	RAB3IP	RAB3A interacting protein (rabin3)	117177	FLJ14660
274	chr16	22733945	22734198	0.719362	0.0078	transcription_start_site	+	22733360	22733360	711	NM_006043	HS3ST2	heparan sulfate (glucosamine) 3-O-sulfotransferase 2	9956	30ST2
274	chr16	22733945	22734198	0.719362	0.0078	Primary Transcript	+	22733360	22835160	-50188	NM_006043	HS3ST2	heparan sulfate (glucosamine) 3-O-sulfotransferase 2	9956	30ST2
275	chr14	49304902	49305345	0.718865	0.00057	transcription_start_site	+	49304536	49304536	587	NM_014315	KLHDC2	kelch domain containing 2	23588	HCLP-1
275	chr14	49304902	49305345	0.718865	0.00057	Primary Transcript	+	49304536	49319606	-6947	NM_014315	KLHDC2	kelch domain containing 2	23588	HCLP-1
276	chr6	22677393	22678154	0.716827	0	transcription_start_site	+	22677656	22677656	117	NM_138574	HDGFL1	hepatoma derived growth factor-like 1	154150	PWWP1
276	chr6	22677393	22678154	0.716827	0	Primary Transcript	+	22677656	22678729	-419	NM_138574	HDGFL1	hepatoma derived growth factor-like 1	154150	PWWP1
277	chr6	26629470	26630575	0.716827	0	transcription_start_site	+	26629912	26629912	110	NR_026790	HCG11	HLA complex group 11	493812	FLJ14049
277	chr6	26629470	26630575	0.716827	0	Primary Transcript	+	26629912	26635589	-2728	NR_026790	HCG11	HLA complex group 11	493812	FLJ14049
278	chr6	26702985	26703564	0.716827	0	transcription_start_site	+	26705158	26705158	-1883	NM_013375	ABT1	activator of basal transcription 1	29777	hABT1
278	chr6	26702985	26703564	0.716827	0	Primary Transcript	+	26705158	26708256	-3432	NM_013375	ABT1	activator of basal transcription 1	29777	hABT1
279	chr6	25019853	25020318	0.716827	0.00063	transcription_start_site	-	25019174	25019174	-911	NM_014722	FAM65B	family with sequence similarity 65, member B	9750	C6orf32
279	chr6	25019853	25020318	0.716827	0.00063	Primary Transcript	-	24912491	25019174	-54253	NM_014722	FAM65B	family with sequence similarity 65, member B	9750	C6orf32
280	chr1	79244827	79245598	0.716352	0.0008	transcription_start_site	-	79245083	79245083	-129	NM_022159	ELTD1	EGF, latrophilin and seven transmembrane domain containing 1	64123	ETL
280	chr1	79244827	79245598	0.716352	0.0008	Primary Transcript	-	79128036	79245083	-58653	NM_022159	ELTD1	EGF, latrophilin and seven transmembrane domain containing 1	64123	ETL
281	chr1	149566230	149566596	0.716352	0.0008	transcription_start_site	-	149565348	149565348	-1065	NM_002651	PI4KB	phosphatidylinositol 4-kinase, catalytic, beta	5298	NPIK
281	chr1	149566230	149566596	0.716352	0.0008	Primary Transcript	-	149531036	149565348	-18221	NM_002651	PI4KB	phosphatidylinositol 4-kinase, catalytic, beta	5298	NPIK
282	chr10	135327161	135327753	0.715857	0.00063	transcription_start_site	+	135330357	135330357	-2900	NM_033178	DUX4	double homeobox 4	22947	DUX10
282	chr10	135327161	135327753	0.715857	0.00063	transcription_start_site	+	135330357	135330357	-2900	NM_001127386	DUX4L2	double homeobox 4 like 2	728410	-
282	chr10	135327161	135327753	0.715857	0.00063	transcription_start_site	+	135330360	135330360	-2903	NM_001127389	DUX4L5	double homeobox 4 like 5	653545	-
282	chr10	135327161	135327753	0.715857	0.00063	transcription_start_site	+	135330360	135330360	-2903	NM_001127387	DUX4L7	double homeobox 4 like 7	653543	-
282	chr10	135327161	135327753	0.715857	0.00063	transcription_start_site	+	135330360	135330360	-2903	NM_001127388	DUX4L6	double homeobox 4 like 6	653544	-
282	chr10	135327161	135327753	0.715857	0.00063	Primary Transcript	+	135330357	135335265	-5354	NM_033178	DUX4	double homeobox 4	22947	DUX10
282	chr10	135327161	135327753	0.715857	0.00063	Primary Transcript	+	135330357	135335265	-5354	NM_001127386	DUX4L2	double homeobox 4 like 2	728410	-
282	chr10	135327161	135327753	0.715857	0.00063	Primary Transcript	+	135330360	135335265	-5355	NM_001127388	DUX4L6	double homeobox 4 like 6	653544	-
282	chr10	135327161	135327753	0.715857	0.00063	Primary Transcript	+	135330360	135335265	-5355	NM_001127389	DUX4L5	double homeobox 4 like 5	653545	-
282	chr10	135327161	135327753	0.715857	0.00063	Primary Transcript	+	135330360	135335265	-5355	NM_001127387	DUX4L7	double homeobox 4 like 7	653543	-
283	chr20	61965002	61965339	0.715352	0.0008	Primary Transcript	+	61963009	61964785	1273	NM_080622	C20orf135	chromosome 20 open reading frame 135	140701	MGC42974
283	chr20	61965002	61965339	0.715352	0.0008	transcription_start_site	+	61967033	61967033	-1862	NM_199363	TPD52L2	tumor protein D52-like 2	7165	D54
283	chr20	61965002	61965339	0.715352	0.0008	transcription_start_site	+	61967033	61967033	-1862	NM_199361	TPD52L2	tumor protein D52-like 2	7165	D54
283	chr20	61965002	61965339	0.715352	0.0008	transcription_start_site	+	61967033	61967033	-1862	NM_199359	TPD52L2	tumor protein D52-like 2	7165	D54
283	chr20	61965002	61965339	0.715352	0.0008	transcription_start_site	+	61967033	61967033	-1862	NM_199362	TPD52L2	tumor protein D52-like 2	7165	D54
283	chr20	61965002	61965339	0.715352	0.0008	transcription_start_site	+	61967033	61967033	-1862	NM_199360	TPD52L2	tumor protein D52-like 2	7165	D54
283	chr20	61965002	61965339	0.715352	0.0008	transcription_start_site	+	61967033	61967033	-1862	NM_003288	TPD52L2	tumor protein D52-like 2	7165	D54
283	chr20	61965002	61965339	0.715352	0.0008	Primary Transcript	+	61967033	61993334	-15013	NM_199363	TPD52L2	tumor protein D52-like 2	7165	D54
283	chr20	61965002	61965339	0.715352	0.0008	Primary Transcript	+	61967033	61993334	-15013	NM_199362	TPD52L2	tumor protein D52-like 2	7165	D54
283	chr20	61965002	61965339	0.715352	0.0008	Primary Transcript	+	61967033	61993334	-15013	NM_003288	TPD52L2	tumor protein D52-like 2	7165	D54
283	chr20	61965002	61965339	0.715352	0.0008	Primary Transcript	+	61967033	61993334	-15013	NM_199360	TPD52L2	tumor protein D52-like 2	7165	D54
283	chr20	61965002	61965339	0.715352	0.0008	Primary Transcript	+	61967033	61993334	-15013	NM_199359	TPD52L2	tumor protein D52-like 2	7165	D54
283	chr20	61965002	61965339	0.715352	0.0008	Primary Transcript	+	61967033	61993334	-15013	NM_199361	TPD52L2	tumor protein D52-like 2	7165	D54
284	chr18	5534248	5534700	0.715229	0.00057	transcription_start_site	-	5533986	5533986	-488	NM_012307	EPB41L3	erythrocyte membrane protein band 4.1-like 3	23136	4.1B
284	chr18	5534248	5534700	0.715229	0.00057	Primary Transcript	-	5382387	5533986	-76287	NM_012307	EPB41L3	erythrocyte membrane protein band 4.1-like 3	23136	4.1B
285	chr17	43862839	43863520	0.713617	0	transcription_start_site	-	43862593	43862593	-586	NM_001075099	SKAP1	src kinase associated phosphoprotein 1	8631	SCAP1
285	chr17	43862839	43863520	0.713617	0	transcription_start_site	-	43862593	43862593	-586	NM_003726	SKAP1	src kinase associated phosphoprotein 1	8631	SCAP1
285	chr17	43862839	43863520	0.713617	0	Primary Transcript	-	43565800	43862593	-148983	NM_001075099	SKAP1	src kinase associated phosphoprotein 1	8631	SCAP1
285	chr17	43862839	43863520	0.713617	0	Primary Transcript	-	43565800	43862593	-148983	NM_003726	SKAP1	src kinase associated phosphoprotein 1	8631	SCAP1
286	chr17	27616260	27616627	0.713617	0.0008	transcription_start_site	+	27617307	27617307	-863	NM_138328	RHBDL3	rhomboid, veinlet-like 3 (Drosophila)	162494	FLJ45582
286	chr17	27616260	27616627	0.713617	0.0008	Primary Transcript	+	27617307	27675793	-30106	NM_138328	RHBDL3	rhomboid, veinlet-like 3 (Drosophila)	162494	FLJ45582
287	chr17	34112638	34112977	0.713617	0.0008	transcription_start_site	+	34115398	34115398	-2590	NM_005937	MLLT6	myeloid/lymphoid or mixed-lineage leukemia (trithorax homolog, Drosophila)	4302	AF17
287	chr17	34112638	34112977	0.713617	0.0008	Primary Transcript	+	34115398	34139582	-14682	NM_005937	MLLT6	myeloid/lymphoid or mixed-lineage leukemia (trithorax homolog, Drosophila)	4302	AF17
288	chr17	72243643	72244102	0.713617	0.0008	Primary Transcript	-	72241791	72245007	-473	NM_003016	SRSF2	serine/arginine-rich splicing factor 2	6427	PR264
288	chr17	72243643	72244102	0.713617	0.0008	transcription_start_site	-	72245007	72245007	1134	NM_003016	SRSF2	serine/arginine-rich splicing factor 2	6427	PR264
288	chr17	72243643	72244102	0.713617	0.0008	transcription_start_site	+	72245377	72245377	-1504	NM_024311	MFSD11	major facilitator superfamily domain containing 11	79157	ET
288	chr17	72243643	72244102	0.713617	0.0008	Primary Transcript	+	72245377	72286933	-22282	NM_024311	MFSD11	major facilitator superfamily domain containing 11	79157	ET
289	chr13	111768079	111768532	0.713345	0.00067	transcription_start_site	+	111769913	111769913	-1607	NM_005986	SOX1	SRY (sex determining region Y)-box 1	6656	-
289	chr13	111768079	111768532	0.713345	0.00067	Primary Transcript	+	111769913	111774021	-3661	NM_005986	SOX1	SRY (sex determining region Y)-box 1	6656	-
290	chr8	16903990	16904361	0.708926	0.00063	transcription_start_site	-	16904045	16904045	-130	NM_019851	FGF20	fibroblast growth factor 20	26281	FGF-20
290	chr8	16903990	16904361	0.708926	0.00063	Primary Transcript	-	16894704	16904045	-4801	NM_019851	FGF20	fibroblast growth factor 20	26281	FGF-20
291	chr8	71147501	71147981	0.708926	0.00063	transcription_start_site	-	71146116	71146116	-1625	NM_024504	PRDM14	PR domain containing 14	63978	MGC59730
291	chr8	71147501	71147981	0.708926	0.00063	Primary Transcript	-	71126576	71146116	-11395	NM_024504	PRDM14	PR domain containing 14	63978	MGC59730
292	chr8	119193957	119194432	0.708926	0.00063	transcription_start_site	-	119193239	119193239	-955	NM_000127	EXT1	exostosin 1	2131	EXT
292	chr8	119193957	119194432	0.708926	0.00063	Primary Transcript	-	118880782	119193239	-157184	NM_000127	EXT1	exostosin 1	2131	EXT
293	chr5	63496534	63497097	0.705993	0.00057	transcription_start_site	+	63497426	63497426	-610	NM_178532	RNF180	ring finger protein 180	285671	MGC120326
293	chr5	63496534	63497097	0.705993	0.00057	transcription_start_site	+	63497426	63497426	-610	NM_001113561	RNF180	ring finger protein 180	285671	MGC120326
293	chr5	63496534	63497097	0.705993	0.00057	Primary Transcript	+	63497426	63549095	-26445	NM_178532	RNF180	ring finger protein 180	285671	MGC120326
293	chr5	63496534	63497097	0.705993	0.00057	Primary Transcript	+	63497426	63704452	-104123	NM_001113561	RNF180	ring finger protein 180	285671	MGC120326
294	chr5	79020733	79021190	0.705993	0.00057	transcription_start_site	+	79021414	79021414	-452	NM_153610	CMYA5	cardiomyopathy associated 5	202333	C5orf10
294	chr5	79020733	79021190	0.705993	0.00057	Primary Transcript	+	79021414	79131805	-55648	NM_153610	CMYA5	cardiomyopathy associated 5	202333	C5orf10
295	chr5	79021892	79022236	0.705993	0.00057	transcription_start_site	+	79021414	79021414	650	NM_153610	CMYA5	cardiomyopathy associated 5	202333	C5orf10
295	chr5	79021892	79022236	0.705993	0.00057	Primary Transcript	+	79021414	79131805	-54545	NM_153610	CMYA5	cardiomyopathy associated 5	202333	C5orf10
296	chr5	140070568	140070915	0.705993	0.00057	transcription_start_site	+	140071044	140071044	-302	NR_026703	VTRNA1-1	vault RNA 1-1	56664	HVG1
296	chr5	140070568	140070915	0.705993	0.00057	Primary Transcript	+	140071044	140071142	-351	NR_026703	VTRNA1-1	vault RNA 1-1	56664	HVG1
297	chr4	135342538	135342901	0.705545	0.00067	transcription_start_site	-	135342353	135342353	-366	NM_001114734	PABPC4L	poly(A) binding protein, cytoplasmic 4-like	132430	DKFZp686J06116
297	chr4	135342538	135342901	0.705545	0.00067	Primary Transcript	-	135336938	135342353	-3074	NM_001114734	PABPC4L	poly(A) binding protein, cytoplasmic 4-like	132430	DKFZp686J06116
298	chr2	9263350	9263839	0.703848	0.00063	transcription_start_site	+	9264344	9264344	-749	NM_003887	ASAP2	ArfGAP with SH3 domain, ankyrin repeat and PH domain 2	8853	AMAP2
298	chr2	9263350	9263839	0.703848	0.00063	transcription_start_site	+	9264344	9264344	-749	NM_001135191	ASAP2	ArfGAP with SH3 domain, ankyrin repeat and PH domain 2	8853	AMAP2
298	chr2	9263350	9263839	0.703848	0.00063	Primary Transcript	+	9264344	9463267	-100211	NM_001135191	ASAP2	ArfGAP with SH3 domain, ankyrin repeat and PH domain 2	8853	AMAP2
298	chr2	9263350	9263839	0.703848	0.00063	Primary Transcript	+	9264344	9463267	-100211	NM_003887	ASAP2	ArfGAP with SH3 domain, ankyrin repeat and PH domain 2	8853	AMAP2
299	chr2	24015847	24016204	0.703848	0.00063	transcription_start_site	+	24016879	24016879	-853	NM_181713	UBXN2A	UBX domain protein 2A	165324	MGC138202
299	chr2	24015847	24016204	0.703848	0.00063	Primary Transcript	+	24016879	24077197	-31012	NM_181713	UBXN2A	UBX domain protein 2A	165324	MGC138202
300	chr2	88533664	88534008	0.703848	0.00063	transcription_start_site	-	88533168	88533168	-668	NM_001135649	FOXI3	forkhead box I3	344167	-
300	chr2	88533664	88534008	0.703848	0.00063	Primary Transcript	-	88528840	88533168	-2832	NM_001135649	FOXI3	forkhead box I3	344167	-
301	chr2	174908428	174908892	0.703848	0.00063	transcription_start_site	+	174908066	174908066	594	NM_001145250	SP9	Sp9 transcription factor homolog (mouse)	100131390	ZNF990
301	chr2	174908428	174908892	0.703848	0.00063	Primary Transcript	+	174908066	174910514	-630	NM_001145250	SP9	Sp9 transcription factor homolog (mouse)	100131390	ZNF990
302	chr2	197165133	197165584	0.703848	0.00063	transcription_start_site	-	197165580	197165580	221	NM_020760	HECW2	HECT, C2 and WW domain containing E3 ubiquitin protein ligase 2	57520	DKFZp686M17164
302	chr2	197165133	197165584	0.703848	0.00063	Primary Transcript	-	196772221	197165580	-196458	NM_020760	HECW2	HECT, C2 and WW domain containing E3 ubiquitin protein ligase 2	57520	DKFZp686M17164
303	chr2	208697303	208698182	0.703848	0.00063	transcription_start_site	-	208697558	208697558	-184	NM_006891	CRYGD	crystallin, gamma D	1421	CACA
303	chr2	208697303	208698182	0.703848	0.00063	Primary Transcript	-	208694575	208697558	-1676	NM_006891	CRYGD	crystallin, gamma D	1421	CACA
304	chr2	225615930	225616603	0.703848	0.00063	transcription_start_site	-	225615574	225615574	-692	NM_014689	DOCK10	dedicator of cytokinesis 10	55619	DKFZp781A1532
304	chr2	225615930	225616603	0.703848	0.00063	Primary Transcript	-	225338050	225615574	-139454	NM_014689	DOCK10	dedicator of cytokinesis 10	55619	DKFZp781A1532
305	chr2	28887732	28887977	0.703848	0.00752	transcription_start_site	+	28887203	28887203	651	NM_182756	SPDYA	speedy homolog A (Xenopus laevis)	245711	MGC110856
305	chr2	28887732	28887977	0.703848	0.00752	transcription_start_site	+	28887203	28887203	651	NM_001142634	SPDYA	speedy homolog A (Xenopus laevis)	245711	MGC110856
305	chr2	28887732	28887977	0.703848	0.00752	transcription_start_site	+	28892366	28892366	-4511	NM_001008779	SPDYA	speedy homolog A (Xenopus laevis)	245711	MGC110856
305	chr2	28887732	28887977	0.703848	0.00752	Primary Transcript	+	28892366	28917179	-16918	NM_001008779	SPDYA	speedy homolog A (Xenopus laevis)	245711	MGC110856
305	chr2	28887732	28887977	0.703848	0.00752	Primary Transcript	+	28887203	28926977	-19235	NM_001142634	SPDYA	speedy homolog A (Xenopus laevis)	245711	MGC110856
305	chr2	28887732	28887977	0.703848	0.00752	Primary Transcript	+	28887203	28926977	-19235	NM_182756	SPDYA	speedy homolog A (Xenopus laevis)	245711	MGC110856
306	chr12	103222050	103222505	0.701579	0	Primary Transcript	+	103221678	103223112	-117	NM_001008394	EID3	EP300 interacting inhibitor of differentiation 3	493861	FLJ25832
306	chr12	103222050	103222505	0.701579	0	transcription_start_site	+	103221678	103221678	599	NM_001008394	EID3	EP300 interacting inhibitor of differentiation 3	493861	FLJ25832
306	chr12	103222050	103222505	0.701579	0	Primary Transcript	+	103204856	103268192	-14246	NM_182743	TXNRD1	thioredoxin reductase 1	7296	GRIM-12
306	chr12	103222050	103222505	0.701579	0	Primary Transcript	+	103204856	103268192	-14246	NM_182729	TXNRD1	thioredoxin reductase 1	7296	GRIM-12
306	chr12	103222050	103222505	0.701579	0	Primary Transcript	+	103204856	103268192	-14246	NM_182742	TXNRD1	thioredoxin reductase 1	7296	GRIM-12
306	chr12	103222050	103222505	0.701579	0	Primary Transcript	+	103204856	103268192	-14246	NM_003330	TXNRD1	thioredoxin reductase 1	7296	GRIM-12
306	chr12	103222050	103222505	0.701579	0	Primary Transcript	+	103133688	103268192	21337	NM_001093771	TXNRD1	thioredoxin reductase 1	7296	GRIM-12
307	chr12	20852339	20852718	0.701579	0.00063	transcription_start_site	+	20854904	20854904	-2375	NM_019844	SLCO1B3	solute carrier organic anion transporter family, member 1B3	28234	LST-3TM13
307	chr12	20852339	20852718	0.701579	0.00063	Primary Transcript	+	20854904	20960925	-55386	NM_019844	SLCO1B3	solute carrier organic anion transporter family, member 1B3	28234	LST-3TM13
308	chr12	31369613	31369950	0.701579	0.00063	Primary Transcript	+	31368516	31370146	450	NR_026806	FLJ13224	hypothetical LOC79857	79857	-
308	chr12	31369613	31369950	0.701579	0.00063	transcription_start_site	-	31370388	31370388	606	NM_021238	FAM60A	family with sequence similarity 60, member A	58516	C12orf14
308	chr12	31369613	31369950	0.701579	0.00063	transcription_start_site	-	31370388	31370388	606	NM_001135811	FAM60A	family with sequence similarity 60, member A	58516	C12orf14
308	chr12	31369613	31369950	0.701579	0.00063	transcription_start_site	-	31370426	31370426	644	NM_001135812	FAM60A	family with sequence similarity 60, member A	58516	C12orf14
308	chr12	31369613	31369950	0.701579	0.00063	Primary Transcript	-	31324793	31370426	-22172	NM_001135812	FAM60A	family with sequence similarity 60, member A	58516	C12orf14
308	chr12	31369613	31369950	0.701579	0.00063	Primary Transcript	-	31324793	31370388	-22191	NM_021238	FAM60A	family with sequence similarity 60, member A	58516	C12orf14
308	chr12	31369613	31369950	0.701579	0.00063	Primary Transcript	-	31324793	31370388	-22191	NM_001135811	FAM60A	family with sequence similarity 60, member A	58516	C12orf14
309	chr12	101874694	101875043	0.701579	0.00063	transcription_start_site	+	101875581	101875581	-712	NM_004316	ASCL1	achaete-scute complex homolog 1 (Drosophila)	429	ASH1
309	chr12	101874694	101875043	0.701579	0.00063	Primary Transcript	+	101875581	101878424	-2134	NM_004316	ASCL1	achaete-scute complex homolog 1 (Drosophila)	429	ASH1
310	chr16	56079086	56079319	0.701378	0.00679	transcription_start_site	-	56077886	56077886	-1316	NM_018110	DOK4	docking protein 4	55715	FLJ10488
310	chr16	56079086	56079319	0.701378	0.00679	Primary Transcript	-	56063370	56077886	-8574	NM_018110	DOK4	docking protein 4	55715	FLJ10488
311	chr14	73774894	73775375	0.699437	0	transcription_start_site	+	73775927	73775927	-792	NM_182894	VSX2	visual system homeobox 2	338917	CHX10
311	chr14	73774894	73775375	0.699437	0	Primary Transcript	+	73775927	73799194	-12426	NM_182894	VSX2	visual system homeobox 2	338917	CHX10
312	chr14	93325383	93325861	0.699437	0.00067	transcription_start_site	-	93324519	93324519	-1103	NM_178013	PRIMA1	proline rich membrane anchor 1	145270	PRIMA
312	chr14	93325383	93325861	0.699437	0.00067	Primary Transcript	-	93254396	93324519	-36164	NM_178013	PRIMA1	proline rich membrane anchor 1	145270	PRIMA
313	chr1	90954582	90955642	0.698443	0	transcription_start_site	-	90955382	90955382	270	NM_020063	BARHL2	BarH-like homeobox 2	343472	-
313	chr1	90954582	90955642	0.698443	0	Primary Transcript	-	90950166	90955382	-2338	NM_020063	BARHL2	BarH-like homeobox 2	343472	-
314	chr1	43003215	43003792	0.698443	0.00073	transcription_start_site	+	43005502	43005502	-1998	NM_024097	C1orf50	chromosome 1 open reading frame 50	79078	MGC955
314	chr1	43003215	43003792	0.698443	0.00073	Primary Transcript	+	43005502	43014002	-6248	NM_024097	C1orf50	chromosome 1 open reading frame 50	79078	MGC955
314	chr1	43003215	43003792	0.698443	0.00073	Primary Transcript	-	42984592	43005342	-8536	NM_022356	LEPRE1	leucine proline-enriched proteoglycan (leprecan) 1	64175	GROS1
314	chr1	43003215	43003792	0.698443	0.00073	Primary Transcript	-	42984592	43005342	-8536	NM_001146289	LEPRE1	leucine proline-enriched proteoglycan (leprecan) 1	64175	GROS1
315	chr1	110415421	110415891	0.698443	0.00073	transcription_start_site	-	110414845	110414845	-811	NM_006492	ALX3	ALX homeobox 3	257	MGC138212
315	chr1	110415421	110415891	0.698443	0.00073	Primary Transcript	-	110404519	110414845	-5974	NM_006492	ALX3	ALX homeobox 3	257	MGC138212
316	chr1	233733610	233733967	0.698443	0.00073	transcription_start_site	-	233734404	233734404	615	NM_152490	B3GALNT2	beta-1,3-N-acetylgalactosaminyltransferase 2	148789	B3GalNAc-T2
316	chr1	233733610	233733967	0.698443	0.00073	Primary Transcript	-	233677155	233734404	-28009	NM_152490	B3GALNT2	beta-1,3-N-acetylgalactosaminyltransferase 2	148789	B3GalNAc-T2
317	chr19	1334015	1334376	0.698036	0.00059	transcription_start_site	+	1334882	1334882	-686	NM_024407	NDUFS7	NADH dehydrogenase (ubiquinone) Fe-S protein 7, 20kDa (NADH-coenzyme Q reductase)	374291	CI-20
317	chr19	1334015	1334376	0.698036	0.00059	Primary Transcript	+	1334882	1346588	-6539	NM_024407	NDUFS7	NADH dehydrogenase (ubiquinone) Fe-S protein 7, 20kDa (NADH-coenzyme Q reductase)	374291	CI-20
318	chr19	44592409	44592652	0.698036	0.00877	Primary Transcript	+	44589326	44591885	1925	NM_003407	ZFP36	zinc finger protein 36, C3H type, homolog (mouse)	7538	G0S24
318	chr19	44592409	44592652	0.698036	0.00877	transcription_start_site	+	44595589	44595589	-3058	NM_022835	PLEKHG2	pleckstrin homology domain containing, family G (with RhoGef domain) member 2	64857	ARHGEF42
318	chr19	44592409	44592652	0.698036	0.00877	Primary Transcript	+	44595589	44610895	-10711	NM_022835	PLEKHG2	pleckstrin homology domain containing, family G (with RhoGef domain) member 2	64857	ARHGEF42
319	chr6	151855969	151856640	0.697963	0.00711	transcription_start_site	+	151856867	151856867	-562	NM_025059	C6orf97	chromosome 6 open reading frame 97	80129	FLJ23305
319	chr6	151855969	151856640	0.697963	0.00711	Primary Transcript	+	151856867	151984020	-64139	NM_025059	C6orf97	chromosome 6 open reading frame 97	80129	FLJ23305
320	chr10	116154537	116155522	0.697019	0.00057	transcription_start_site	-	116154505	116154505	-524	NM_032550	AFAP1L2	actin filament associated protein 1-like 2	84632	FLJ14564
320	chr10	116154537	116155522	0.697019	0.00057	transcription_start_site	-	116154505	116154505	-524	NM_001001936	AFAP1L2	actin filament associated protein 1-like 2	84632	FLJ14564
320	chr10	116154537	116155522	0.697019	0.00057	Primary Transcript	-	116044572	116154505	-55491	NM_001001936	AFAP1L2	actin filament associated protein 1-like 2	84632	FLJ14564
320	chr10	116154537	116155522	0.697019	0.00057	Primary Transcript	-	116044572	116154505	-55491	NM_032550	AFAP1L2	actin filament associated protein 1-like 2	84632	FLJ14564
321	chr11	133443610	133444095	0.69636	0.00063	transcription_start_site	+	133444029	133444029	-176	NM_032801	JAM3	junctional adhesion molecule 3	83700	FLJ14529
321	chr11	133443610	133444095	0.69636	0.00063	Primary Transcript	+	133444029	133526859	-41591	NM_032801	JAM3	junctional adhesion molecule 3	83700	FLJ14529
322	chr18	59136817	59137389	0.695899	0.00067	Primary Transcript	-	59136166	59137593	-223	NM_000657	BCL2	B-cell CLL/lymphoma 2	596	Bcl-2
322	chr18	59136817	59137389	0.695899	0.00067	transcription_start_site	-	59137593	59137593	490	NM_000657	BCL2	B-cell CLL/lymphoma 2	596	Bcl-2
322	chr18	59136817	59137389	0.695899	0.00067	transcription_start_site	-	59137593	59137593	490	NM_000633	BCL2	B-cell CLL/lymphoma 2	596	Bcl-2
322	chr18	59136817	59137389	0.695899	0.00067	Primary Transcript	-	58941558	59137593	-97527	NM_000633	BCL2	B-cell CLL/lymphoma 2	596	Bcl-2
323	chr17	3321484	3322251	0.695777	0.00073	transcription_start_site	-	3321787	3321787	-80	NM_032598	SPATA22	spermatogenesis associated 22	84690	NYD-SP20
323	chr17	3321484	3322251	0.695777	0.00073	transcription_start_site	+	3324153	3324153	-2285	NM_001128085	ASPA	aspartoacylase	443	ACY2
323	chr17	3321484	3322251	0.695777	0.00073	transcription_start_site	+	3326045	3326045	-4177	NM_000049	ASPA	aspartoacylase	443	ACY2
323	chr17	3321484	3322251	0.695777	0.00073	Primary Transcript	+	3324153	3349450	-14934	NM_001128085	ASPA	aspartoacylase	443	ACY2
323	chr17	3321484	3322251	0.695777	0.00073	Primary Transcript	+	3326045	3349450	-15880	NM_000049	ASPA	aspartoacylase	443	ACY2
323	chr17	3321484	3322251	0.695777	0.00073	Primary Transcript	-	3290063	3321787	-15942	NM_032598	SPATA22	spermatogenesis associated 22	84690	NYD-SP20
324	chr17	6401062	6401619	0.695777	0.00073	transcription_start_site	-	6400601	6400601	-739	NM_031220	PITPNM3	PITPNM family member 3	83394	CORD5
324	chr17	6401062	6401619	0.695777	0.00073	Primary Transcript	-	6295306	6400601	-53387	NM_031220	PITPNM3	PITPNM family member 3	83394	CORD5
325	chr17_random	297141	297862	0.691866	0	transcription_start_site	+	298010	298010	-508	NM_033032	KRTAP2-2	keratin associated protein 2-2	728279	KAP2.2
325	chr17_random	297141	297862	0.691866	0	Primary Transcript	+	298010	298826	-916	NM_033032	KRTAP2-2	keratin associated protein 2-2	728279	KAP2.2
326	chr17_random	2429563	2429940	0.691866	0.0007	transcription_start_site	-	2428927	2428927	-824	NM_002861	PCYT2	phosphate cytidylyltransferase 2, ethanolamine	5833	ET
326	chr17_random	2429563	2429940	0.691866	0.0007	Primary Transcript	-	2429447	2435703	2823	NM_016538	SIRT7	sirtuin 7	51547	MGC126840
326	chr17_random	2429563	2429940	0.691866	0.0007	Primary Transcript	-	2421678	2428927	-4449	NM_002861	PCYT2	phosphate cytidylyltransferase 2, ethanolamine	5833	ET
327	chr21	39907068	39907437	0.687563	0.00063	transcription_start_site	-	39906619	39906619	-633	NR_026542	C21orf88	chromosome 21 open reading frame 88	114041	FLJ26079
327	chr21	39907068	39907437	0.687563	0.00063	transcription_start_site	-	39906619	39906619	-633	NR_026543	C21orf88	chromosome 21 open reading frame 88	114041	FLJ26079
327	chr21	39907068	39907437	0.687563	0.00063	Primary Transcript	-	39899406	39906619	-4240	NR_026543	C21orf88	chromosome 21 open reading frame 88	114041	FLJ26079
327	chr21	39907068	39907437	0.687563	0.00063	Primary Transcript	-	39890946	39906619	-8470	NR_026542	C21orf88	chromosome 21 open reading frame 88	114041	FLJ26079
328	chr5	94980813	94981806	0.686913	0.00067	transcription_start_site	+	94981735	94981735	-425	NM_199243	GPR150	G protein-coupled receptor 150	285601	PGR11
328	chr5	94980813	94981806	0.686913	0.00067	Primary Transcript	+	94981735	94983040	-1078	NM_199243	GPR150	G protein-coupled receptor 150	285601	PGR11
329	chr5	128824283	128824632	0.686913	0.00067	transcription_start_site	+	128824001	128824001	456	NM_133638	ADAMTS19	ADAM metallopeptidase with thrombospondin type 1 motif, 19	171019	FLJ16042
329	chr5	128824283	128824632	0.686913	0.00067	Primary Transcript	+	128824001	129102275	-138680	NM_133638	ADAMTS19	ADAM metallopeptidase with thrombospondin type 1 motif, 19	171019	FLJ16042
330	chr5	178382448	178382711	0.686913	0.00598	transcription_start_site	+	178383381	178383381	-801	NM_001136116	ZNF879	zinc finger protein 879	345462	DKFZp686E2433
330	chr5	178382448	178382711	0.686913	0.00598	Primary Transcript	+	178383381	178393993	-6107	NM_001136116	ZNF879	zinc finger protein 879	345462	DKFZp686E2433
331	chr4	177223258	177223746	0.685947	0	transcription_start_site	+	177224125	177224125	-623	NM_181265	WDR17	WD repeat domain 17	116966	FLJ26618
331	chr4	177223258	177223746	0.685947	0	transcription_start_site	+	177224125	177224125	-623	NM_170710	WDR17	WD repeat domain 17	116966	FLJ26618
331	chr4	177223258	177223746	0.685947	0	Primary Transcript	+	177224125	177340960	-59040	NM_181265	WDR17	WD repeat domain 17	116966	FLJ26618
331	chr4	177223258	177223746	0.685947	0	Primary Transcript	+	177224125	177340960	-59040	NM_170710	WDR17	WD repeat domain 17	116966	FLJ26618
332	chr2	50427925	50428826	0.685325	0	transcription_start_site	-	50428398	50428398	22	NM_138735	NRXN1	neurexin 1	9378	DKFZp313P2036
332	chr2	50427925	50428826	0.685325	0	Primary Transcript	-	49999147	51113178	127787	NM_004801	NRXN1	neurexin 1	9378	DKFZp313P2036
332	chr2	50427925	50428826	0.685325	0	Primary Transcript	-	49999147	51113178	127787	NM_001135659	NRXN1	neurexin 1	9378	DKFZp313P2036
332	chr2	50427925	50428826	0.685325	0	Primary Transcript	-	49999147	50428398	-214603	NM_138735	NRXN1	neurexin 1	9378	DKFZp313P2036
333	chr2	14689112	14689496	0.685325	0.00057	transcription_start_site	+	14690306	14690306	-1002	NM_145175	FAM84A	family with sequence similarity 84, member A	151354	FLJ35392
333	chr2	14689112	14689496	0.685325	0.00057	Primary Transcript	+	14690306	14693898	-2798	NM_145175	FAM84A	family with sequence similarity 84, member A	151354	FLJ35392
334	chr2	80384200	80384665	0.685325	0.00057	transcription_start_site	-	80384998	80384998	565	NM_178839	LRRTM1	leucine rich repeat transmembrane neuronal 1	347730	FLJ32082
334	chr2	80384200	80384665	0.685325	0.00057	Primary Transcript	-	80382513	80384998	-677	NM_178839	LRRTM1	leucine rich repeat transmembrane neuronal 1	347730	FLJ32082
334	chr2	80384200	80384665	0.685325	0.00057	Primary Transcript	+	79593633	80729416	222908	NM_004389	CTNNA2	catenin (cadherin-associated protein), alpha 2	1496	CAP-R
335	chr2	190754146	190754621	0.685325	0.00057	transcription_start_site	+	190753925	190753925	458	NM_032321	C2orf88	chromosome 2 open reading frame 88	84281	MGC13057
335	chr2	190754146	190754621	0.685325	0.00057	transcription_start_site	+	190753833	190753833	550	NM_001042519	C2orf88	chromosome 2 open reading frame 88	84281	MGC13057
335	chr2	190754146	190754621	0.685325	0.00057	Primary Transcript	+	190723216	190776455	4548	NM_001042520	C2orf88	chromosome 2 open reading frame 88	84281	MGC13057
335	chr2	190754146	190754621	0.685325	0.00057	Primary Transcript	+	190753833	190776455	-10760	NM_001042519	C2orf88	chromosome 2 open reading frame 88	84281	MGC13057
335	chr2	190754146	190754621	0.685325	0.00057	Primary Transcript	+	190710730	190776455	10791	NM_001042521	C2orf88	chromosome 2 open reading frame 88	84281	MGC13057
335	chr2	190754146	190754621	0.685325	0.00057	Primary Transcript	+	190753925	190776455	-10806	NM_032321	C2orf88	chromosome 2 open reading frame 88	84281	MGC13057
336	chr3	39123064	39123421	0.684534	0.00057	transcription_start_site	-	39124134	39124134	891	NM_031899	GORASP1	golgi reassembly stacking protein 1, 65kDa	64689	FLJ23443
336	chr3	39123064	39123421	0.684534	0.00057	transcription_start_site	+	39124155	39124155	-912	NM_145755	TTC21A	tetratricopeptide repeat domain 21A	199223	DKFZp686P18239
336	chr3	39123064	39123421	0.684534	0.00057	transcription_start_site	+	39124155	39124155	-912	NM_001105513	TTC21A	tetratricopeptide repeat domain 21A	199223	DKFZp686P18239
336	chr3	39123064	39123421	0.684534	0.00057	Primary Transcript	-	39113094	39124134	-4628	NM_031899	GORASP1	golgi reassembly stacking protein 1, 65kDa	64689	FLJ23443
336	chr3	39123064	39123421	0.684534	0.00057	Primary Transcript	+	39124155	39155398	-16534	NM_001105513	TTC21A	tetratricopeptide repeat domain 21A	199223	DKFZp686P18239
336	chr3	39123064	39123421	0.684534	0.00057	Primary Transcript	+	39124155	39155398	-16534	NM_145755	TTC21A	tetratricopeptide repeat domain 21A	199223	DKFZp686P18239
337	chr3	128830016	128830353	0.684534	0.00057	transcription_start_site	+	128830728	128830728	-543	NM_015720	PODXL2	podocalyxin-like 2	50512	PODLX2
337	chr3	128830016	128830353	0.684534	0.00057	Primary Transcript	+	128830728	128874342	-22350	NM_015720	PODXL2	podocalyxin-like 2	50512	PODLX2
338	chr9	70978122	70978483	0.683932	0.00057	transcription_start_site	+	70978908	70978908	-605	NM_004817	TJP2	tight junction protein 2 (zona occludens 2)	9414	MGC26306
338	chr9	70978122	70978483	0.683932	0.00057	transcription_start_site	+	70978908	70978908	-605	NM_201629	TJP2	tight junction protein 2 (zona occludens 2)	9414	MGC26306
338	chr9	70978122	70978483	0.683932	0.00057	Primary Transcript	+	70978908	71059940	-41121	NM_004817	TJP2	tight junction protein 2 (zona occludens 2)	9414	MGC26306
338	chr9	70978122	70978483	0.683932	0.00057	Primary Transcript	+	70978908	71059940	-41121	NM_201629	TJP2	tight junction protein 2 (zona occludens 2)	9414	MGC26306
339	chr9	115956725	115957084	0.683932	0.00057	transcription_start_site	+	115958051	115958051	-1146	NM_032888	COL27A1	collagen, type XXVII, alpha 1	85301	FLJ11895
339	chr9	115956725	115957084	0.683932	0.00057	Primary Transcript	+	115958051	116112796	-78519	NM_032888	COL27A1	collagen, type XXVII, alpha 1	85301	FLJ11895
340	chr16	2257227	2257570	0.683394	0.00063	transcription_start_site	-	2257798	2257798	399	NM_006711	RNPS1	RNA binding protein S1, serine-rich domain	10921	E5.1
340	chr16	2257227	2257570	0.683394	0.00063	transcription_start_site	-	2258115	2258115	716	NM_080594	RNPS1	RNA binding protein S1, serine-rich domain	10921	E5.1
340	chr16	2257227	2257570	0.683394	0.00063	Primary Transcript	-	2243122	2258115	-6780	NM_080594	RNPS1	RNA binding protein S1, serine-rich domain	10921	E5.1
340	chr16	2257227	2257570	0.683394	0.00063	Primary Transcript	-	2243122	2257798	-6938	NM_006711	RNPS1	RNA binding protein S1, serine-rich domain	10921	E5.1
341	chr16	14835288	14835641	0.683394	0.00063	transcription_start_site	+	14835143	14835143	321	NM_014287	NOMO1	NODAL modulator 1	23420	NOMO3
341	chr16	14835288	14835641	0.683394	0.00063	Primary Transcript	+	14835143	14897515	-30864	NM_014287	NOMO1	NODAL modulator 1	23420	NOMO3
342	chr15	24797939	24798780	0.683293	0	transcription_start_site	+	24799262	24799262	-902	NM_033223	GABRG3	gamma-aminobutyric acid (GABA) A receptor, gamma 3	2567	-
342	chr15	24797939	24798780	0.683293	0	Primary Transcript	+	24799262	25451729	-327136	NM_033223	GABRG3	gamma-aminobutyric acid (GABA) A receptor, gamma 3	2567	-
343	chr15	54073575	54073944	0.683293	0.00062	transcription_start_site	-	54073127	54073127	-632	NM_006154	NEDD4	neural precursor cell expressed, developmentally down-regulated 4	4734	KIAA0093
343	chr15	54073575	54073944	0.683293	0.00062	Primary Transcript	-	53906413	54073127	-83989	NM_006154	NEDD4	neural precursor cell expressed, developmentally down-regulated 4	4734	KIAA0093
344	chr15	65903356	65903822	0.683293	0.00062	transcription_start_site	+	65904994	65904994	-1405	NM_001031807	SKOR1	SKI family transcriptional corepressor 1	390598	CORL1
344	chr15	65903356	65903822	0.683293	0.00062	Primary Transcript	+	65904994	65913228	-5522	NM_001031807	SKOR1	SKI family transcriptional corepressor 1	390598	CORL1
345	chr12	51281130	51281807	0.683116	0	transcription_start_site	-	51281589	51281589	120	NM_001146225	KRT72	keratin 72	140807	K6IRS2
345	chr12	51281130	51281807	0.683116	0	transcription_start_site	-	51281589	51281589	120	NM_001146226	KRT72	keratin 72	140807	K6IRS2
345	chr12	51281130	51281807	0.683116	0	transcription_start_site	-	51281589	51281589	120	NM_080747	KRT72	keratin 72	140807	K6IRS2
345	chr12	51281130	51281807	0.683116	0	Primary Transcript	-	51265639	51281589	-7854	NM_080747	KRT72	keratin 72	140807	K6IRS2
345	chr12	51281130	51281807	0.683116	0	Primary Transcript	-	51265639	51281589	-7854	NM_001146225	KRT72	keratin 72	140807	K6IRS2
345	chr12	51281130	51281807	0.683116	0	Primary Transcript	-	51265639	51281589	-7854	NM_001146226	KRT72	keratin 72	140807	K6IRS2
346	chr12	94954092	94954655	0.683116	0	transcription_start_site	-	94953496	94953496	-877	NM_000895	LTA4H	leukotriene A4 hydrolase	4048	-
346	chr12	94954092	94954655	0.683116	0	Primary Transcript	-	94918741	94953496	-18255	NM_000895	LTA4H	leukotriene A4 hydrolase	4048	-
347	chr19	59617731	59618210	0.681011	0.0008	transcription_start_site	+	59618446	59618446	-475	NM_001005367	TTYH1	tweety homolog 1 (Drosophila)	57348	-
347	chr19	59617731	59618210	0.681011	0.0008	transcription_start_site	+	59618446	59618446	-475	NM_020659	TTYH1	tweety homolog 1 (Drosophila)	57348	-
347	chr19	59617731	59618210	0.681011	0.0008	Primary Transcript	+	59618446	59639866	-11185	NM_001005367	TTYH1	tweety homolog 1 (Drosophila)	57348	-
347	chr19	59617731	59618210	0.681011	0.0008	Primary Transcript	+	59618446	59639866	-11185	NM_020659	TTYH1	tweety homolog 1 (Drosophila)	57348	-
348	chr1	206057551	206058026	0.680534	0.00063	transcription_start_site	+	206058346	206058346	-557	NR_026817	LOC148696	hypothetical LOC148696	148696	FLJ43880
348	chr1	206057551	206058026	0.680534	0.00063	Primary Transcript	+	206058346	206062563	-2666	NR_026817	LOC148696	hypothetical LOC148696	148696	FLJ43880
349	chr1	208177189	208177730	0.680534	0.00063	transcription_start_site	+	208178160	208178160	-700	NM_001146262	SYT14	synaptotagmin XIV	255928	FLJ34198
349	chr1	208177189	208177730	0.680534	0.00063	transcription_start_site	+	208178160	208178160	-700	NM_001146264	SYT14	synaptotagmin XIV	255928	FLJ34198
349	chr1	208177189	208177730	0.680534	0.00063	transcription_start_site	+	208178160	208178160	-700	NR_027459	SYT14	synaptotagmin XIV	255928	FLJ34198
349	chr1	208177189	208177730	0.680534	0.00063	transcription_start_site	+	208178160	208178160	-700	NM_153262	SYT14	synaptotagmin XIV	255928	FLJ34198
349	chr1	208177189	208177730	0.680534	0.00063	transcription_start_site	+	208178160	208178160	-700	NM_001146261	SYT14	synaptotagmin XIV	255928	FLJ34198
349	chr1	208177189	208177730	0.680534	0.00063	transcription_start_site	+	208178160	208178160	-700	NR_027458	SYT14	synaptotagmin XIV	255928	FLJ34198
349	chr1	208177189	208177730	0.680534	0.00063	Primary Transcript	+	208178160	208404254	-113747	NM_001146264	SYT14	synaptotagmin XIV	255928	FLJ34198
349	chr1	208177189	208177730	0.680534	0.00063	Primary Transcript	+	208178160	208404254	-113747	NM_001146262	SYT14	synaptotagmin XIV	255928	FLJ34198
349	chr1	208177189	208177730	0.680534	0.00063	Primary Transcript	+	208178160	208404254	-113747	NR_027458	SYT14	synaptotagmin XIV	255928	FLJ34198
349	chr1	208177189	208177730	0.680534	0.00063	Primary Transcript	+	208178160	208404254	-113747	NM_001146261	SYT14	synaptotagmin XIV	255928	FLJ34198
349	chr1	208177189	208177730	0.680534	0.00063	Primary Transcript	+	208178160	208404254	-113747	NR_027459	SYT14	synaptotagmin XIV	255928	FLJ34198
349	chr1	208177189	208177730	0.680534	0.00063	Primary Transcript	+	208178160	208404256	-113748	NM_153262	SYT14	synaptotagmin XIV	255928	FLJ34198
350	chr20	29536123	29536477	0.679584	0.00063	transcription_start_site	+	29537241	29537241	-941	NR_024358	NCRNA00028	non-protein coding RNA 28	140875	C20orf93
350	chr20	29536123	29536477	0.679584	0.00063	Primary Transcript	+	29537241	29539038	-1839	NR_024358	NCRNA00028	non-protein coding RNA 28	140875	C20orf93
350	chr20	29536123	29536477	0.679584	0.00063	Primary Transcript	+	29526765	29536369	4733	NM_014012	REM1	RAS (RAD and GEM)-like GTP-binding 1	28954	GD:REM
351	chr20	45848261	45849252	0.679584	0.00063	transcription_start_site	-	45848215	45848215	-541	NM_198596	SULF2	sulfatase 2	55959	DKFZp313E091
351	chr20	45848261	45849252	0.679584	0.00063	transcription_start_site	-	45848215	45848215	-541	NM_018837	SULF2	sulfatase 2	55959	DKFZp313E091
351	chr20	45848261	45849252	0.679584	0.00063	Primary Transcript	-	45719558	45848215	-64870	NM_018837	SULF2	sulfatase 2	55959	DKFZp313E091
351	chr20	45848261	45849252	0.679584	0.00063	Primary Transcript	-	45719558	45848215	-64870	NM_198596	SULF2	sulfatase 2	55959	DKFZp313E091
352	chr20	49818769	49819130	0.679584	0.00063	transcription_start_site	-	49818315	49818315	-634	NM_006045	ATP9A	ATPase, class II, type 9A	10079	ATPIIA
352	chr20	49818769	49819130	0.679584	0.00063	Primary Transcript	-	49646720	49818315	-86432	NM_006045	ATP9A	ATPase, class II, type 9A	10079	ATPIIA
353	chr6	36463169	36464050	0.6791	0	transcription_start_site	-	36463445	36463445	-164	NM_016135	ETV7	ets variant 7	51513	TEL-2
353	chr6	36463169	36464050	0.6791	0	Primary Transcript	-	36441948	36463445	-10913	NM_016135	ETV7	ets variant 7	51513	TEL-2
354	chr6	26394511	26394889	0.6791	0.00067	transcription_start_site	-	26393706	26393706	-994	NM_003543	HIST1H4H	histone cluster 1, H4h	8365	H4/h
354	chr6	26394511	26394889	0.6791	0.00067	Primary Transcript	-	26393332	26393706	-1181	NM_003543	HIST1H4H	histone cluster 1, H4h	8365	H4/h
355	chr10	94809291	94809836	0.67818	0.00067	transcription_start_site	+	94811010	94811010	-1446	NM_183374	CYP26C1	cytochrome P450, family 26, subfamily C, polypeptide 1	340665	FLJ45301
355	chr10	94809291	94809836	0.67818	0.00067	Primary Transcript	+	94811010	94818444	-5163	NM_183374	CYP26C1	cytochrome P450, family 26, subfamily C, polypeptide 1	340665	FLJ45301
355	chr10	94809291	94809836	0.67818	0.00067	Primary Transcript	+	94598204	94809240	105841	NM_019053	EXOC6	exocyst complex component 6	54536	DKFZp761I2124
355	chr10	94809291	94809836	0.67818	0.00067	Primary Transcript	+	94584449	94809240	112719	NM_001013848	EXOC6	exocyst complex component 6	54536	DKFZp761I2124
356	chr10	97657004	97657549	0.67818	0.00067	transcription_start_site	+	97657711	97657711	-434	NM_001130446	C10orf131	chromosome 10 open reading frame 131	100127889	FLJ10895
356	chr10	97657004	97657549	0.67818	0.00067	Primary Transcript	+	97657711	97688404	-15781	NM_001130446	C10orf131	chromosome 10 open reading frame 131	100127889	FLJ10895
357	chr11	73560785	73561238	0.678034	0.00057	transcription_start_site	+	73560015	73560015	996	NM_016147	PPME1	protein phosphatase methylesterase 1	51400	FLJ22226
357	chr11	73560785	73561238	0.678034	0.00057	transcription_start_site	-	73559712	73559712	-1299	NM_015531	C2CD3	C2 calcium-dependent domain containing 3	26005	DKFZp586P0123
357	chr11	73560785	73561238	0.678034	0.00057	Primary Transcript	+	73560015	73643396	-40694	NM_016147	PPME1	protein phosphatase methylesterase 1	51400	FLJ22226
357	chr11	73560785	73561238	0.678034	0.00057	Primary Transcript	-	73423127	73559712	-69592	NM_015531	C2CD3	C2 calcium-dependent domain containing 3	26005	DKFZp586P0123
358	chr11	74120515	74120956	0.678034	0.00057	transcription_start_site	-	74119834	74119834	-901	NM_015424	CHRDL2	chordin-like 2	25884	BNF1
358	chr11	74120515	74120956	0.678034	0.00057	Primary Transcript	-	74085121	74119834	-18258	NM_015424	CHRDL2	chordin-like 2	25884	BNF1
359	chr17	26272540	26272915	0.677936	0.00063	transcription_start_site	+	26272879	26272879	-151	NM_018404	ADAP2	ArfGAP with dual PH domains 2	55803	CENTA2
359	chr17	26272540	26272915	0.677936	0.00063	Primary Transcript	+	26272879	26310337	-18880	NM_018404	ADAP2	ArfGAP with dual PH domains 2	55803	CENTA2
360	chr17	35278301	35278747	0.677936	0.00063	transcription_start_site	+	35277980	35277980	544	NM_199321	ZPBP2	zona pellucida binding protein 2	124626	MGC41930
360	chr17	35278301	35278747	0.677936	0.00063	transcription_start_site	+	35277980	35277980	544	NM_198844	ZPBP2	zona pellucida binding protein 2	124626	MGC41930
360	chr17	35278301	35278747	0.677936	0.00063	Primary Transcript	+	35277980	35287675	-4303	NM_199321	ZPBP2	zona pellucida binding protein 2	124626	MGC41930
360	chr17	35278301	35278747	0.677936	0.00063	Primary Transcript	+	35277980	35287675	-4303	NM_198844	ZPBP2	zona pellucida binding protein 2	124626	MGC41930
360	chr17	35278301	35278747	0.677936	0.00063	transcription_start_site	-	35273967	35273967	-4557	NM_012481	IKZF3	IKAROS family zinc finger 3 (Aiolos)	22806	AIO
360	chr17	35278301	35278747	0.677936	0.00063	transcription_start_site	-	35273967	35273967	-4557	NM_183228	IKZF3	IKAROS family zinc finger 3 (Aiolos)	22806	AIO
360	chr17	35278301	35278747	0.677936	0.00063	transcription_start_site	-	35273967	35273967	-4557	NM_183229	IKZF3	IKAROS family zinc finger 3 (Aiolos)	22806	AIO
360	chr17	35278301	35278747	0.677936	0.00063	transcription_start_site	-	35273967	35273967	-4557	NM_183230	IKZF3	IKAROS family zinc finger 3 (Aiolos)	22806	AIO
360	chr17	35278301	35278747	0.677936	0.00063	transcription_start_site	-	35273967	35273967	-4557	NM_183231	IKZF3	IKAROS family zinc finger 3 (Aiolos)	22806	AIO
360	chr17	35278301	35278747	0.677936	0.00063	transcription_start_site	-	35273967	35273967	-4557	NM_183232	IKZF3	IKAROS family zinc finger 3 (Aiolos)	22806	AIO
360	chr17	35278301	35278747	0.677936	0.00063	Primary Transcript	-	35174724	35273967	-54178	NM_183231	IKZF3	IKAROS family zinc finger 3 (Aiolos)	22806	AIO
360	chr17	35278301	35278747	0.677936	0.00063	Primary Transcript	-	35174724	35273967	-54178	NM_183232	IKZF3	IKAROS family zinc finger 3 (Aiolos)	22806	AIO
360	chr17	35278301	35278747	0.677936	0.00063	Primary Transcript	-	35174724	35273967	-54178	NM_012481	IKZF3	IKAROS family zinc finger 3 (Aiolos)	22806	AIO
360	chr17	35278301	35278747	0.677936	0.00063	Primary Transcript	-	35174724	35273967	-54178	NM_183228	IKZF3	IKAROS family zinc finger 3 (Aiolos)	22806	AIO
360	chr17	35278301	35278747	0.677936	0.00063	Primary Transcript	-	35174724	35273967	-54178	NM_183229	IKZF3	IKAROS family zinc finger 3 (Aiolos)	22806	AIO
360	chr17	35278301	35278747	0.677936	0.00063	Primary Transcript	-	35174724	35273967	-54178	NM_183230	IKZF3	IKAROS family zinc finger 3 (Aiolos)	22806	AIO
361	chr17	36474985	36475230	0.677936	0.00752	Primary Transcript	-	36474893	36475657	167	NM_033184	KRTAP2-4	keratin associated protein 2-4	85294	KAP2.4
361	chr17	36474985	36475230	0.677936	0.00752	transcription_start_site	-	36475657	36475657	549	NM_033184	KRTAP2-4	keratin associated protein 2-4	85294	KAP2.4
362	chr18	18000235	18000602	0.676568	0.00062	transcription_start_site	+	18003413	18003413	-2994	NM_005257	GATA6	GATA binding protein 6	2627	-
362	chr18	18000235	18000602	0.676568	0.00062	Primary Transcript	+	18003413	18036225	-19400	NM_005257	GATA6	GATA binding protein 6	2627	-
363	chr18	61569600	61569954	0.676568	0.00062	transcription_start_site	+	61569136	61569136	641	NM_004361	CDH7	cadherin 7, type 2	1005	CDH7L1
363	chr18	61569600	61569954	0.676568	0.00062	Primary Transcript	+	61568467	61699155	-64034	NM_033646	CDH7	cadherin 7, type 2	1005	CDH7L1
363	chr18	61569600	61569954	0.676568	0.00062	Primary Transcript	+	61569136	61699154	-64368	NM_004361	CDH7	cadherin 7, type 2	1005	CDH7L1
364	chr18	59768030	59768309	0.676568	0.00478	transcription_start_site	+	59767567	59767567	602	NM_001123366	HMSD	histocompatibility (minor) serpin domain containing	284293	ACC-6
364	chr18	59768030	59768309	0.676568	0.00478	Primary Transcript	+	59767567	59778625	-4926	NM_001123366	HMSD	histocompatibility (minor) serpin domain containing	284293	ACC-6
365	chr22	42135957	42136402	0.673213	0.00073	transcription_start_site	+	42137963	42137963	-1783	NM_001044370	MPPED1	metallophosphoesterase domain containing 1	758	239AB
365	chr22	42135957	42136402	0.673213	0.00073	Primary Transcript	+	42137963	42234129	-49866	NM_001044370	MPPED1	metallophosphoesterase domain containing 1	758	239AB
366	chr7	48933793	48934388	0.672789	0	transcription_start_site	+	48934702	48934702	-611	NR_003595	CDC14C	CDC14 cell division cycle 14 homolog C (S. cerevisiae)	168448	CDC14B2
366	chr7	48933793	48934388	0.672789	0	Primary Transcript	+	48934702	48937595	-2058	NR_003595	CDC14C	CDC14 cell division cycle 14 homolog C (S. cerevisiae)	168448	CDC14B2
367	chr7	26297429	26297793	0.672789	0.00067	transcription_start_site	+	26298039	26298039	-428	NM_013322	SNX10	sorting nexin 10	29887	MGC33054
367	chr7	26297429	26297793	0.672789	0.00067	Primary Transcript	+	26298039	26380474	-41645	NM_013322	SNX10	sorting nexin 10	29887	MGC33054
368	chr7	127667513	127667878	0.672789	0.00067	transcription_start_site	+	127668566	127668566	-870	NM_000230	LEP	leptin	3952	FLJ94114
368	chr7	127667513	127667878	0.672789	0.00067	Primary Transcript	+	127668566	127684918	-9046	NM_000230	LEP	leptin	3952	FLJ94114
369	chr7	26155418	26155669	0.672789	0.00598	transcription_start_site	+	26158371	26158371	-2827	NM_004289	NFE2L3	nuclear factor (erythroid-derived 2)-like 3	9603	NRF3
369	chr7	26155418	26155669	0.672789	0.00598	Primary Transcript	+	26158371	26193279	-20281	NM_004289	NFE2L3	nuclear factor (erythroid-derived 2)-like 3	9603	NRF3
370	chr8	35211088	35211867	0.671614	0	transcription_start_site	+	35212516	35212516	-1038	NM_080872	UNC5D	unc-5 homolog D (C. elegans)	137970	FLJ16019
370	chr8	35211088	35211867	0.671614	0	Primary Transcript	+	35212516	35771722	-280641	NM_080872	UNC5D	unc-5 homolog D (C. elegans)	137970	FLJ16019
371	chr8	42514838	42515393	0.671614	0	transcription_start_site	+	42515454	42515454	-338	NM_001135676	C8orf40	chromosome 8 open reading frame 40	114926	-
371	chr8	42514838	42515393	0.671614	0	transcription_start_site	+	42515874	42515874	-758	NM_138436	C8orf40	chromosome 8 open reading frame 40	114926	-
371	chr8	42514838	42515393	0.671614	0	transcription_start_site	+	42515921	42515921	-805	NM_001135674	C8orf40	chromosome 8 open reading frame 40	114926	-
371	chr8	42514838	42515393	0.671614	0	transcription_start_site	+	42516095	42516095	-979	NM_001135675	C8orf40	chromosome 8 open reading frame 40	114926	-
371	chr8	42514838	42515393	0.671614	0	transcription_start_site	-	42516225	42516225	1109	NM_006749	SLC20A2	solute carrier family 20 (phosphate transporter), member 2	6575	GLVR2
371	chr8	42514838	42515393	0.671614	0	Primary Transcript	+	42515454	42527296	-6259	NM_001135676	C8orf40	chromosome 8 open reading frame 40	114926	-
371	chr8	42514838	42515393	0.671614	0	Primary Transcript	+	42515874	42527296	-6469	NM_138436	C8orf40	chromosome 8 open reading frame 40	114926	-
371	chr8	42514838	42515393	0.671614	0	Primary Transcript	+	42515921	42527296	-6493	NM_001135674	C8orf40	chromosome 8 open reading frame 40	114926	-
371	chr8	42514838	42515393	0.671614	0	Primary Transcript	+	42516095	42527296	-6580	NM_001135675	C8orf40	chromosome 8 open reading frame 40	114926	-
371	chr8	42514838	42515393	0.671614	0	Primary Transcript	-	42393149	42516225	-60428	NM_006749	SLC20A2	solute carrier family 20 (phosphate transporter), member 2	6575	GLVR2
372	chr8	74168301	74168795	0.671614	0.00067	transcription_start_site	-	74168061	74168061	-487	NM_153225	C8orf84	chromosome 8 open reading frame 84	157869	FLJ40021
372	chr8	74168301	74168795	0.671614	0.00067	Primary Transcript	-	74139333	74168061	-14851	NM_153225	C8orf84	chromosome 8 open reading frame 84	157869	FLJ40021
373	chr5	45732355	45733346	0.667832	0	transcription_start_site	-	45731977	45731977	-873	NM_021072	HCN1	hyperpolarization activated cyclic nucleotide-gated potassium channel 1	348980	BCNG-1
373	chr5	45732355	45733346	0.667832	0	Primary Transcript	-	45295108	45731977	-219308	NM_021072	HCN1	hyperpolarization activated cyclic nucleotide-gated potassium channel 1	348980	BCNG-1
374	chr5	52812531	52813031	0.667832	0.00062	transcription_start_site	+	52812351	52812351	430	NM_006350	FST	follistatin	10468	FS
374	chr5	52812531	52813031	0.667832	0.00062	transcription_start_site	+	52812351	52812351	430	NM_013409	FST	follistatin	10468	FS
374	chr5	52812531	52813031	0.667832	0.00062	Primary Transcript	+	52812351	52817661	-2225	NM_006350	FST	follistatin	10468	FS
374	chr5	52812531	52813031	0.667832	0.00062	Primary Transcript	+	52812351	52817661	-2225	NM_013409	FST	follistatin	10468	FS
375	chrX	153768815	153769183	0.666841	0.00057	Primary Transcript	+	153767828	153769530	320	NM_012151	F8A1	coagulation factor VIII-associated (intronic transcript) 1	8263	DXS522E
375	chrX	153768815	153769183	0.666841	0.00057	Primary Transcript	+	153767843	153768959	598	NM_001007523	F8A2	coagulation factor VIII-associated (intronic transcript) 2	474383	F8A1
375	chrX	153768815	153769183	0.666841	0.00057	Primary Transcript	+	153767843	153768959	598	NM_001007524	F8A3	coagulation factor VIII-associated (intronic transcript) 3	474384	F8A1
375	chrX	153768815	153769183	0.666841	0.00057	transcription_start_site	+	153767843	153767843	1156	NM_001007524	F8A3	coagulation factor VIII-associated (intronic transcript) 3	474384	F8A1
375	chrX	153768815	153769183	0.666841	0.00057	transcription_start_site	+	153767843	153767843	1156	NM_001007523	F8A2	coagulation factor VIII-associated (intronic transcript) 2	474383	F8A1
375	chrX	153768815	153769183	0.666841	0.00057	transcription_start_site	+	153767828	153767828	1171	NM_012151	F8A1	coagulation factor VIII-associated (intronic transcript) 1	8263	DXS522E
375	chrX	153768815	153769183	0.666841	0.00057	transcription_start_site	-	153767771	153767771	-1228	NM_019863	F8	coagulation factor VIII, procoagulant component	2157	AHF
375	chrX	153768815	153769183	0.666841	0.00057	Primary Transcript	-	153717257	153767771	-26485	NM_019863	F8	coagulation factor VIII, procoagulant component	2157	AHF
375	chrX	153768815	153769183	0.666841	0.00057	Primary Transcript	-	153717257	153904192	41725	NM_000132	F8	coagulation factor VIII, procoagulant component	2157	AHF
376	chr2	179838066	179838406	0.666803	0.00067	transcription_start_site	-	179837595	179837595	-641	NM_178123	SESTD1	SEC14 and spectrin domains 1	91404	DKFZp434O0515
376	chr2	179838066	179838406	0.666803	0.00067	Primary Transcript	-	179674663	179837595	-82107	NM_178123	SESTD1	SEC14 and spectrin domains 1	91404	DKFZp434O0515
377	chr2	237081408	237081749	0.666803	0.00067	transcription_start_site	-	237080831	237080831	-747	NM_024726	IQCA1	IQ motif containing with AAA domain 1	79781	4930465P12Rik
377	chr2	237081408	237081749	0.666803	0.00067	Primary Transcript	-	236897532	237080831	-92397	NM_024726	IQCA1	IQ motif containing with AAA domain 1	79781	4930465P12Rik
378	chr4	186694278	186694661	0.666348	0.0007	transcription_start_site	-	186693706	186693706	-763	NM_014476	PDLIM3	PDZ and LIM domain 3	27295	ALP
378	chr4	186694278	186694661	0.666348	0.0007	transcription_start_site	-	186693706	186693706	-763	NM_001114107	PDLIM3	PDZ and LIM domain 3	27295	ALP
378	chr4	186694278	186694661	0.666348	0.0007	Primary Transcript	-	186659844	186693706	-17694	NM_001114107	PDLIM3	PDZ and LIM domain 3	27295	ALP
378	chr4	186694278	186694661	0.666348	0.0007	Primary Transcript	-	186659844	186693706	-17694	NM_014476	PDLIM3	PDZ and LIM domain 3	27295	ALP
379	chr3	16621835	16623028	0.666033	0	transcription_start_site	-	16622010	16622010	-421	NM_001351	DAZL	deleted in azoospermia-like	1618	DAZH
379	chr3	16621835	16623028	0.666033	0	Primary Transcript	-	16603304	16622010	-9774	NM_001351	DAZL	deleted in azoospermia-like	1618	DAZH
380	chr3	122109109	122109550	0.666033	0.00067	transcription_start_site	+	122109739	122109739	-409	NM_014980	STXBP5L	syntaxin binding protein 5-like	9515	KIAA1006
380	chr3	122109109	122109550	0.666033	0.00067	Primary Transcript	+	122109739	122626298	-258689	NM_014980	STXBP5L	syntaxin binding protein 5-like	9515	KIAA1006
381	chr3	150188986	150189362	0.666033	0.00067	transcription_start_site	+	150192064	150192064	-2890	NM_004130	GYG1	glycogenin 1	2992	GYG
381	chr3	150188986	150189362	0.666033	0.00067	Primary Transcript	+	150192064	150228109	-20912	NM_004130	GYG1	glycogenin 1	2992	GYG
382	chr3	16902048	16902304	0.666033	0.00598	transcription_start_site	+	16901455	16901455	721	NM_001144382	PLCL2	phospholipase C-like 2	23228	FLJ13484
382	chr3	16902048	16902304	0.666033	0.00598	Primary Transcript	+	16901455	17107101	-102102	NM_001144382	PLCL2	phospholipase C-like 2	23228	FLJ13484
383	chr9	90984128	90984674	0.665447	0.00067	transcription_start_site	-	90983502	90983502	-899	NM_016848	SHC3	SHC (Src homology 2 domain containing) transforming protein 3	53358	DKFZp686H1544
383	chr9	90984128	90984674	0.665447	0.00067	Primary Transcript	-	90817866	90983502	-83717	NM_016848	SHC3	SHC (Src homology 2 domain containing) transforming protein 3	53358	DKFZp686H1544
384	chr9	100745054	100745508	0.665447	0.00067	transcription_start_site	+	100745958	100745958	-677	NM_001855	COL15A1	collagen, type XV, alpha 1	1306	FLJ38566
384	chr9	100745054	100745508	0.665447	0.00067	Primary Transcript	+	100745958	100872889	-64142	NM_001855	COL15A1	collagen, type XV, alpha 1	1306	FLJ38566
385	chr9	124031544	124031883	0.665447	0.00067	transcription_start_site	-	124030840	124030840	-873	NM_014368	LHX6	LIM homeobox 6	26468	LHX6.1
385	chr9	124031544	124031883	0.665447	0.00067	transcription_start_site	-	124030840	124030840	-873	NM_199160	LHX6	LIM homeobox 6	26468	LHX6.1
385	chr9	124031544	124031883	0.665447	0.00067	Primary Transcript	-	124004678	124030840	-13954	NM_014368	LHX6	LIM homeobox 6	26468	LHX6.1
385	chr9	124031544	124031883	0.665447	0.00067	Primary Transcript	-	124004678	124030840	-13954	NM_199160	LHX6	LIM homeobox 6	26468	LHX6.1
386	chr16	25608286	25609260	0.66541	0	transcription_start_site	+	25610847	25610847	-2074	NM_006040	HS3ST4	heparan sulfate (glucosamine) 3-O-sulfotransferase 4	9951	3-OST-4
386	chr16	25608286	25609260	0.66541	0	Primary Transcript	+	25610847	26056510	-224905	NM_006040	HS3ST4	heparan sulfate (glucosamine) 3-O-sulfotransferase 4	9951	3-OST-4
387	chr16	47201775	47202125	0.66541	0.00057	transcription_start_site	-	47201621	47201621	-329	NM_153029	N4BP1	NEDD4 binding protein 1	9683	FLJ31821
387	chr16	47201775	47202125	0.66541	0.00057	Primary Transcript	-	47130137	47201621	-36071	NM_153029	N4BP1	NEDD4 binding protein 1	9683	FLJ31821
388	chr16	54245522	54247047	0.66541	0.00057	transcription_start_site	+	54248056	54248056	-1771	NM_001043	SLC6A2	solute carrier family 6 (neurotransmitter transporter, noradrenalin), member 2	6530	NAT1
388	chr16	54245522	54247047	0.66541	0.00057	Primary Transcript	+	54248056	54295201	-25344	NM_001043	SLC6A2	solute carrier family 6 (neurotransmitter transporter, noradrenalin), member 2	6530	NAT1
389	chr16	65171145	65171597	0.66541	0.00057	transcription_start_site	+	65170851	65170851	520	NM_144673	CMTM2	CKLF-like MARVEL transmembrane domain containing 2	146225	CKLFSF2
389	chr16	65171145	65171597	0.66541	0.00057	Primary Transcript	+	65170851	65179678	-3893	NM_144673	CMTM2	CKLF-like MARVEL transmembrane domain containing 2	146225	CKLFSF2
389	chr16	65171145	65171597	0.66541	0.00057	Primary Transcript	+	65157850	65170539	7176	NM_052999	CMTM1	CKLF-like MARVEL transmembrane domain containing 1	113540	CKLFH
389	chr16	65171145	65171597	0.66541	0.00057	Primary Transcript	+	65157850	65170539	7176	NM_181268	CMTM1	CKLF-like MARVEL transmembrane domain containing 1	113540	CKLFH
389	chr16	65171145	65171597	0.66541	0.00057	Primary Transcript	+	65157794	65170539	7204	NM_181271	CMTM1	CKLF-like MARVEL transmembrane domain containing 1	113540	CKLFH
389	chr16	65171145	65171597	0.66541	0.00057	Primary Transcript	+	65157794	65170539	7204	NM_181270	CMTM1	CKLF-like MARVEL transmembrane domain containing 1	113540	CKLFH
389	chr16	65171145	65171597	0.66541	0.00057	Primary Transcript	+	65157794	65170539	7204	NM_181296	CMTM1	CKLF-like MARVEL transmembrane domain containing 1	113540	CKLFH
389	chr16	65171145	65171597	0.66541	0.00057	Primary Transcript	+	65157794	65170539	7204	NM_181272	CMTM1	CKLF-like MARVEL transmembrane domain containing 1	113540	CKLFH
389	chr16	65171145	65171597	0.66541	0.00057	Primary Transcript	+	65157794	65170539	7204	NM_181269	CMTM1	CKLF-like MARVEL transmembrane domain containing 1	113540	CKLFH
389	chr16	65171145	65171597	0.66541	0.00057	Primary Transcript	+	65157794	65170539	7204	NM_181283	CMTM1	CKLF-like MARVEL transmembrane domain containing 1	113540	CKLFH
390	chr19	15480712	15481055	0.663985	0.00073	transcription_start_site	+	15480335	15480335	548	NM_173483	CYP4F22	cytochrome P450, family 4, subfamily F, polypeptide 22	126410	FLJ39501
390	chr19	15480712	15481055	0.663985	0.00073	Primary Transcript	+	15480335	15524128	-21348	NM_173483	CYP4F22	cytochrome P450, family 4, subfamily F, polypeptide 22	126410	FLJ39501
391	chr15	27650899	27651761	0.66377	0	transcription_start_site	-	27650219	27650219	-1111	NM_015307	FAM189A1	family with sequence similarity 189, member A1	23359	FLJ61121
391	chr15	27650899	27651761	0.66377	0	Primary Transcript	-	27199746	27650219	-226347	NM_015307	FAM189A1	family with sequence similarity 189, member A1	23359	FLJ61121
392	chr15	20759023	20759380	0.66377	0.0007	transcription_start_site	-	20759798	20759798	596	NR_003521	WHAMML1	WAS protein homolog associated with actin, golgi membranes and microtubules-like 1	339005	WHDC1L1
392	chr15	20759023	20759380	0.66377	0.0007	Primary Transcript	-	20739169	20759798	-9718	NR_003521	WHAMML1	WAS protein homolog associated with actin, golgi membranes and microtubules-like 1	339005	WHDC1L1
393	chr1	39647926	39648325	0.662626	0.00057	transcription_start_site	+	39647762	39647762	363	NM_015038	KIAA0754	KIAA0754	643314	FLJ42354
393	chr1	39647926	39648325	0.662626	0.00057	Primary Transcript	+	39569396	39725376	739	NM_033044	MACF1	microtubule-actin crosslinking factor 1	23499	ABP620
393	chr1	39647926	39648325	0.662626	0.00057	Primary Transcript	+	39647762	39654741	-3126	NM_015038	KIAA0754	KIAA0754	643314	FLJ42354
393	chr1	39647926	39648325	0.662626	0.00057	Primary Transcript	+	39319704	39725376	125585	NM_012090	MACF1	microtubule-actin crosslinking factor 1	23499	ABP620
394	chr1	202922282	202922665	0.662626	0.00057	transcription_start_site	-	202921220	202921220	-1253	NM_201630	LRRN2	leucine rich repeat neuronal 2	10446	FIGLER7
394	chr1	202922282	202922665	0.662626	0.00057	transcription_start_site	-	202921104	202921104	-1369	NM_006338	LRRN2	leucine rich repeat neuronal 2	10446	FIGLER7
394	chr1	202922282	202922665	0.662626	0.00057	Primary Transcript	-	202852925	202921220	-35401	NM_201630	LRRN2	leucine rich repeat neuronal 2	10446	FIGLER7
394	chr1	202922282	202922665	0.662626	0.00057	Primary Transcript	-	202852925	202921104	-35459	NM_006338	LRRN2	leucine rich repeat neuronal 2	10446	FIGLER7
395	chr14	59167871	59168222	0.660579	0.0007	transcription_start_site	-	59167273	59167273	-773	NM_206852	RTN1	reticulon 1	6252	MGC133250
395	chr14	59167871	59168222	0.660579	0.0007	Primary Transcript	-	59132446	59167273	-18187	NM_206852	RTN1	reticulon 1	6252	MGC133250
395	chr14	59167871	59168222	0.660579	0.0007	Primary Transcript	-	59132446	59264184	30268	NM_206857	RTN1	reticulon 1	6252	MGC133250
395	chr14	59167871	59168222	0.660579	0.0007	Primary Transcript	-	59132446	59407310	101831	NM_021136	RTN1	reticulon 1	6252	MGC133250
396	chr14	73324112	73324472	0.660579	0.0007	transcription_start_site	-	73323649	73323649	-643	NM_001043318	C14orf43	chromosome 14 open reading frame 43	91748	C14orf117
396	chr14	73324112	73324472	0.660579	0.0007	Primary Transcript	-	73251577	73323649	-36679	NM_001043318	C14orf43	chromosome 14 open reading frame 43	91748	C14orf117
397	chr6	4022960	4023205	0.660236	0.00478	transcription_start_site	+	4024438	4024438	-1355	NM_001085401	C6orf201	chromosome 6 open reading frame 201	404220	MGC87625
397	chr6	4022960	4023205	0.660236	0.00478	Primary Transcript	-	4013599	4024390	-4088	NM_173563	C6orf146	chromosome 6 open reading frame 146	222826	MGC43581
397	chr6	4022960	4023205	0.660236	0.00478	Primary Transcript	+	4024438	4075998	-27135	NM_001085401	C6orf201	chromosome 6 open reading frame 201	404220	MGC87625
398	chr17	6838343	6838921	0.660096	0.00057	transcription_start_site	+	6840107	6840107	-1475	NM_000697	ALOX12	arachidonate 12-lipoxygenase	239	12-LOX
398	chr17	6838343	6838921	0.660096	0.00057	Primary Transcript	+	6840107	6854779	-8811	NM_000697	ALOX12	arachidonate 12-lipoxygenase	239	12-LOX
399	chr11	625873	626430	0.659709	0.00067	transcription_start_site	+	627304	627304	-1152	NM_000797	DRD4	dopamine receptor D4	1815	D4DR
399	chr11	625873	626430	0.659709	0.00067	Primary Transcript	+	627304	630703	-2852	NM_000797	DRD4	dopamine receptor D4	1815	D4DR
400	chr11	14620770	14621115	0.659709	0.00067	transcription_start_site	-	14621756	14621756	813	NM_148976	PSMA1	proteasome (prosome, macropain) subunit, alpha type, 1	5682	HC2
400	chr11	14620770	14621115	0.659709	0.00067	transcription_start_site	+	14621844	14621844	-901	NM_000922	PDE3B	phosphodiesterase 3B, cGMP-inhibited	5140	HcGIP1
400	chr11	14620770	14621115	0.659709	0.00067	Primary Transcript	-	14482998	14621756	-68565	NM_148976	PSMA1	proteasome (prosome, macropain) subunit, alpha type, 1	5682	HC2
400	chr11	14620770	14621115	0.659709	0.00067	Primary Transcript	+	14621844	14850178	-115068	NM_000922	PDE3B	phosphodiesterase 3B, cGMP-inhibited	5140	HcGIP1
401	chr11	16993032	16993584	0.659709	0.00067	transcription_start_site	-	16992535	16992535	-773	NM_175058	PLEKHA7	pleckstrin homology domain containing, family A member 7	144100	DKFZp686M22243
401	chr11	16993032	16993584	0.659709	0.00067	Primary Transcript	-	16765785	16992535	-114148	NM_175058	PLEKHA7	pleckstrin homology domain containing, family A member 7	144100	DKFZp686M22243
402	chr11	62249750	62250226	0.659709	0.00067	transcription_start_site	+	62252527	62252527	-2539	NM_173810	TTC9C	tetratricopeptide repeat domain 9C	283237	MGC29649
402	chr11	62249750	62250226	0.659709	0.00067	Primary Transcript	-	62238795	62251397	-4892	NM_001079559	HNRNPUL2	heterogeneous nuclear ribonucleoprotein U-like 2	221092	DKFZp762N1910
402	chr11	62249750	62250226	0.659709	0.00067	Primary Transcript	+	62252527	62262684	-7617	NM_173810	TTC9C	tetratricopeptide repeat domain 9C	283237	MGC29649
403	chr11	94440067	94440540	0.659709	0.00067	transcription_start_site	+	94439703	94439703	600	NM_032102	SRSF8	serine/arginine-rich splicing factor 8	10929	SFRS2B
403	chr11	94440067	94440540	0.659709	0.00067	Primary Transcript	+	94439703	94444036	-1566	NM_032102	SRSF8	serine/arginine-rich splicing factor 8	10929	SFRS2B
404	chr11	75595472	75595727	0.659709	0.00598	transcription_start_site	-	75595222	75595222	-377	NM_004626	WNT11	wingless-type MMTV integration site family, member 11	7481	HWNT11
404	chr11	75595472	75595727	0.659709	0.00598	Primary Transcript	-	75575017	75595222	-10480	NM_004626	WNT11	wingless-type MMTV integration site family, member 11	7481	HWNT11
405	chr11	118348187	118348444	0.659709	0.00598	transcription_start_site	+	118347626	118347626	689	NM_181721	FOXR1	forkhead box R1	283150	FOXN5
405	chr11	118348187	118348444	0.659709	0.00598	Primary Transcript	+	118347626	118357205	-4100	NM_181721	FOXR1	forkhead box R1	283150	FOXN5
406	chr10	11098903	11099277	0.659342	0.00062	transcription_start_site	+	11099898	11099898	-808	NM_006561	CELF2	CUGBP, Elav-like family member 2	10659	BRUNOL3
406	chr10	11098903	11099277	0.659342	0.00062	Primary Transcript	+	11087264	11418678	-153881	NM_001025077	CELF2	CUGBP, Elav-like family member 2	10659	BRUNOL3
406	chr10	11098903	11099277	0.659342	0.00062	Primary Transcript	+	11099898	11418678	-160198	NM_006561	CELF2	CUGBP, Elav-like family member 2	10659	BRUNOL3
407	chr10	18988579	18988956	0.659342	0.00062	transcription_start_site	+	18988318	18988318	449	NM_178815	ARL5B	ADP-ribosylation factor-like 5B	221079	ARL8
407	chr10	18988579	18988956	0.659342	0.00062	Primary Transcript	+	18988318	19006946	-8864	NM_178815	ARL5B	ADP-ribosylation factor-like 5B	221079	ARL8
408	chr10	111673555	111673905	0.659342	0.00062	transcription_start_site	-	111673192	111673192	-538	NM_020383	XPNPEP1	X-prolyl aminopeptidase (aminopeptidase P) 1, soluble	7511	SAMP
408	chr10	111673555	111673905	0.659342	0.00062	Primary Transcript	-	111614513	111673192	-29877	NM_020383	XPNPEP1	X-prolyl aminopeptidase (aminopeptidase P) 1, soluble	7511	SAMP
409	chr10	126423576	126424077	0.659342	0.00062	transcription_start_site	-	126422920	126422920	-906	NM_014661	FAM53B	family with sequence similarity 53, member B	9679	KIAA0140
409	chr10	126423576	126424077	0.659342	0.00062	Primary Transcript	-	126297852	126422920	-63440	NM_014661	FAM53B	family with sequence similarity 53, member B	9679	KIAA0140
410	chr10	131653882	131654461	0.659342	0.00062	transcription_start_site	-	131652081	131652081	-2090	NM_001005463	EBF3	early B-cell factor 3	253738	COE3
410	chr10	131653882	131654461	0.659342	0.00062	Primary Transcript	-	131523536	131652081	-66363	NM_001005463	EBF3	early B-cell factor 3	253738	COE3
411	chr18	45591497	45591850	0.657238	0.0007	transcription_start_site	+	45594390	45594390	-2716	NR_003003	SCARNA17	small Cajal body-specific RNA 17	677769	U91
411	chr18	45591497	45591850	0.657238	0.0007	Primary Transcript	+	45594390	45594811	-2927	NR_003003	SCARNA17	small Cajal body-specific RNA 17	677769	U91
411	chr18	45591497	45591850	0.657238	0.0007	Primary Transcript	-	45563871	45594249	-12613	NM_006111	ACAA2	acetyl-CoA acyltransferase 2	10449	DSAEC
412	chr22	35545927	35546688	0.655951	0.00063	transcription_start_site	-	35545463	35545463	-844	NM_002854	PVALB	parvalbumin	5816	D22S749
412	chr22	35545927	35546688	0.655951	0.00063	Primary Transcript	-	35526690	35545463	-10231	NM_002854	PVALB	parvalbumin	5816	D22S749
413	chr22	49387533	49388294	0.655951	0.00063	transcription_start_site	+	49388427	49388427	-513	NM_016431	MAPK8IP2	mitogen-activated protein kinase 8 interacting protein 2	23542	IB2
413	chr22	49387533	49388294	0.655951	0.00063	Primary Transcript	+	49385996	49396845	-3507	NM_012324	MAPK8IP2	mitogen-activated protein kinase 8 interacting protein 2	23542	IB2
413	chr22	49387533	49388294	0.655951	0.00063	Primary Transcript	+	49388427	49396845	-4722	NM_016431	MAPK8IP2	mitogen-activated protein kinase 8 interacting protein 2	23542	IB2
414	chr22	36471108	36471361	0.655951	0.00752	transcription_start_site	+	36472186	36472186	-951	NM_007032	TRIOBP	TRIO and F-actin binding protein	11078	DFNB28
414	chr22	36471108	36471361	0.655951	0.00752	transcription_start_site	+	36472186	36472186	-951	NM_138632	TRIOBP	TRIO and F-actin binding protein	11078	DFNB28
414	chr22	36471108	36471361	0.655951	0.00752	Primary Transcript	+	36472186	36485907	-7812	NM_138632	TRIOBP	TRIO and F-actin binding protein	11078	DFNB28
414	chr22	36471108	36471361	0.655951	0.00752	Primary Transcript	+	36422940	36502508	8510	NM_001039141	TRIOBP	TRIO and F-actin binding protein	11078	DFNB28
414	chr22	36471108	36471361	0.655951	0.00752	Primary Transcript	+	36472186	36502509	-16113	NM_007032	TRIOBP	TRIO and F-actin binding protein	11078	DFNB28
415	chr7	110988911	110989279	0.6541	0.00062	transcription_start_site	-	110989583	110989583	488	NM_032549	IMMP2L	IMP2 inner mitochondrial membrane peptidase-like (S. cerevisiae)	83943	IMP2
415	chr7	110988911	110989279	0.6541	0.00062	Primary Transcript	-	110090345	110989583	-449131	NM_032549	IMMP2L	IMP2 inner mitochondrial membrane peptidase-like (S. cerevisiae)	83943	IMP2
416	chr7	66024155	66024424	0.6541	0.00478	transcription_start_site	+	66023637	66023637	652	NM_017994	C7orf42	chromosome 7 open reading frame 42	55069	FLJ10099
416	chr7	66024155	66024424	0.6541	0.00478	Primary Transcript	+	66023637	66060973	-18015	NM_017994	C7orf42	chromosome 7 open reading frame 42	55069	FLJ10099
417	chr7	127668443	127669418	0.6541	0.00478	transcription_start_site	+	127668566	127668566	364	NM_000230	LEP	leptin	3952	FLJ94114
417	chr7	127668443	127669418	0.6541	0.00478	Primary Transcript	+	127668566	127684918	-7811	NM_000230	LEP	leptin	3952	FLJ94114
418	chr8	38950079	38950545	0.652958	0.00062	transcription_start_site	+	38950824	38950824	-512	NM_153692	HTRA4	HtrA serine peptidase 4	203100	FLJ90724
418	chr8	38950079	38950545	0.652958	0.00062	Primary Transcript	+	38950824	38965331	-7765	NM_153692	HTRA4	HtrA serine peptidase 4	203100	FLJ90724
418	chr8	38950079	38950545	0.652958	0.00062	Primary Transcript	+	38877909	38950587	36064	NM_021623	PLEKHA2	pleckstrin homology domain containing, family A (phosphoinositide binding specific) member 2	59339	FLJ25921
419	chrX	48571685	48572152	0.648818	0.00067	transcription_start_site	+	48572226	48572226	-307	NM_181532	ERAS	ES cell expressed Ras	3266	HRAS2
419	chrX	48571685	48572152	0.648818	0.00067	Primary Transcript	+	48572226	48573492	-940	NM_181532	ERAS	ES cell expressed Ras	3266	HRAS2
420	chr5	49997165	49997837	0.648751	0	transcription_start_site	+	49998569	49998569	-1068	NM_024615	PARP8	poly (ADP-ribose) polymerase family, member 8	79668	FLJ21308
420	chr5	49997165	49997837	0.648751	0	Primary Transcript	+	49998569	50173933	-88750	NM_024615	PARP8	poly (ADP-ribose) polymerase family, member 8	79668	FLJ21308
421	chr5	180565501	180565950	0.648751	0.0007	transcription_start_site	-	180564783	180564783	-942	NM_033342	TRIM7	tripartite motif-containing 7	81786	GNIP
421	chr5	180565501	180565950	0.648751	0.0007	transcription_start_site	-	180564783	180564783	-942	NM_203293	TRIM7	tripartite motif-containing 7	81786	GNIP
421	chr5	180565501	180565950	0.648751	0.0007	transcription_start_site	-	180563946	180563946	-1779	NM_203295	TRIM7	tripartite motif-containing 7	81786	GNIP
421	chr5	180565501	180565950	0.648751	0.0007	transcription_start_site	-	180563946	180563946	-1779	NM_203294	TRIM7	tripartite motif-containing 7	81786	GNIP
421	chr5	180565501	180565950	0.648751	0.0007	transcription_start_site	-	180563946	180563946	-1779	NM_203296	TRIM7	tripartite motif-containing 7	81786	GNIP
421	chr5	180565501	180565950	0.648751	0.0007	Primary Transcript	-	180562728	180564783	-1970	NM_033342	TRIM7	tripartite motif-containing 7	81786	GNIP
421	chr5	180565501	180565950	0.648751	0.0007	transcription_start_site	-	180560536	180560536	-5189	NM_203297	TRIM7	tripartite motif-containing 7	81786	GNIP
421	chr5	180565501	180565950	0.648751	0.0007	Primary Transcript	-	180553529	180564783	-6569	NM_203293	TRIM7	tripartite motif-containing 7	81786	GNIP
421	chr5	180565501	180565950	0.648751	0.0007	Primary Transcript	-	180553529	180563946	-6988	NM_203295	TRIM7	tripartite motif-containing 7	81786	GNIP
421	chr5	180565501	180565950	0.648751	0.0007	Primary Transcript	-	180553529	180563946	-6988	NM_203294	TRIM7	tripartite motif-containing 7	81786	GNIP
421	chr5	180565501	180565950	0.648751	0.0007	Primary Transcript	-	180553529	180563946	-6988	NM_203296	TRIM7	tripartite motif-containing 7	81786	GNIP
421	chr5	180565501	180565950	0.648751	0.0007	Primary Transcript	-	180553529	180560536	-8693	NM_203297	TRIM7	tripartite motif-containing 7	81786	GNIP
422	chr5	118720008	118720256	0.648751	0.00518	transcription_start_site	+	118719494	118719494	638	NM_014350	TNFAIP8	tumor necrosis factor, alpha-induced protein 8	25816	GG2-1
422	chr5	118720008	118720256	0.648751	0.00518	Primary Transcript	+	118719494	118758193	-18711	NM_014350	TNFAIP8	tumor necrosis factor, alpha-induced protein 8	25816	GG2-1
422	chr5	118720008	118720256	0.648751	0.00518	Primary Transcript	+	118632316	118758193	24877	NM_001077654	TNFAIP8	tumor necrosis factor, alpha-induced protein 8	25816	GG2-1
423	chr2	70329318	70330125	0.648281	0.00062	transcription_start_site	-	70329283	70329283	-438	NM_022173	TIA1	TIA1 cytotoxic granule-associated RNA binding protein	7072	TIA-1
423	chr2	70329318	70330125	0.648281	0.00062	transcription_start_site	-	70329283	70329283	-438	NM_022037	TIA1	TIA1 cytotoxic granule-associated RNA binding protein	7072	TIA-1
423	chr2	70329318	70330125	0.648281	0.00062	Primary Transcript	-	70290079	70329283	-20040	NM_022037	TIA1	TIA1 cytotoxic granule-associated RNA binding protein	7072	TIA-1
423	chr2	70329318	70330125	0.648281	0.00062	Primary Transcript	-	70290079	70329283	-20040	NM_022173	TIA1	TIA1 cytotoxic granule-associated RNA binding protein	7072	TIA-1
424	chr2	173309334	173309800	0.648281	0.00062	transcription_start_site	-	173309180	173309180	-387	NR_026995	LOC91149	hypothetical protein LOC91149	91149	-
424	chr2	173309334	173309800	0.648281	0.00062	transcription_start_site	+	173308770	173308770	797	NM_007023	RAPGEF4	Rap guanine nucleotide exchange factor (GEF) 4	11069	CAMP-GEFII
424	chr2	173309334	173309800	0.648281	0.00062	Primary Transcript	-	173296162	173309180	-6896	NR_026995	LOC91149	hypothetical protein LOC91149	91149	-
424	chr2	173309334	173309800	0.648281	0.00062	Primary Transcript	+	173308770	173625866	-157751	NM_007023	RAPGEF4	Rap guanine nucleotide exchange factor (GEF) 4	11069	CAMP-GEFII
425	chr2	151973596	151973853	0.648281	0.00478	transcription_start_site	+	151974673	151974673	-948	NM_018151	RIF1	RAP1 interacting factor homolog (yeast)	55183	DKFZp434D1026
425	chr2	151973596	151973853	0.648281	0.00478	Primary Transcript	+	151974673	152040665	-33944	NM_018151	RIF1	RAP1 interacting factor homolog (yeast)	55183	DKFZp434D1026
426	chr2	172674925	172675192	0.648281	0.00478	transcription_start_site	-	172675724	172675724	665	NM_004405	DLX2	distal-less homeobox 2	1746	TES-1
426	chr2	172674925	172675192	0.648281	0.00478	Primary Transcript	-	172672411	172675724	-991	NM_004405	DLX2	distal-less homeobox 2	1746	TES-1
427	chr3	137395415	137396815	0.647532	0	transcription_start_site	-	137396000	137396000	-115	NM_001145417	MSL2	male-specific lethal 2 homolog (Drosophila)	55167	FLJ10546
427	chr3	137395415	137396815	0.647532	0	transcription_start_site	-	137397378	137397378	1263	NM_018133	MSL2	male-specific lethal 2 homolog (Drosophila)	55167	FLJ10546
427	chr3	137395415	137396815	0.647532	0	Primary Transcript	-	137350449	137397378	-22201	NM_018133	MSL2	male-specific lethal 2 homolog (Drosophila)	55167	FLJ10546
427	chr3	137395415	137396815	0.647532	0	Primary Transcript	-	137350449	137396000	-22890	NM_001145417	MSL2	male-specific lethal 2 homolog (Drosophila)	55167	FLJ10546
428	chr3	184452626	184453578	0.647532	0	transcription_start_site	+	184453725	184453725	-623	NM_032047	B3GNT5	UDP-GlcNAc:betaGal beta-1,3-N-acetylglucosaminyltransferase 5	84002	B3GN-T5
428	chr3	184452626	184453578	0.647532	0	Primary Transcript	+	184453725	184473873	-10697	NM_032047	B3GNT5	UDP-GlcNAc:betaGal beta-1,3-N-acetylglucosaminyltransferase 5	84002	B3GN-T5
428	chr3	184452626	184453578	0.647532	0	Primary Transcript	-	184378524	184628549	50434	NM_015078	MCF2L2	MCF.2 cell line derived transforming sequence-like 2	23101	ARHGEF22
429	chr3	53053522	53053990	0.647532	0.00062	transcription_start_site	-	53054321	53054321	565	NM_001005159	SFMBT1	Scm-like with four mbt domains 1	51460	DKFZp434L243
429	chr3	53053522	53053990	0.647532	0.00062	Primary Transcript	-	52913666	53055110	-69368	NM_001005158	SFMBT1	Scm-like with four mbt domains 1	51460	DKFZp434L243
429	chr3	53053522	53053990	0.647532	0.00062	Primary Transcript	-	52913666	53055110	-69368	NM_016329	SFMBT1	Scm-like with four mbt domains 1	51460	DKFZp434L243
429	chr3	53053522	53053990	0.647532	0.00062	Primary Transcript	-	52913666	53054321	-69762	NM_001005159	SFMBT1	Scm-like with four mbt domains 1	51460	DKFZp434L243
430	chr3	57237337	57237592	0.647532	0.00478	transcription_start_site	+	57236804	57236804	660	NM_012096	APPL1	adaptor protein, phosphotyrosine interaction, PH domain and leucine zipper containing 1	26060	APPL
430	chr3	57237337	57237592	0.647532	0.00478	Primary Transcript	+	57236804	57282538	-22206	NM_012096	APPL1	adaptor protein, phosphotyrosine interaction, PH domain and leucine zipper containing 1	26060	APPL
431	chr16	51139294	51139776	0.647426	0.00067	transcription_start_site	-	51139215	51139215	-320	NM_001146188	TOX3	TOX high mobility group box family member 3	27324	CAGF9
431	chr16	51139294	51139776	0.647426	0.00067	transcription_start_site	-	51138307	51138307	-1228	NM_001080430	TOX3	TOX high mobility group box family member 3	27324	CAGF9
431	chr16	51139294	51139776	0.647426	0.00067	Primary Transcript	-	51029418	51139215	-55218	NM_001146188	TOX3	TOX high mobility group box family member 3	27324	CAGF9
431	chr16	51139294	51139776	0.647426	0.00067	Primary Transcript	-	51029418	51138307	-55672	NM_001080430	TOX3	TOX high mobility group box family member 3	27324	CAGF9
432	chr16	85984258	85984630	0.647426	0.00067	transcription_start_site	+	85983301	85983301	1143	NM_022818	MAP1LC3B	microtubule-associated protein 1 light chain 3 beta	81631	ATG8F
432	chr16	85984258	85984630	0.647426	0.00067	transcription_start_site	-	85983209	85983209	-1235	NR_024568	FBXO31	F-box protein 31	79791	DKFZp434B027
432	chr16	85984258	85984630	0.647426	0.00067	Primary Transcript	+	85983301	85995880	-5146	NM_022818	MAP1LC3B	microtubule-associated protein 1 light chain 3 beta	81631	ATG8F
432	chr16	85984258	85984630	0.647426	0.00067	Primary Transcript	-	85920444	85983209	-32617	NR_024568	FBXO31	F-box protein 31	79791	DKFZp434B027
433	chr9	111300775	111301440	0.646963	0	transcription_start_site	-	111300414	111300414	-693	NM_001145368	PTPN3	protein tyrosine phosphatase, non-receptor type 3	5774	DKFZp686N0569
433	chr9	111300775	111301440	0.646963	0	transcription_start_site	-	111300414	111300414	-693	NM_002829	PTPN3	protein tyrosine phosphatase, non-receptor type 3	5774	DKFZp686N0569
433	chr9	111300775	111301440	0.646963	0	Primary Transcript	-	111177794	111300414	-62003	NM_002829	PTPN3	protein tyrosine phosphatase, non-receptor type 3	5774	DKFZp686N0569
433	chr9	111300775	111301440	0.646963	0	Primary Transcript	-	111177794	111300414	-62003	NM_001145368	PTPN3	protein tyrosine phosphatase, non-receptor type 3	5774	DKFZp686N0569
434	chr9	110970514	110971138	0.646963	0.00062	transcription_start_site	-	110969392	110969392	-1434	NM_014334	C9orf4	chromosome 9 open reading frame 4	23732	CG-6
434	chr9	110970514	110971138	0.646963	0.00062	Primary Transcript	-	110939401	110969392	-16429	NM_014334	C9orf4	chromosome 9 open reading frame 4	23732	CG-6
435	chr19	7492103	7492451	0.64696	0.00063	transcription_start_site	+	7493511	7493511	-1234	NM_020533	MCOLN1	mucolipin 1	57192	ML4
435	chr19	7492103	7492451	0.64696	0.00063	Primary Transcript	+	7487003	7491911	2820	NM_018083	ZNF358	zinc finger protein 358	140467	FLJ10390
435	chr19	7492103	7492451	0.64696	0.00063	Primary Transcript	+	7493511	7504863	-6910	NM_020533	MCOLN1	mucolipin 1	57192	ML4
436	chr19	37873996	37874345	0.64696	0.00063	transcription_start_site	+	37874706	37874706	-535	NM_001105570	NUDT19	nudix (nucleoside diphosphate linked moiety X)-type motif 19	390916	RP2
436	chr19	37873996	37874345	0.64696	0.00063	Primary Transcript	+	37874706	37896542	-11453	NM_001105570	NUDT19	nudix (nucleoside diphosphate linked moiety X)-type motif 19	390916	RP2
437	chr4	25266484	25267241	0.64675	0.00065	transcription_start_site	+	25266532	25266532	330	NM_006424	SLC34A2	solute carrier family 34 (sodium phosphate), member 2	10568	FLJ90534
437	chr4	25266484	25267241	0.64675	0.00065	Primary Transcript	+	25266532	25289466	-11136	NM_006424	SLC34A2	solute carrier family 34 (sodium phosphate), member 2	10568	FLJ90534
438	chr4	107035067	107035444	0.64675	0.00065	transcription_start_site	+	107036053	107036053	-797	NM_001033047	NPNT	nephronectin	255743	EGFL6L
438	chr4	107035067	107035444	0.64675	0.00065	Primary Transcript	+	107036053	107112277	-38909	NM_001033047	NPNT	nephronectin	255743	EGFL6L
439	chr12	33484989	33485379	0.646191	0.00062	transcription_start_site	-	33484021	33484021	-1163	NM_198992	SYT10	synaptotagmin X	341359	MGC119436
439	chr12	33484989	33485379	0.646191	0.00062	Primary Transcript	-	33419614	33484021	-33366	NM_198992	SYT10	synaptotagmin X	341359	MGC119436
440	chr12	131973460	131973719	0.646191	0.00478	transcription_start_site	-	131974257	131974257	667	NM_018223	CHFR	checkpoint with forkhead and ring finger domains	55743	FLJ10796
440	chr12	131973460	131973719	0.646191	0.00478	Primary Transcript	-	131927010	131974257	-22956	NM_018223	CHFR	checkpoint with forkhead and ring finger domains	55743	FLJ10796
441	chr1	16272958	16273325	0.644717	0.00067	transcription_start_site	-	16272714	16272714	-427	NM_182623	FAM131C	family with sequence similarity 131, member C	348487	C1orf117
441	chr1	16272958	16273325	0.644717	0.00067	Primary Transcript	-	16256850	16272714	-8359	NM_182623	FAM131C	family with sequence similarity 131, member C	348487	C1orf117
442	chr1	163593149	163593718	0.644717	0.00067	transcription_start_site	-	163591641	163591641	-1792	NM_177398	LMX1A	LIM homeobox transcription factor 1, alpha	4009	LMX1
442	chr1	163593149	163593718	0.644717	0.00067	Primary Transcript	-	163437728	163591641	-78749	NM_177398	LMX1A	LIM homeobox transcription factor 1, alpha	4009	LMX1
443	chr1	165210496	165210859	0.644717	0.00067	transcription_start_site	-	165211185	165211185	507	NM_199351	ILDR2	immunoglobulin-like domain containing receptor 2	387597	C1orf32
443	chr1	165210496	165210859	0.644717	0.00067	Primary Transcript	-	165154619	165211185	-27775	NM_199351	ILDR2	immunoglobulin-like domain containing receptor 2	387597	C1orf32
444	chr1	92268644	92268883	0.644717	0.00598	transcription_start_site	+	92268120	92268120	643	NM_173567	EPHX4	epoxide hydrolase 4	253152	ABHD7
444	chr1	92268644	92268883	0.644717	0.00598	Primary Transcript	+	92268120	92301681	-16137	NM_173567	EPHX4	epoxide hydrolase 4	253152	ABHD7
445	chr15	76344219	76344896	0.644248	0.00065	transcription_start_site	+	76344043	76344043	514	NM_001130182	DNAJA4	DnaJ (Hsp40) homolog, subfamily A, member 4	55466	MST104
445	chr15	76344219	76344896	0.644248	0.00065	transcription_start_site	+	76343541	76343541	1016	NM_018602	DNAJA4	DnaJ (Hsp40) homolog, subfamily A, member 4	55466	MST104
445	chr15	76344219	76344896	0.644248	0.00065	transcription_start_site	+	76345614	76345614	-1056	NM_001130183	DNAJA4	DnaJ (Hsp40) homolog, subfamily A, member 4	55466	MST104
445	chr15	76344219	76344896	0.644248	0.00065	Primary Transcript	+	76343541	76361593	-8009	NM_018602	DNAJA4	DnaJ (Hsp40) homolog, subfamily A, member 4	55466	MST104
445	chr15	76344219	76344896	0.644248	0.00065	Primary Transcript	+	76344043	76361593	-8260	NM_001130182	DNAJA4	DnaJ (Hsp40) homolog, subfamily A, member 4	55466	MST104
445	chr15	76344219	76344896	0.644248	0.00065	Primary Transcript	+	76345614	76361593	-9046	NM_001130183	DNAJA4	DnaJ (Hsp40) homolog, subfamily A, member 4	55466	MST104
446	chr20	21444546	21445029	0.643817	0.00067	transcription_start_site	-	21442664	21442664	-2123	NM_002509	NKX2-2	NK2 homeobox 2	4821	NKX2.2
446	chr20	21444546	21445029	0.643817	0.00067	Primary Transcript	-	21439651	21442664	-3630	NM_002509	NKX2-2	NK2 homeobox 2	4821	NKX2.2
447	chr20	61040369	61040624	0.643817	0.00598	transcription_start_site	+	61039885	61039885	611	NM_017896	C20orf11	chromosome 20 open reading frame 11	54994	TWA1
447	chr20	61040369	61040624	0.643817	0.00598	transcription_start_site	-	61039719	61039719	-777	NM_080797	DIDO1	death inducer-obliterator 1	11083	BYE1
447	chr20	61040369	61040624	0.643817	0.00598	transcription_start_site	-	61039719	61039719	-777	NM_022105	DIDO1	death inducer-obliterator 1	11083	BYE1
447	chr20	61040369	61040624	0.643817	0.00598	transcription_start_site	-	61039719	61039719	-777	NM_033081	DIDO1	death inducer-obliterator 1	11083	BYE1
447	chr20	61040369	61040624	0.643817	0.00598	Primary Transcript	+	61039885	61050272	-4582	NM_017896	C20orf11	chromosome 20 open reading frame 11	54994	TWA1
447	chr20	61040369	61040624	0.643817	0.00598	Primary Transcript	-	61006799	61039719	-17237	NM_022105	DIDO1	death inducer-obliterator 1	11083	BYE1
447	chr20	61040369	61040624	0.643817	0.00598	Primary Transcript	-	60989013	61039719	-26130	NM_080797	DIDO1	death inducer-obliterator 1	11083	BYE1
447	chr20	61040369	61040624	0.643817	0.00598	Primary Transcript	-	60979534	61039719	-30870	NM_033081	DIDO1	death inducer-obliterator 1	11083	BYE1
448	chr17	12509139	12510782	0.642255	0	transcription_start_site	+	12509931	12509931	29	NM_153604	MYOCD	myocardin	93649	MYCD
448	chr17	12509139	12510782	0.642255	0	transcription_start_site	+	12509931	12509931	29	NM_001146312	MYOCD	myocardin	93649	MYCD
448	chr17	12509139	12510782	0.642255	0	Primary Transcript	+	12509931	12611376	-50693	NM_001146312	MYOCD	myocardin	93649	MYCD
448	chr17	12509139	12510782	0.642255	0	Primary Transcript	+	12509931	12611376	-50693	NM_153604	MYOCD	myocardin	93649	MYCD
449	chr17	19712503	19712856	0.642255	0.00067	transcription_start_site	-	19711831	19711831	-848	NM_001142610	ULK2	unc-51-like kinase 2 (C. elegans)	9706	ATG1B
449	chr17	19712503	19712856	0.642255	0.00067	transcription_start_site	-	19711831	19711831	-848	NM_014683	ULK2	unc-51-like kinase 2 (C. elegans)	9706	ATG1B
449	chr17	19712503	19712856	0.642255	0.00067	Primary Transcript	-	19614735	19711831	-49396	NM_014683	ULK2	unc-51-like kinase 2 (C. elegans)	9706	ATG1B
449	chr17	19712503	19712856	0.642255	0.00067	Primary Transcript	-	19614735	19711831	-49396	NM_001142610	ULK2	unc-51-like kinase 2 (C. elegans)	9706	ATG1B
450	chr17	23658182	23658629	0.642255	0.00067	transcription_start_site	-	23658144	23658144	-261	NM_173624	FLJ40504	keratin 18 pseudogene	284085	MGC138231
450	chr17	23658182	23658629	0.642255	0.00067	Primary Transcript	-	23627734	23658144	-15466	NM_173624	FLJ40504	keratin 18 pseudogene	284085	MGC138231
451	chr17	36457105	36457458	0.642255	0.00067	transcription_start_site	-	36457094	36457094	-187	NM_001123387	KRTAP2-1	keratin associated protein 2-1	81872	KAP2.1A
451	chr17	36457105	36457458	0.642255	0.00067	Primary Transcript	-	36456321	36457094	-574	NM_001123387	KRTAP2-1	keratin associated protein 2-1	81872	KAP2.1A
452	chr17	40861646	40862020	0.642255	0.00067	Primary Transcript	-	40862501	40866065	2450	NM_174919	SH3D20	SH3 domain containing 20	201175	ARHGAP27
452	chr17	40861646	40862020	0.642255	0.00067	transcription_start_site	-	40858795	40858795	-3038	NM_199282	ARHGAP27	Rho GTPase activating protein 27	201176	CAMGAP1
452	chr17	40861646	40862020	0.642255	0.00067	Primary Transcript	-	40827050	40858795	-18910	NM_199282	ARHGAP27	Rho GTPase activating protein 27	201176	CAMGAP1
453	chr17	63767367	63767722	0.642255	0.00067	transcription_start_site	+	63766917	63766917	627	NM_014960	ARSG	arylsulfatase G	22901	KIAA1001
453	chr17	63767367	63767722	0.642255	0.00067	Primary Transcript	+	63766917	63928595	-80211	NM_014960	ARSG	arylsulfatase G	22901	KIAA1001
454	chr11	131284594	131285174	0.641384	0	transcription_start_site	+	131285921	131285921	-1037	NM_001144058	NTM	neurotrimin	50863	HNT
454	chr11	131284594	131285174	0.641384	0	transcription_start_site	+	131285921	131285921	-1037	NM_001144059	NTM	neurotrimin	50863	HNT
454	chr11	131284594	131285174	0.641384	0	transcription_start_site	+	131285921	131285921	-1037	NM_016522	NTM	neurotrimin	50863	HNT
454	chr11	131284594	131285174	0.641384	0	Primary Transcript	+	130745580	131711926	56131	NM_001048209	NTM	neurotrimin	50863	HNT
454	chr11	131284594	131285174	0.641384	0	Primary Transcript	+	131285921	131690169	-203161	NM_001144059	NTM	neurotrimin	50863	HNT
454	chr11	131284594	131285174	0.641384	0	Primary Transcript	+	131285921	131711926	-214039	NM_016522	NTM	neurotrimin	50863	HNT
454	chr11	131284594	131285174	0.641384	0	Primary Transcript	+	131285921	131711925	-214039	NM_001144058	NTM	neurotrimin	50863	HNT
455	chr11	67835839	67836192	0.641384	0.00062	transcription_start_site	+	67836683	67836683	-667	NM_002335	LRP5	low density lipoprotein receptor-related protein 5	4041	BMND1
455	chr11	67835839	67836192	0.641384	0.00062	Primary Transcript	+	67836683	67973319	-68985	NM_002335	LRP5	low density lipoprotein receptor-related protein 5	4041	BMND1
456	chr11	74819433	74819800	0.641384	0.00062	transcription_start_site	-	74818881	74818881	-735	NM_001039548	KLHL35	kelch-like 35 (Drosophila)	283212	26597
456	chr11	74819433	74819800	0.641384	0.00062	Primary Transcript	-	74811085	74818881	-4633	NM_001039548	KLHL35	kelch-like 35 (Drosophila)	283212	26597
457	chr6	25020998	25021543	0.641372	0.0007	transcription_start_site	-	25019174	25019174	-2096	NM_014722	FAM65B	family with sequence similarity 65, member B	9750	C6orf32
457	chr6	25020998	25021543	0.641372	0.0007	Primary Transcript	-	24912491	25019174	-55438	NM_014722	FAM65B	family with sequence similarity 65, member B	9750	C6orf32
458	chr14	88328110	88328475	0.64115	0.00065	transcription_start_site	-	88328910	88328910	617	NM_183387	EML5	echinoderm microtubule associated protein like 5	161436	DKFZp781D1122
458	chr14	88328110	88328475	0.64115	0.00065	Primary Transcript	-	88150955	88328910	-88360	NM_183387	EML5	echinoderm microtubule associated protein like 5	161436	DKFZp781D1122
459	chr14	92883630	92884011	0.64115	0.00065	Primary Transcript	+	92883289	92884453	-50	NM_182971	COX8C	cytochrome c oxidase subunit 8C	341947	COX8-3
459	chr14	92883630	92884011	0.64115	0.00065	transcription_start_site	+	92883289	92883289	531	NM_182971	COX8C	cytochrome c oxidase subunit 8C	341947	COX8-3
459	chr14	92883630	92884011	0.64115	0.00065	Primary Transcript	+	92869317	93243442	-172559	NM_020818	KIAA1409	KIAA1409	57578	FLJ43337
460	chr10	123911965	123912434	0.640504	0.0007	transcription_start_site	+	123913094	123913094	-894	NM_206860	TACC2	transforming, acidic coiled-coil containing protein 2	10579	AZU-1
460	chr10	123911965	123912434	0.640504	0.0007	transcription_start_site	+	123913094	123913094	-894	NM_006997	TACC2	transforming, acidic coiled-coil containing protein 2	10579	AZU-1
460	chr10	123911965	123912434	0.640504	0.0007	Primary Transcript	+	123738678	124004047	40837	NM_206862	TACC2	transforming, acidic coiled-coil containing protein 2	10579	AZU-1
460	chr10	123911965	123912434	0.640504	0.0007	Primary Transcript	+	123738678	124004047	40837	NM_206861	TACC2	transforming, acidic coiled-coil containing protein 2	10579	AZU-1
460	chr10	123911965	123912434	0.640504	0.0007	Primary Transcript	+	123913094	124004047	-46371	NM_006997	TACC2	transforming, acidic coiled-coil containing protein 2	10579	AZU-1
460	chr10	123911965	123912434	0.640504	0.0007	Primary Transcript	+	123913094	124004047	-46371	NM_206860	TACC2	transforming, acidic coiled-coil containing protein 2	10579	AZU-1
461	chr22	36245858	36246223	0.638689	0.00057	transcription_start_site	-	36245156	36245156	-884	NM_014550	CARD10	caspase recruitment domain family, member 10	29775	BIMP1
461	chr22	36245858	36246223	0.638689	0.00057	Primary Transcript	-	36216345	36245156	-15290	NM_014550	CARD10	caspase recruitment domain family, member 10	29775	BIMP1
462	chr18	71051638	71052228	0.637907	0	transcription_start_site	+	71051718	71051718	215	NM_005786	TSHZ1	teashirt zinc finger homeobox 1	10194	NY-CO-33
462	chr18	71051638	71052228	0.637907	0	transcription_start_site	-	71050269	71050269	-1664	NM_175907	ZADH2	zinc binding alcohol dehydrogenase domain containing 2	284273	MGC45594
462	chr18	71051638	71052228	0.637907	0	Primary Transcript	-	71038266	71050269	-7665	NM_175907	ZADH2	zinc binding alcohol dehydrogenase domain containing 2	284273	MGC45594
462	chr18	71051638	71052228	0.637907	0	Primary Transcript	+	71051718	71130889	-39370	NM_005786	TSHZ1	teashirt zinc finger homeobox 1	10194	NY-CO-33
463	chr7	26208711	26209048	0.635411	0.0007	transcription_start_site	+	26207848	26207848	1031	NM_016587	CBX3	chromobox homolog 3	11335	HECH
463	chr7	26208711	26209048	0.635411	0.0007	transcription_start_site	-	26206938	26206938	-1941	NM_031243	HNRNPA2B1	heterogeneous nuclear ribonucleoprotein A2/B1	3181	DKFZp779B0244
463	chr7	26208711	26209048	0.635411	0.0007	transcription_start_site	-	26206938	26206938	-1941	NM_002137	HNRNPA2B1	heterogeneous nuclear ribonucleoprotein A2/B1	3181	DKFZp779B0244
463	chr7	26208711	26209048	0.635411	0.0007	Primary Transcript	+	26207623	26219501	-4682	NM_007276	CBX3	chromobox homolog 3	11335	HECH
463	chr7	26208711	26209048	0.635411	0.0007	Primary Transcript	+	26207848	26219501	-4795	NM_016587	CBX3	chromobox homolog 3	11335	HECH
463	chr7	26208711	26209048	0.635411	0.0007	Primary Transcript	-	26196080	26206938	-7370	NM_031243	HNRNPA2B1	heterogeneous nuclear ribonucleoprotein A2/B1	3181	DKFZp779B0244
463	chr7	26208711	26209048	0.635411	0.0007	Primary Transcript	-	26196080	26206938	-7370	NM_002137	HNRNPA2B1	heterogeneous nuclear ribonucleoprotein A2/B1	3181	DKFZp779B0244
464	chr7	86943406	86943882	0.635411	0.0007	transcription_start_site	-	86942955	86942955	-689	NM_018850	ABCB4	ATP-binding cassette, sub-family B (MDR/TAP), member 4	5244	ABC21
464	chr7	86943406	86943882	0.635411	0.0007	transcription_start_site	-	86942955	86942955	-689	NM_000443	ABCB4	ATP-binding cassette, sub-family B (MDR/TAP), member 4	5244	ABC21
464	chr7	86943406	86943882	0.635411	0.0007	transcription_start_site	-	86942955	86942955	-689	NM_018849	ABCB4	ATP-binding cassette, sub-family B (MDR/TAP), member 4	5244	ABC21
464	chr7	86943406	86943882	0.635411	0.0007	Primary Transcript	-	86869296	86942955	-37518	NM_000443	ABCB4	ATP-binding cassette, sub-family B (MDR/TAP), member 4	5244	ABC21
464	chr7	86943406	86943882	0.635411	0.0007	Primary Transcript	-	86869296	86942955	-37518	NM_018849	ABCB4	ATP-binding cassette, sub-family B (MDR/TAP), member 4	5244	ABC21
464	chr7	86943406	86943882	0.635411	0.0007	Primary Transcript	-	86869296	86942955	-37518	NM_018850	ABCB4	ATP-binding cassette, sub-family B (MDR/TAP), member 4	5244	ABC21
465	chr7	138675891	138676287	0.635411	0.0007	transcription_start_site	+	138676436	138676436	-347	NM_197964	C7orf55	chromosome 7 open reading frame 55	154791	FLJ35699
465	chr7	138675891	138676287	0.635411	0.0007	Primary Transcript	+	138676436	138681081	-2669	NM_197964	C7orf55	chromosome 7 open reading frame 55	154791	FLJ35699
466	chr7	150127263	150127704	0.635411	0.0007	transcription_start_site	-	150126630	150126630	-853	NM_001101313	TMEM176B	transmembrane protein 176B	28959	FLJ26014
466	chr7	150127263	150127704	0.635411	0.0007	transcription_start_site	-	150128554	150128554	1070	NM_001101312	TMEM176B	transmembrane protein 176B	28959	FLJ26014
466	chr7	150127263	150127704	0.635411	0.0007	transcription_start_site	-	150128554	150128554	1070	NM_001101311	TMEM176B	transmembrane protein 176B	28959	FLJ26014
466	chr7	150127263	150127704	0.635411	0.0007	transcription_start_site	-	150128554	150128554	1070	NM_001101314	TMEM176B	transmembrane protein 176B	28959	FLJ26014
466	chr7	150127263	150127704	0.635411	0.0007	transcription_start_site	+	150128786	150128786	-1302	NM_018487	TMEM176A	transmembrane protein 176A	55365	GS188
466	chr7	150127263	150127704	0.635411	0.0007	Primary Transcript	-	150119308	150129381	-3139	NM_014020	TMEM176B	transmembrane protein 176B	28959	FLJ26014
466	chr7	150127263	150127704	0.635411	0.0007	Primary Transcript	+	150128786	150133141	-3480	NM_018487	TMEM176A	transmembrane protein 176A	55365	GS188
466	chr7	150127263	150127704	0.635411	0.0007	Primary Transcript	-	150119308	150128554	-3552	NM_001101312	TMEM176B	transmembrane protein 176B	28959	FLJ26014
466	chr7	150127263	150127704	0.635411	0.0007	Primary Transcript	-	150119308	150128554	-3552	NM_001101311	TMEM176B	transmembrane protein 176B	28959	FLJ26014
466	chr7	150127263	150127704	0.635411	0.0007	Primary Transcript	-	150119308	150128554	-3552	NM_001101314	TMEM176B	transmembrane protein 176B	28959	FLJ26014
466	chr7	150127263	150127704	0.635411	0.0007	Primary Transcript	-	150119308	150126630	-4514	NM_001101313	TMEM176B	transmembrane protein 176B	28959	FLJ26014
467	chr7	106471120	106471985	0.635411	0.00518	transcription_start_site	+	106472413	106472413	-860	NM_002736	PRKAR2B	protein kinase, cAMP-dependent, regulatory, type II, beta	5577	PRKAR2
467	chr7	106471120	106471985	0.635411	0.00518	Primary Transcript	+	106472413	106589492	-59400	NM_002736	PRKAR2B	protein kinase, cAMP-dependent, regulatory, type II, beta	5577	PRKAR2
468	chr13	27262204	27262574	0.634085	0.00082	transcription_start_site	+	27264779	27264779	-2390	NM_145657	GSX1	GS homeobox 1	219409	GSH1
468	chr13	27262204	27262574	0.634085	0.00082	Primary Transcript	+	27264779	27266089	-3045	NM_145657	GSX1	GS homeobox 1	219409	GSH1
469	chr13	30377645	30377996	0.634085	0.00082	transcription_start_site	+	30378311	30378311	-490	NM_032849	C13orf33	chromosome 13 open reading frame 33	84935	FLJ14834
469	chr13	30377645	30377996	0.634085	0.00082	Primary Transcript	+	30378311	30397709	-10189	NM_032849	C13orf33	chromosome 13 open reading frame 33	84935	FLJ14834
470	chr13	113546089	113546662	0.634085	0.00082	transcription_start_site	+	113546896	113546896	-520	NM_000820	GAS6	growth arrest-specific 6	2621	AXLLG
470	chr13	113546089	113546662	0.634085	0.00082	Primary Transcript	+	113546896	113590419	-22282	NM_000820	GAS6	growth arrest-specific 6	2621	AXLLG
471	chr21	16024856	16025131	0.633282	0.00478	transcription_start_site	+	16024366	16024366	627	NM_013396	USP25	ubiquitin specific peptidase 25	29761	USP21
471	chr21	16024856	16025131	0.633282	0.00478	Primary Transcript	+	16024366	16174248	-74313	NM_013396	USP25	ubiquitin specific peptidase 25	29761	USP21
472	chr17_random	287739	287992	0.630819	0.00571	Primary Transcript	+	287342	288106	141	NM_033184	KRTAP2-4	keratin associated protein 2-4	85294	KAP2.4
472	chr17_random	287739	287992	0.630819	0.00571	transcription_start_site	+	287342	287342	523	NM_033184	KRTAP2-4	keratin associated protein 2-4	85294	KAP2.4
473	chr19	1125976	1126747	0.629935	0.00057	transcription_start_site	-	1125282	1125282	-1079	NM_014963	SBNO2	strawberry notch homolog 2 (Drosophila)	22904	FLJ00173
473	chr19	1125976	1126747	0.629935	0.00057	Primary Transcript	-	1058632	1125282	-34404	NM_014963	SBNO2	strawberry notch homolog 2 (Drosophila)	22904	FLJ00173
474	chr2	109727442	109728218	0.629758	0	transcription_start_site	-	109729072	109729072	1242	NM_144710	10-Sep	septin 10	151011	FLJ11619
474	chr2	109727442	109728218	0.629758	0	transcription_start_site	-	109729072	109729072	1242	NM_178584	10-Sep	septin 10	151011	FLJ11619
474	chr2	109727442	109728218	0.629758	0	transcription_start_site	+	109729199	109729199	-1369	NM_023016	ANKRD57	ankyrin repeat domain 57	65124	C2orf26
474	chr2	109727442	109728218	0.629758	0	Primary Transcript	+	109729199	109733853	-3696	NM_023016	ANKRD57	ankyrin repeat domain 57	65124	C2orf26
474	chr2	109727442	109728218	0.629758	0	Primary Transcript	-	109657664	109729072	-34462	NM_178584	10-Sep	septin 10	151011	FLJ11619
474	chr2	109727442	109728218	0.629758	0	Primary Transcript	-	109657664	109729072	-34462	NM_144710	10-Sep	septin 10	151011	FLJ11619
475	chr2	24251906	24252261	0.629758	0.0007	transcription_start_site	+	24251475	24251475	608	NM_001040710	C2orf84	chromosome 2 open reading frame 84	653140	FLJ30851
475	chr2	24251906	24252261	0.629758	0.0007	Primary Transcript	+	24251475	24268071	-7689	NM_001040710	C2orf84	chromosome 2 open reading frame 84	653140	FLJ30851
476	chr2	27517811	27518182	0.629758	0.0007	transcription_start_site	+	27518766	27518766	-769	NM_173853	KRTCAP3	keratinocyte associated protein 3	200634	KCP3
476	chr2	27517811	27518182	0.629758	0.0007	Primary Transcript	+	27518766	27520668	-1720	NM_173853	KRTCAP3	keratinocyte associated protein 3	200634	KCP3
476	chr2	27517811	27518182	0.629758	0.0007	Primary Transcript	+	27504976	27518628	6194	NM_013392	NRBP1	nuclear receptor binding protein 1	29959	BCON3
477	chr2	115634760	115635227	0.629758	0.0007	transcription_start_site	+	115636201	115636201	-1207	NM_001004360	DPP10	dipeptidyl-peptidase 10 (non-functional)	57628	DPL2
477	chr2	115634760	115635227	0.629758	0.0007	Primary Transcript	+	114916368	116318406	17606	NM_020868	DPP10	dipeptidyl-peptidase 10 (non-functional)	57628	DPL2
477	chr2	115634760	115635227	0.629758	0.0007	Primary Transcript	+	115636201	116318406	-342310	NM_001004360	DPP10	dipeptidyl-peptidase 10 (non-functional)	57628	DPL2
478	chr2	131390638	131391083	0.629758	0.0007	transcription_start_site	+	131390693	131390693	167	NM_015320	ARHGEF4	Rho guanine nucleotide exchange factor (GEF) 4	50649	ASEF
478	chr2	131390638	131391083	0.629758	0.0007	transcription_start_site	+	131390693	131390693	167	NM_032995	ARHGEF4	Rho guanine nucleotide exchange factor (GEF) 4	50649	ASEF
478	chr2	131390638	131391083	0.629758	0.0007	Primary Transcript	+	131390693	131521306	-65139	NM_015320	ARHGEF4	Rho guanine nucleotide exchange factor (GEF) 4	50649	ASEF
478	chr2	131390638	131391083	0.629758	0.0007	Primary Transcript	+	131390693	131521306	-65139	NM_032995	ARHGEF4	Rho guanine nucleotide exchange factor (GEF) 4	50649	ASEF
479	chr2	198357693	198358238	0.629758	0.0007	transcription_start_site	-	198358319	198358319	353	NM_033030	BOLL	bol, boule-like (Drosophila)	66037	BOULE
479	chr2	198357693	198358238	0.629758	0.0007	transcription_start_site	-	198359183	198359183	1217	NM_197970	BOLL	bol, boule-like (Drosophila)	66037	BOULE
479	chr2	198357693	198358238	0.629758	0.0007	Primary Transcript	-	198299847	198359183	-28450	NM_197970	BOLL	bol, boule-like (Drosophila)	66037	BOULE
479	chr2	198357693	198358238	0.629758	0.0007	Primary Transcript	-	198299847	198358319	-28882	NM_033030	BOLL	bol, boule-like (Drosophila)	66037	BOULE
480	chr2	237141403	237141768	0.629758	0.0007	transcription_start_site	+	237143118	237143118	-1532	NM_020311	CXCR7	chemokine (C-X-C motif) receptor 7	57007	CMKOR1
480	chr2	237141403	237141768	0.629758	0.0007	Primary Transcript	+	237143118	237155733	-7840	NM_020311	CXCR7	chemokine (C-X-C motif) receptor 7	57007	CMKOR1
481	chr5	176663996	176664559	0.62967	0	Primary Transcript	+	176663440	176666556	-720	NM_013237	PRELID1	PRELI domain containing 1	27166	MGC87972
481	chr5	176663996	176664559	0.62967	0	transcription_start_site	+	176663440	176663440	837	NM_013237	PRELID1	PRELI domain containing 1	27166	MGC87972
481	chr5	176663996	176664559	0.62967	0	transcription_start_site	-	176663350	176663350	-927	NM_001031677	RAB24	RAB24, member RAS oncogene family	53917	-
481	chr5	176663996	176664559	0.62967	0	transcription_start_site	-	176663350	176663350	-927	NM_130781	RAB24	RAB24, member RAS oncogene family	53917	-
481	chr5	176663996	176664559	0.62967	0	Primary Transcript	-	176660804	176663350	-2200	NM_001031677	RAB24	RAB24, member RAS oncogene family	53917	-
481	chr5	176663996	176664559	0.62967	0	Primary Transcript	-	176660804	176663350	-2200	NM_130781	RAB24	RAB24, member RAS oncogene family	53917	-
481	chr5	176663996	176664559	0.62967	0	Primary Transcript	-	176665106	176671898	4224	NM_001142935	MXD3	MAX dimerization protein 3	83463	BHLHC13
482	chr5	68747178	68747539	0.62967	0.00065	transcription_start_site	+	68746709	68746709	649	NM_001038603	MARVELD2	MARVEL domain containing 2	153562	DFNB49
482	chr5	68747178	68747539	0.62967	0.00065	transcription_start_site	+	68746698	68746698	660	NM_144724	MARVELD2	MARVEL domain containing 2	153562	DFNB49
482	chr5	68747178	68747539	0.62967	0.00065	Primary Transcript	+	68746709	68773646	-12819	NM_001038603	MARVELD2	MARVEL domain containing 2	153562	DFNB49
482	chr5	68747178	68747539	0.62967	0.00065	Primary Transcript	+	68746698	68775592	-13786	NM_144724	MARVELD2	MARVEL domain containing 2	153562	DFNB49
482	chr5	68747178	68747539	0.62967	0.00065	Primary Transcript	+	68703036	68746387	22647	NM_133339	RAD17	RAD17 homolog (S. pombe)	5884	CCYC
482	chr5	68747178	68747539	0.62967	0.00065	Primary Transcript	+	68702617	68746387	22856	NM_133340	RAD17	RAD17 homolog (S. pombe)	5884	CCYC
482	chr5	68747178	68747539	0.62967	0.00065	Primary Transcript	+	68702617	68746387	22856	NM_133341	RAD17	RAD17 homolog (S. pombe)	5884	CCYC
482	chr5	68747178	68747539	0.62967	0.00065	Primary Transcript	+	68702287	68746384	23023	NM_002873	RAD17	RAD17 homolog (S. pombe)	5884	CCYC
482	chr5	68747178	68747539	0.62967	0.00065	Primary Transcript	+	68701394	68746387	23468	NM_133338	RAD17	RAD17 homolog (S. pombe)	5884	CCYC
482	chr5	68747178	68747539	0.62967	0.00065	Primary Transcript	+	68701394	68746387	23468	NM_133342	RAD17	RAD17 homolog (S. pombe)	5884	CCYC
482	chr5	68747178	68747539	0.62967	0.00065	Primary Transcript	+	68701394	68746387	23468	NM_133344	RAD17	RAD17 homolog (S. pombe)	5884	CCYC
482	chr5	68747178	68747539	0.62967	0.00065	Primary Transcript	+	68700879	68746387	23725	NM_133343	RAD17	RAD17 homolog (S. pombe)	5884	CCYC
483	chr16	30843950	30844839	0.629442	0	transcription_start_site	+	30843396	30843396	998	NM_001099784	FBXL19	F-box and leucine-rich repeat protein 19	54620	DKFZp434K0410
483	chr16	30843950	30844839	0.629442	0	transcription_start_site	-	30842091	30842091	-2303	NR_024348	NCRNA00095	non-protein coding RNA 95	283932	MGC125469
483	chr16	30843950	30844839	0.629442	0	Primary Transcript	-	30838140	30842091	-4279	NR_024348	NCRNA00095	non-protein coding RNA 95	283932	MGC125469
483	chr16	30843950	30844839	0.629442	0	Primary Transcript	+	30843396	30867605	-11106	NM_001099784	FBXL19	F-box and leucine-rich repeat protein 19	54620	DKFZp434K0410
484	chr3	9719683	9720358	0.629031	0	transcription_start_site	+	9720509	9720509	-488	NM_153635	CPNE9	copine family member IX	151835	KIAA4217
484	chr3	9719683	9720358	0.629031	0	Primary Transcript	+	9720509	9746592	-13530	NM_153635	CPNE9	copine family member IX	151835	KIAA4217
484	chr3	9719683	9720358	0.629031	0	Primary Transcript	+	9666143	9719077	27410	NM_001077525	MTMR14	myotubularin related protein 14	64419	C3orf29
484	chr3	9719683	9720358	0.629031	0	Primary Transcript	+	9666143	9719077	27410	NM_022485	MTMR14	myotubularin related protein 14	64419	C3orf29
484	chr3	9719683	9720358	0.629031	0	Primary Transcript	+	9666143	9719077	27410	NM_001077526	MTMR14	myotubularin related protein 14	64419	C3orf29
485	chr3	42788973	42789414	0.629031	0.0007	transcription_start_site	-	42789749	42789749	555	NM_144719	CCDC13	coiled-coil domain containing 13	152206	FLJ25467
485	chr3	42788973	42789414	0.629031	0.0007	Primary Transcript	-	42724877	42789749	-31880	NM_144719	CCDC13	coiled-coil domain containing 13	152206	FLJ25467
486	chr3	140246361	140246840	0.629031	0.0007	transcription_start_site	-	140246424	140246424	-176	NM_001134657	PRR23C	proline rich 23C	389152	FLJ46210
486	chr3	140246361	140246840	0.629031	0.0007	Primary Transcript	-	140243633	140246424	-1572	NM_001134657	PRR23C	proline rich 23C	389152	FLJ46210
487	chr3	13950622	13951387	0.629031	0.00518	transcription_start_site	+	13953807	13953807	-2802	NR_002223	TPRXL	tetra-peptide repeat homeobox-like	348825	FLJ35107
487	chr3	13950622	13951387	0.629031	0.00518	Primary Transcript	+	13953807	14082480	-67139	NR_002223	TPRXL	tetra-peptide repeat homeobox-like	348825	FLJ35107
488	chr9	125732605	125733163	0.628478	0.0007	transcription_start_site	-	125732238	125732238	-646	NM_024820	DENND1A	DENN/MADD domain containing 1A	57706	FAM31A
488	chr9	125732605	125733163	0.628478	0.0007	transcription_start_site	-	125732238	125732238	-646	NM_020946	DENND1A	DENN/MADD domain containing 1A	57706	FAM31A
488	chr9	125732605	125733163	0.628478	0.0007	Primary Transcript	-	125203690	125732238	-264920	NM_024820	DENND1A	DENN/MADD domain containing 1A	57706	FAM31A
488	chr9	125732605	125733163	0.628478	0.0007	Primary Transcript	-	125181753	125732238	-275888	NM_020946	DENND1A	DENN/MADD domain containing 1A	57706	FAM31A
489	chr12	5925295	5925754	0.627729	0.0007	transcription_start_site	-	5925659	5925659	134	NM_020373	ANO2	anoctamin 2	57101	C12orf3
489	chr12	5925295	5925754	0.627729	0.0007	Primary Transcript	-	5542077	5925659	-191656	NM_020373	ANO2	anoctamin 2	57101	C12orf3
490	chr12	32941517	32941991	0.627729	0.0007	transcription_start_site	-	32941047	32941047	-707	NM_004572	PKP2	plakophilin 2	5318	ARVD9
490	chr12	32941517	32941991	0.627729	0.0007	transcription_start_site	-	32941047	32941047	-707	NM_001005242	PKP2	plakophilin 2	5318	ARVD9
490	chr12	32941517	32941991	0.627729	0.0007	Primary Transcript	-	32834946	32941047	-53757	NM_004572	PKP2	plakophilin 2	5318	ARVD9
490	chr12	32941517	32941991	0.627729	0.0007	Primary Transcript	-	32834946	32941047	-53757	NM_001005242	PKP2	plakophilin 2	5318	ARVD9
491	chr12	50971540	50972005	0.627729	0.0007	transcription_start_site	-	50971566	50971566	-206	NM_002281	KRT81	keratin 81	3887	HB1
491	chr12	50971540	50972005	0.627729	0.0007	Primary Transcript	-	50965963	50971566	-3008	NM_002281	KRT81	keratin 81	3887	HB1
492	chr12	122811891	122812364	0.627729	0.0007	transcription_start_site	+	122812994	122812994	-866	NM_207437	DNAH10	dynein, axonemal, heavy chain 10	196385	FLJ38262
492	chr12	122811891	122812364	0.627729	0.0007	Primary Transcript	+	122812994	122986218	-87478	NM_207437	DNAH10	dynein, axonemal, heavy chain 10	196385	FLJ38262
493	chr12	127902635	127903329	0.627729	0.0007	transcription_start_site	+	127904033	127904033	-1051	NM_144669	GLT1D1	glycosyltransferase 1 domain containing 1	144423	FLJ31978
493	chr12	127902635	127903329	0.627729	0.0007	Primary Transcript	+	127904033	128035462	-66765	NM_144669	GLT1D1	glycosyltransferase 1 domain containing 1	144423	FLJ31978
494	chr4	146621660	146622042	0.627151	0.00082	transcription_start_site	+	146622400	146622400	-549	NM_005900	SMAD1	SMAD family member 1	4086	BSP1
494	chr4	146621660	146622042	0.627151	0.00082	transcription_start_site	+	146623406	146623406	-1555	NM_001003688	SMAD1	SMAD family member 1	4086	BSP1
494	chr4	146621660	146622042	0.627151	0.00082	Primary Transcript	+	146622400	146699775	-39236	NM_005900	SMAD1	SMAD family member 1	4086	BSP1
494	chr4	146621660	146622042	0.627151	0.00082	Primary Transcript	+	146623406	146699775	-39739	NM_001003688	SMAD1	SMAD family member 1	4086	BSP1
495	chr4	187301959	187302425	0.627151	0.00082	transcription_start_site	+	187302988	187302988	-796	NM_015398	FAM149A	family with sequence similarity 149, member A	25854	DKFZp564J102
495	chr4	187301959	187302425	0.627151	0.00082	transcription_start_site	+	187307320	187307320	-5128	NM_001006655	FAM149A	family with sequence similarity 149, member A	25854	DKFZp564J102
495	chr4	187301959	187302425	0.627151	0.00082	Primary Transcript	+	187302988	187330811	-14707	NM_015398	FAM149A	family with sequence similarity 149, member A	25854	DKFZp564J102
495	chr4	187301959	187302425	0.627151	0.00082	Primary Transcript	+	187307320	187330811	-16873	NM_001006655	FAM149A	family with sequence similarity 149, member A	25854	DKFZp564J102
496	chr4	187713992	187714476	0.627151	0.00082	transcription_start_site	-	187713531	187713531	-703	NM_005958	MTNR1A	melatonin receptor 1A	4543	MEL-1A-R
496	chr4	187713992	187714476	0.627151	0.00082	Primary Transcript	-	187691802	187713531	-11567	NM_005958	MTNR1A	melatonin receptor 1A	4543	MEL-1A-R
497	chr1	44172969	44174154	0.626808	0	Primary Transcript	+	44171578	44175498	23	NM_057091	ARTN	artemin	9048	ENOVIN
497	chr1	44172969	44174154	0.626808	0	Primary Transcript	+	44171578	44175498	23	NM_001136215	ARTN	artemin	9048	ENOVIN
497	chr1	44172969	44174154	0.626808	0	Primary Transcript	+	44171578	44175498	23	NM_057090	ARTN	artemin	9048	ENOVIN
497	chr1	44172969	44174154	0.626808	0	transcription_start_site	+	44173617	44173617	-55	NM_003976	ARTN	artemin	9048	ENOVIN
497	chr1	44172969	44174154	0.626808	0	transcription_start_site	+	44174240	44174240	-678	NM_057160	ARTN	artemin	9048	ENOVIN
497	chr1	44172969	44174154	0.626808	0	Primary Transcript	+	44173617	44175498	-996	NM_003976	ARTN	artemin	9048	ENOVIN
497	chr1	44172969	44174154	0.626808	0	Primary Transcript	+	44174240	44175498	-1307	NM_057160	ARTN	artemin	9048	ENOVIN
498	chr1	215378608	215379051	0.626808	0.00062	transcription_start_site	-	215377720	215377720	-1109	NM_001134285	ESRRG	estrogen-related receptor gamma	2104	DKFZp781L1617
498	chr1	215378608	215379051	0.626808	0.00062	Primary Transcript	-	214743218	215377720	-318360	NM_001134285	ESRRG	estrogen-related receptor gamma	2104	DKFZp781L1617
499	chr1	51582573	51582838	0.626808	0.00478	transcription_start_site	-	51583373	51583373	667	NM_001144832	TTC39A	tetratricopeptide repeat domain 39A	22996	C1orf34
499	chr1	51582573	51582838	0.626808	0.00478	Primary Transcript	-	51525518	51583373	-28260	NM_001144832	TTC39A	tetratricopeptide repeat domain 39A	22996	C1orf34
500	chr20	5935607	5936073	0.625933	0.00062	transcription_start_site	+	5935897	5935897	-57	NM_001127458	CRLS1	cardiolipin synthase 1	54675	C20orf155
500	chr20	5935607	5936073	0.625933	0.00062	transcription_start_site	+	5934738	5934738	1102	NM_019095	CRLS1	cardiolipin synthase 1	54675	C20orf155
500	chr20	5935607	5936073	0.625933	0.00062	Primary Transcript	+	5934738	5968697	-15877	NM_019095	CRLS1	cardiolipin synthase 1	54675	C20orf155
500	chr20	5935607	5936073	0.625933	0.00062	Primary Transcript	+	5935897	5968697	-16457	NM_001127458	CRLS1	cardiolipin synthase 1	54675	C20orf155
501	chr15	72806418	72806788	0.624725	0.00082	transcription_start_site	-	72804930	72804930	-1673	NM_000499	CYP1A1	cytochrome P450, family 1, subfamily A, polypeptide 1	1543	AHH
501	chr15	72806418	72806788	0.624725	0.00082	Primary Transcript	-	72798935	72804930	-4670	NM_000499	CYP1A1	cytochrome P450, family 1, subfamily A, polypeptide 1	1543	AHH
502	chr17	55534278	55534552	0.624415	0.00478	Primary Transcript	-	55533902	55535062	67	NR_027408	LOC653653	adaptor-related protein complex 1, sigma 2 subunit pseudogene	653653	-
502	chr17	55534278	55534552	0.624415	0.00478	transcription_start_site	-	55535062	55535062	647	NR_027408	LOC653653	adaptor-related protein complex 1, sigma 2 subunit pseudogene	653653	-
503	chr11	119585564	119586537	0.623059	0	transcription_start_site	+	119586956	119586956	-905	NM_178507	OAF	OAF homolog (Drosophila)	220323	MGC52117
503	chr11	119585564	119586537	0.623059	0	Primary Transcript	+	119586956	119605860	-10357	NM_178507	OAF	OAF homolog (Drosophila)	220323	MGC52117
504	chr11	125658449	125658914	0.623059	0.0007	transcription_start_site	+	125658191	125658191	490	NM_001039661	TIRAP	toll-interleukin 1 receptor (TIR) domain containing adaptor protein	114609	FLJ42305
504	chr11	125658449	125658914	0.623059	0.0007	transcription_start_site	+	125658191	125658191	490	NM_148910	TIRAP	toll-interleukin 1 receptor (TIR) domain containing adaptor protein	114609	FLJ42305
504	chr11	125658449	125658914	0.623059	0.0007	Primary Transcript	+	125658191	125668281	-4554	NM_148910	TIRAP	toll-interleukin 1 receptor (TIR) domain containing adaptor protein	114609	FLJ42305
504	chr11	125658449	125658914	0.623059	0.0007	Primary Transcript	+	125658191	125670038	-5433	NM_001039661	TIRAP	toll-interleukin 1 receptor (TIR) domain containing adaptor protein	114609	FLJ42305
505	chr6	34310095	34310884	0.622508	0	transcription_start_site	+	34312554	34312554	-2064	NM_145899	HMGA1	high mobility group AT-hook 1	3159	HMG-R
505	chr6	34310095	34310884	0.622508	0	transcription_start_site	+	34312554	34312554	-2064	NM_002131	HMGA1	high mobility group AT-hook 1	3159	HMG-R
505	chr6	34310095	34310884	0.622508	0	transcription_start_site	+	34312554	34312554	-2064	NM_145903	HMGA1	high mobility group AT-hook 1	3159	HMG-R
505	chr6	34310095	34310884	0.622508	0	transcription_start_site	+	34312627	34312627	-2137	NM_145902	HMGA1	high mobility group AT-hook 1	3159	HMG-R
505	chr6	34310095	34310884	0.622508	0	transcription_start_site	+	34312627	34312627	-2137	NM_145901	HMGA1	high mobility group AT-hook 1	3159	HMG-R
505	chr6	34310095	34310884	0.622508	0	transcription_start_site	+	34314545	34314545	-4055	NM_145905	HMGA1	high mobility group AT-hook 1	3159	HMG-R
505	chr6	34310095	34310884	0.622508	0	Primary Transcript	+	34312554	34321985	-6780	NM_002131	HMGA1	high mobility group AT-hook 1	3159	HMG-R
505	chr6	34310095	34310884	0.622508	0	Primary Transcript	+	34312554	34321985	-6780	NM_145903	HMGA1	high mobility group AT-hook 1	3159	HMG-R
505	chr6	34310095	34310884	0.622508	0	Primary Transcript	+	34312554	34321985	-6780	NM_145899	HMGA1	high mobility group AT-hook 1	3159	HMG-R
505	chr6	34310095	34310884	0.622508	0	Primary Transcript	+	34312627	34321985	-6816	NM_145902	HMGA1	high mobility group AT-hook 1	3159	HMG-R
505	chr6	34310095	34310884	0.622508	0	Primary Transcript	+	34312627	34321985	-6816	NM_145901	HMGA1	high mobility group AT-hook 1	3159	HMG-R
505	chr6	34310095	34310884	0.622508	0	Primary Transcript	+	34314545	34321985	-7775	NM_145905	HMGA1	high mobility group AT-hook 1	3159	HMG-R
506	chr6	153495402	153496137	0.622508	0	transcription_start_site	-	153494082	153494082	-1687	NM_012419	RGS17	regulator of G-protein signaling 17	26575	RGS-17
506	chr6	153495402	153496137	0.622508	0	Primary Transcript	-	153373724	153494082	-61866	NM_012419	RGS17	regulator of G-protein signaling 17	26575	RGS-17
507	chr14	58172942	58173617	0.621721	0	transcription_start_site	+	58174509	58174509	-1229	NM_016651	DACT1	dapper, antagonist of beta-catenin, homolog 1 (Xenopus laevis)	51339	DAPPER
507	chr14	58172942	58173617	0.621721	0	transcription_start_site	+	58174509	58174509	-1229	NM_001079520	DACT1	dapper, antagonist of beta-catenin, homolog 1 (Xenopus laevis)	51339	DAPPER
507	chr14	58172942	58173617	0.621721	0	Primary Transcript	+	58174509	58184791	-6370	NM_016651	DACT1	dapper, antagonist of beta-catenin, homolog 1 (Xenopus laevis)	51339	DAPPER
507	chr14	58172942	58173617	0.621721	0	Primary Transcript	+	58174509	58184791	-6370	NM_001079520	DACT1	dapper, antagonist of beta-catenin, homolog 1 (Xenopus laevis)	51339	DAPPER
508	chr14	60045614	60046491	0.621721	0	transcription_start_site	+	60045690	60045690	362	NM_007374	SIX6	SIX homeobox 6	4990	MCOPCT2
508	chr14	60045614	60046491	0.621721	0	Primary Transcript	+	60045690	60048278	-931	NM_007374	SIX6	SIX homeobox 6	4990	MCOPCT2
509	chr14	23853105	23853451	0.621721	0.00082	Primary Transcript	+	23850544	23856901	-444	NM_001143919	LTB4R	leukotriene B4 receptor	1241	BLT1
509	chr14	23853105	23853451	0.621721	0.00082	transcription_start_site	+	23852152	23852152	1126	NM_181657	LTB4R	leukotriene B4 receptor	1241	BLT1
509	chr14	23853105	23853451	0.621721	0.00082	Primary Transcript	+	23852152	23856901	-1248	NM_181657	LTB4R	leukotriene B4 receptor	1241	BLT1
509	chr14	23853105	23853451	0.621721	0.00082	transcription_start_site	-	23850416	23850416	-2862	NM_014430	CIDEB	cell death-inducing DFFA-like effector b	27141	-
509	chr14	23853105	23853451	0.621721	0.00082	Primary Transcript	-	23844232	23850416	-5954	NM_014430	CIDEB	cell death-inducing DFFA-like effector b	27141	-
510	chr14	49932695	49933031	0.621721	0.00082	transcription_start_site	-	49932367	49932367	-496	NM_004196	CDKL1	cyclin-dependent kinase-like 1 (CDC2-related kinase)	8814	KKIALRE
510	chr14	49932695	49933031	0.621721	0.00082	Primary Transcript	-	49866469	49932367	-33445	NM_004196	CDKL1	cyclin-dependent kinase-like 1 (CDC2-related kinase)	8814	KKIALRE
511	chr14	56344794	56345269	0.621721	0.00082	transcription_start_site	-	56342098	56342098	-2933	NM_172337	OTX2	orthodenticle homeobox 2	5015	MCOPS5
511	chr14	56344794	56345269	0.621721	0.00082	Primary Transcript	-	56337177	56346937	-2974	NM_021728	OTX2	orthodenticle homeobox 2	5015	MCOPS5
511	chr14	56344794	56345269	0.621721	0.00082	Primary Transcript	-	56337177	56342098	-5394	NM_172337	OTX2	orthodenticle homeobox 2	5015	MCOPS5
512	chr14	88090077	88090452	0.621721	0.00082	transcription_start_site	-	88090876	88090876	611	NM_007039	PTPN21	protein tyrosine phosphatase, non-receptor type 21	11099	PTPD1
512	chr14	88090077	88090452	0.621721	0.00082	Primary Transcript	-	88001874	88090876	-43889	NM_007039	PTPN21	protein tyrosine phosphatase, non-receptor type 21	11099	PTPD1
513	chr14	103465030	103465373	0.621721	0.00082	transcription_start_site	+	103464569	103464569	632	NM_153046	TDRD9	tudor domain containing 9	122402	C14orf75
513	chr14	103465030	103465373	0.621721	0.00082	Primary Transcript	+	103464569	103588757	-61461	NM_153046	TDRD9	tudor domain containing 9	122402	C14orf75
514	chr10	119295134	119296106	0.621665	0	Primary Transcript	+	119291945	119299047	124	NM_004098	EMX2	empty spiracles homeobox 2	2018	-
514	chr10	119295134	119296106	0.621665	0	transcription_start_site	-	119294569	119294569	-1051	NR_002791	EMX2OS	EMX2 opposite strand (non-protein coding)	196047	FLJ41539
514	chr10	119295134	119296106	0.621665	0	Primary Transcript	-	119233793	119294569	-31439	NR_002791	EMX2OS	EMX2 opposite strand (non-protein coding)	196047	FLJ41539
515	chr10	112670119	112670695	0.621665	0.00065	transcription_start_site	+	112669290	112669290	1117	NM_007373	SHOC2	soc-2 suppressor of clear homolog (C. elegans)	8036	FLJ60412
515	chr10	112670119	112670695	0.621665	0.00065	transcription_start_site	-	112669114	112669114	-1293	NR_024140	NCRNA00081	non-protein coding RNA 81	92482	BBIP10
515	chr10	112670119	112670695	0.621665	0.00065	transcription_start_site	-	112669114	112669114	-1293	NR_015402	NCRNA00081	non-protein coding RNA 81	92482	BBIP10
515	chr10	112670119	112670695	0.621665	0.00065	transcription_start_site	-	112669114	112669114	-1293	NR_024141	NCRNA00081	non-protein coding RNA 81	92482	BBIP10
515	chr10	112670119	112670695	0.621665	0.00065	transcription_start_site	-	112669114	112669114	-1293	NR_024142	NCRNA00081	non-protein coding RNA 81	92482	BBIP10
515	chr10	112670119	112670695	0.621665	0.00065	transcription_start_site	-	112668684	112668684	-1723	NR_024143	NCRNA00081	non-protein coding RNA 81	92482	BBIP10
515	chr10	112670119	112670695	0.621665	0.00065	Primary Transcript	-	112648478	112669114	-11611	NR_015402	NCRNA00081	non-protein coding RNA 81	92482	BBIP10
515	chr10	112670119	112670695	0.621665	0.00065	Primary Transcript	-	112648478	112669114	-11611	NR_024142	NCRNA00081	non-protein coding RNA 81	92482	BBIP10
515	chr10	112670119	112670695	0.621665	0.00065	Primary Transcript	-	112648478	112669114	-11611	NR_024141	NCRNA00081	non-protein coding RNA 81	92482	BBIP10
515	chr10	112670119	112670695	0.621665	0.00065	Primary Transcript	-	112648478	112669114	-11611	NR_024140	NCRNA00081	non-protein coding RNA 81	92482	BBIP10
515	chr10	112670119	112670695	0.621665	0.00065	Primary Transcript	-	112648478	112668684	-11826	NR_024143	NCRNA00081	non-protein coding RNA 81	92482	BBIP10
515	chr10	112670119	112670695	0.621665	0.00065	Primary Transcript	+	112669290	112763414	-45945	NM_007373	SHOC2	soc-2 suppressor of clear homolog (C. elegans)	8036	FLJ60412
516	chr18	570087	570946	0.618577	0	transcription_start_site	+	570368	570368	148	NM_004066	CETN1	centrin, EF-hand protein, 1	1068	CEN1
516	chr18	570087	570946	0.618577	0	Primary Transcript	+	570368	571524	-429	NM_004066	CETN1	centrin, EF-hand protein, 1	1068	CEN1
517	chr7	105010021	105010712	0.616723	0	transcription_start_site	-	105009212	105009212	-1154	NR_027068	EFCAB10	EF-hand calcium binding domain 10	100130771	-
517	chr7	105010021	105010712	0.616723	0	Primary Transcript	-	104992816	105009212	-9352	NR_027068	EFCAB10	EF-hand calcium binding domain 10	100130771	-
518	chr7	129917312	129918905	0.616723	0	transcription_start_site	-	129918249	129918249	140	NR_004382	MESTIT1	MEST intronic transcript 1 (non-protein coding)	317751	NCRNA00040
518	chr7	129917312	129918905	0.616723	0	transcription_start_site	+	129918408	129918408	-299	NM_177525	MEST	mesoderm specific transcript homolog (mouse)	4232	DKFZp686L18234
518	chr7	129917312	129918905	0.616723	0	transcription_start_site	+	129919173	129919173	-1064	NM_002402	MEST	mesoderm specific transcript homolog (mouse)	4232	DKFZp686L18234
518	chr7	129917312	129918905	0.616723	0	Primary Transcript	-	129914133	129918249	-1917	NR_004382	MESTIT1	MEST intronic transcript 1 (non-protein coding)	317751	NCRNA00040
518	chr7	129917312	129918905	0.616723	0	Primary Transcript	+	129913281	129933367	-5215	NM_177524	MEST	mesoderm specific transcript homolog (mouse)	4232	DKFZp686L18234
518	chr7	129917312	129918905	0.616723	0	Primary Transcript	+	129918408	129933367	-7779	NM_177525	MEST	mesoderm specific transcript homolog (mouse)	4232	DKFZp686L18234
518	chr7	129917312	129918905	0.616723	0	Primary Transcript	+	129919173	129933367	-8161	NM_002402	MEST	mesoderm specific transcript homolog (mouse)	4232	DKFZp686L18234
519	chr7	27174203	27174780	0.616723	0.00065	transcription_start_site	-	27171674	27171674	-2817	NM_152739	HOXA9	homeobox A9	3205	ABD-B
519	chr7	27174203	27174780	0.616723	0.00065	Primary Transcript	-	27168581	27171674	-4364	NM_152739	HOXA9	homeobox A9	3205	ABD-B
520	chr8	81247169	81247512	0.615646	0.00065	transcription_start_site	-	81246391	81246391	-949	NM_005079	TPD52	tumor protein D52	7163	D52
520	chr8	81247169	81247512	0.615646	0.00065	transcription_start_site	-	81246391	81246391	-949	NM_001025253	TPD52	tumor protein D52	7163	D52
520	chr8	81247169	81247512	0.615646	0.00065	Primary Transcript	-	81109659	81246391	-69315	NM_005079	TPD52	tumor protein D52	7163	D52
520	chr8	81247169	81247512	0.615646	0.00065	Primary Transcript	-	81109659	81246391	-69315	NM_001025253	TPD52	tumor protein D52	7163	D52
521	chr8	104379436	104379779	0.615646	0.00065	transcription_start_site	+	104380275	104380275	-667	NM_003506	FZD6	frizzled homolog 6 (Drosophila)	8323	FZ6
521	chr8	104379436	104379779	0.615646	0.00065	Primary Transcript	+	104380275	104414270	-17665	NM_003506	FZD6	frizzled homolog 6 (Drosophila)	8323	FZ6
522	chr13	110564739	110565335	0.614269	0	transcription_start_site	+	110565624	110565624	-587	NM_145735	ARHGEF7	Rho guanine nucleotide exchange factor (GEF) 7	8874	BETA-PIX
522	chr13	110564739	110565335	0.614269	0	transcription_start_site	+	110565624	110565624	-587	NM_001113511	ARHGEF7	Rho guanine nucleotide exchange factor (GEF) 7	8874	BETA-PIX
522	chr13	110564739	110565335	0.614269	0	transcription_start_site	+	110565624	110565624	-587	NM_001113512	ARHGEF7	Rho guanine nucleotide exchange factor (GEF) 7	8874	BETA-PIX
522	chr13	110564739	110565335	0.614269	0	Primary Transcript	+	110565624	110745543	-90546	NM_145735	ARHGEF7	Rho guanine nucleotide exchange factor (GEF) 7	8874	BETA-PIX
522	chr13	110564739	110565335	0.614269	0	Primary Transcript	+	110565624	110745543	-90546	NM_001113512	ARHGEF7	Rho guanine nucleotide exchange factor (GEF) 7	8874	BETA-PIX
522	chr13	110564739	110565335	0.614269	0	Primary Transcript	+	110565624	110745543	-90546	NM_001113511	ARHGEF7	Rho guanine nucleotide exchange factor (GEF) 7	8874	BETA-PIX
523	chr2	47449398	47449749	0.611236	0.00065	transcription_start_site	+	47449790	47449790	-216	NM_002354	EPCAM	epithelial cell adhesion molecule	4072	DIAR5
523	chr2	47449398	47449749	0.611236	0.00065	Primary Transcript	+	47449790	47467669	-9156	NM_002354	EPCAM	epithelial cell adhesion molecule	4072	DIAR5
524	chr2	96147124	96147573	0.611236	0.00065	transcription_start_site	-	96145615	96145615	-1733	NM_000682	ADRA2B	adrenergic, alpha-2B-, receptor	151	ADRA2L1
524	chr2	96147124	96147573	0.611236	0.00065	Primary Transcript	-	96142349	96145615	-3366	NM_000682	ADRA2B	adrenergic, alpha-2B-, receptor	151	ADRA2L1
525	chr2	128360512	128360964	0.611236	0.00065	transcription_start_site	-	128358904	128358904	-1834	NM_031445	AMMECR1L	AMME chromosomal region gene 1-like	83607	FLJ38552
525	chr2	128360512	128360964	0.611236	0.00065	Primary Transcript	-	128335675	128358904	-13448	NM_031445	AMMECR1L	AMME chromosomal region gene 1-like	83607	FLJ38552
526	chr2	176701400	176701767	0.611236	0.00065	transcription_start_site	+	176702722	176702722	-1138	NM_019558	HOXD8	homeobox D8	3234	HOX4
526	chr2	176701400	176701767	0.611236	0.00065	Primary Transcript	+	176702722	176704974	-2264	NM_019558	HOXD8	homeobox D8	3234	HOX4
527	chr5	175990441	175991200	0.610589	0	transcription_start_site	+	175990288	175990288	532	NM_001099408	EIF4E1B	eukaryotic translation initiation factor 4E family member 1B	253314	FLJ36951
527	chr5	175990441	175991200	0.610589	0	transcription_start_site	-	175990163	175990163	-657	NM_003085	SNCB	synuclein, beta	6620	-
527	chr5	175990441	175991200	0.610589	0	transcription_start_site	-	175990163	175990163	-657	NM_001001502	SNCB	synuclein, beta	6620	-
527	chr5	175990441	175991200	0.610589	0	Primary Transcript	-	175979815	175990163	-5831	NM_003085	SNCB	synuclein, beta	6620	-
527	chr5	175990441	175991200	0.610589	0	Primary Transcript	-	175979815	175990163	-5831	NM_001001502	SNCB	synuclein, beta	6620	-
527	chr5	175990441	175991200	0.610589	0	Primary Transcript	+	175990288	176006248	-7447	NM_001099408	EIF4E1B	eukaryotic translation initiation factor 4E family member 1B	253314	FLJ36951
528	chr9	70162428	70163052	0.609993	0	transcription_start_site	-	70162577	70162577	-163	NR_015423	LOC572558	hypothetical locus LOC572558	572558	-
528	chr9	70162428	70163052	0.609993	0	transcription_start_site	+	70161634	70161634	1106	NM_021965	PGM5	phosphoglucomutase 5	5239	PGMRP
528	chr9	70162428	70163052	0.609993	0	Primary Transcript	-	70159930	70162577	-1486	NR_015423	LOC572558	hypothetical locus LOC572558	572558	-
528	chr9	70162428	70163052	0.609993	0	Primary Transcript	+	70161634	70335797	-85975	NM_021965	PGM5	phosphoglucomutase 5	5239	PGMRP
529	chr9	34619212	34619677	0.609993	0.00065	transcription_start_site	-	34618011	34618011	-1433	NM_001017363	ARID3C	AT rich interactive domain 3C (BRIGHT-like)	138715	-
529	chr9	34619212	34619677	0.609993	0.00065	Primary Transcript	-	34611454	34618011	-4712	NM_001017363	ARID3C	AT rich interactive domain 3C (BRIGHT-like)	138715	-
530	chr9	35802620	35802996	0.609993	0.00065	transcription_start_site	-	35802259	35802259	-549	NM_172312	SPAG8	sperm associated antigen 8	26206	BS-84
530	chr9	35802620	35802996	0.609993	0.00065	transcription_start_site	-	35802259	35802259	-549	NM_001039592	SPAG8	sperm associated antigen 8	26206	BS-84
530	chr9	35802620	35802996	0.609993	0.00065	Primary Transcript	-	35802956	35805042	1191	NM_032593	HINT2	histidine triad nucleotide binding protein 2	84681	HIT-17
530	chr9	35802620	35802996	0.609993	0.00065	Primary Transcript	-	35799806	35802259	-1775	NM_001039592	SPAG8	sperm associated antigen 8	26206	BS-84
530	chr9	35802620	35802996	0.609993	0.00065	Primary Transcript	-	35797781	35802259	-2788	NM_172312	SPAG8	sperm associated antigen 8	26206	BS-84
531	chr9	71130885	71131222	0.609993	0.00065	transcription_start_site	+	71134060	71134060	-3006	NM_004816	FAM189A2	family with sequence similarity 189, member A2	9413	C9orf61
531	chr9	71130885	71131222	0.609993	0.00065	Primary Transcript	+	71129307	71197190	-32195	NM_001127608	FAM189A2	family with sequence similarity 189, member A2	9413	C9orf61
531	chr9	71130885	71131222	0.609993	0.00065	Primary Transcript	+	71134060	71197190	-34571	NM_004816	FAM189A2	family with sequence similarity 189, member A2	9413	C9orf61
532	chr9	115150934	115151291	0.609993	0.00065	transcription_start_site	+	115151632	115151632	-519	NM_017688	BSPRY	B-box and SPRY domain containing	54836	FLJ20150
532	chr9	115150934	115151291	0.609993	0.00065	Primary Transcript	+	115151632	115173334	-11370	NM_017688	BSPRY	B-box and SPRY domain containing	54836	FLJ20150
533	chr12	50502625	50503182	0.609266	0.00065	transcription_start_site	-	50502475	50502475	-428	NM_001013690	FIGNL2	fidgetin-like 2	401720	-
533	chr12	50502625	50503182	0.609266	0.00065	Primary Transcript	-	50497942	50502475	-2695	NM_001013690	FIGNL2	fidgetin-like 2	401720	-
534	chr12	109045566	109045938	0.609266	0.00065	transcription_start_site	+	109046522	109046522	-770	NM_001143779	IFT81	intraflagellar transport 81 homolog (Chlamydomonas)	28981	CDV-1
534	chr12	109045566	109045938	0.609266	0.00065	transcription_start_site	+	109046522	109046522	-770	NM_031473	IFT81	intraflagellar transport 81 homolog (Chlamydomonas)	28981	CDV-1
534	chr12	109045566	109045938	0.609266	0.00065	transcription_start_site	+	109046522	109046522	-770	NM_014055	IFT81	intraflagellar transport 81 homolog (Chlamydomonas)	28981	CDV-1
534	chr12	109045566	109045938	0.609266	0.00065	Primary Transcript	+	109046522	109090631	-22824	NM_031473	IFT81	intraflagellar transport 81 homolog (Chlamydomonas)	28981	CDV-1
534	chr12	109045566	109045938	0.609266	0.00065	Primary Transcript	+	109046522	109140982	-48000	NM_001143779	IFT81	intraflagellar transport 81 homolog (Chlamydomonas)	28981	CDV-1
534	chr12	109045566	109045938	0.609266	0.00065	Primary Transcript	+	109046522	109140982	-48000	NM_014055	IFT81	intraflagellar transport 81 homolog (Chlamydomonas)	28981	CDV-1
535	chr12	106678259	106678518	0.609266	0.00558	transcription_start_site	-	106679044	106679044	655	NM_012406	PRDM4	PR domain containing 4	11108	MGC45046
535	chr12	106678259	106678518	0.609266	0.00558	Primary Transcript	-	106650772	106679044	-13480	NM_012406	PRDM4	PR domain containing 4	11108	MGC45046
536	chr1	235270841	235271816	0.608899	0	transcription_start_site	+	235272324	235272324	-995	NM_001035	RYR2	ryanodine receptor 2 (cardiac)	6262	ARVC2
536	chr1	235270841	235271816	0.608899	0	Primary Transcript	+	235272324	236063911	-396789	NM_001035	RYR2	ryanodine receptor 2 (cardiac)	6262	ARVC2
537	chr1	64440572	64441026	0.608899	0.0007	transcription_start_site	+	64442077	64442077	-1278	NM_152489	UBE2U	ubiquitin-conjugating enzyme E2U (putative)	148581	MGC35130
537	chr1	64440572	64441026	0.608899	0.0007	Primary Transcript	+	64442077	64482615	-21547	NM_152489	UBE2U	ubiquitin-conjugating enzyme E2U (putative)	148581	MGC35130
538	chr1	231815517	231815986	0.608899	0.0007	transcription_start_site	+	231816372	231816372	-620	NM_002245	KCNK1	potassium channel, subfamily K, member 1	3775	DPK
538	chr1	231815517	231815986	0.608899	0.0007	Primary Transcript	+	231816372	231874881	-29875	NM_002245	KCNK1	potassium channel, subfamily K, member 1	3775	DPK
539	chr1	65655712	65655971	0.608899	0.00518	transcription_start_site	+	65658905	65658905	-3063	NM_001003680	LEPR	leptin receptor	3953	CD295
539	chr1	65655712	65655971	0.608899	0.00518	transcription_start_site	+	65658905	65658905	-3063	NM_002303	LEPR	leptin receptor	3953	CD295
539	chr1	65655712	65655971	0.608899	0.00518	transcription_start_site	+	65658905	65658905	-3063	NM_001003679	LEPR	leptin receptor	3953	CD295
539	chr1	65655712	65655971	0.608899	0.00518	transcription_start_site	+	65658906	65658906	-3064	NM_017526	LEPROT	leptin receptor overlapping transcript	54741	FLJ90360
539	chr1	65655712	65655971	0.608899	0.00518	Primary Transcript	+	65658906	65670839	-9031	NM_017526	LEPROT	leptin receptor overlapping transcript	54741	FLJ90360
539	chr1	65655712	65655971	0.608899	0.00518	Primary Transcript	+	65658905	65868683	-107952	NM_001003680	LEPR	leptin receptor	3953	CD295
539	chr1	65655712	65655971	0.608899	0.00518	Primary Transcript	+	65658905	65873699	-110460	NM_001003679	LEPR	leptin receptor	3953	CD295
539	chr1	65655712	65655971	0.608899	0.00518	Primary Transcript	+	65658905	65875410	-111316	NM_002303	LEPR	leptin receptor	3953	CD295
540	chr20	29535066	29535659	0.608049	0	transcription_start_site	+	29537241	29537241	-1878	NR_024358	NCRNA00028	non-protein coding RNA 28	140875	C20orf93
540	chr20	29535066	29535659	0.608049	0	Primary Transcript	+	29537241	29539038	-2777	NR_024358	NCRNA00028	non-protein coding RNA 28	140875	C20orf93
540	chr20	29535066	29535659	0.608049	0	Primary Transcript	+	29526765	29536369	3795	NM_014012	REM1	RAS (RAD and GEM)-like GTP-binding 1	28954	GD:REM
541	chr20	33343171	33344344	0.608049	0.0007	transcription_start_site	-	33343639	33343639	-118	NM_178468	FAM83C	family with sequence similarity 83, member C	128876	C20orf128
541	chr20	33343171	33344344	0.608049	0.0007	Primary Transcript	-	33336700	33343639	-3588	NM_178468	FAM83C	family with sequence similarity 83, member C	128876	C20orf128
542	chr20	31542110	31542374	0.608049	0.00518	transcription_start_site	+	31541588	31541588	654	NM_001032999	CBFA2T2	core-binding factor, runt domain, alpha subunit 2	9139	DKFZp313F2116
542	chr20	31542110	31542374	0.608049	0.00518	Primary Transcript	+	31541588	31701498	-79301	NM_001032999	CBFA2T2	core-binding factor, runt domain, alpha subunit 2	9139	DKFZp313F2116
543	chr4	57671347	57672010	0.607553	0	transcription_start_site	-	57671296	57671296	-382	NM_001553	IGFBP7	insulin-like growth factor binding protein 7	3490	FSTL2
543	chr4	57671347	57672010	0.607553	0	Primary Transcript	-	57592000	57671296	-40030	NM_001553	IGFBP7	insulin-like growth factor binding protein 7	3490	FSTL2
544	chr17	45400354	45400717	0.606575	0.0007	transcription_start_site	+	45401560	45401560	-1024	NM_138281	DLX4	distal-less homeobox 4	1748	BP1
544	chr17	45400354	45400717	0.606575	0.0007	Primary Transcript	+	45401560	45407321	-3905	NM_138281	DLX4	distal-less homeobox 4	1748	BP1
544	chr17	45400354	45400717	0.606575	0.0007	transcription_start_site	+	45405128	45405128	-4592	NM_001934	DLX4	distal-less homeobox 4	1748	BP1
544	chr17	45400354	45400717	0.606575	0.0007	Primary Transcript	+	45405128	45406950	-5503	NM_001934	DLX4	distal-less homeobox 4	1748	BP1
545	chr17	46152079	46152646	0.606575	0.0007	transcription_start_site	+	46151975	46151975	387	NM_006107	LUC7L3	LUC7-like 3 (S. cerevisiae)	51747	CRA
545	chr17	46152079	46152646	0.606575	0.0007	transcription_start_site	+	46151975	46151975	387	NM_016424	LUC7L3	LUC7-like 3 (S. cerevisiae)	51747	CRA
545	chr17	46152079	46152646	0.606575	0.0007	Primary Transcript	+	46151975	46185071	-16160	NM_006107	LUC7L3	LUC7-like 3 (S. cerevisiae)	51747	CRA
545	chr17	46152079	46152646	0.606575	0.0007	Primary Transcript	+	46151975	46185071	-16160	NM_016424	LUC7L3	LUC7-like 3 (S. cerevisiae)	51747	CRA
546	chr17	77463084	77463631	0.606575	0.0007	transcription_start_site	-	77462586	77462586	-771	NM_002861	PCYT2	phosphate cytidylyltransferase 2, ethanolamine	5833	ET
546	chr17	77463084	77463631	0.606575	0.0007	Primary Transcript	-	77463106	77469332	2861	NM_016538	SIRT7	sirtuin 7	51547	MGC126840
546	chr17	77463084	77463631	0.606575	0.0007	Primary Transcript	-	77455383	77462586	-4373	NM_002861	PCYT2	phosphate cytidylyltransferase 2, ethanolamine	5833	ET
547	chr17	61726194	61726472	0.606575	0.00518	transcription_start_site	+	61729387	61729387	-3054	NM_002737	PRKCA	protein kinase C, alpha	5578	AAG6
547	chr17	61726194	61726472	0.606575	0.00518	Primary Transcript	+	61729387	62237324	-257022	NM_002737	PRKCA	protein kinase C, alpha	5578	AAG6
548	chr15	91433885	91435479	0.605202	0	transcription_start_site	-	91433437	91433437	-1245	NM_020211	RGMA	RGM domain family, member A	56963	RGM
548	chr15	91433885	91435479	0.605202	0	Primary Transcript	-	91387640	91433437	-24143	NM_020211	RGMA	RGM domain family, member A	56963	RGM
549	chr15	65905138	65905715	0.605202	0.00095	transcription_start_site	+	65904994	65904994	432	NM_001031807	SKOR1	SKI family transcriptional corepressor 1	390598	CORL1
549	chr15	65905138	65905715	0.605202	0.00095	Primary Transcript	+	65904994	65913228	-3684	NM_001031807	SKOR1	SKI family transcriptional corepressor 1	390598	CORL1
550	chr15	94676675	94677054	0.605202	0.00095	transcription_start_site	+	94676797	94676797	67	NM_001145156	NR2F2	nuclear receptor subfamily 2, group F, member 2	7026	ARP1
550	chr15	94676675	94677054	0.605202	0.00095	Primary Transcript	+	94670160	94684494	-462	NM_001145155	NR2F2	nuclear receptor subfamily 2, group F, member 2	7026	ARP1
550	chr15	94676675	94677054	0.605202	0.00095	transcription_start_site	+	94677572	94677572	-707	NM_001145157	NR2F2	nuclear receptor subfamily 2, group F, member 2	7026	ARP1
550	chr15	94676675	94677054	0.605202	0.00095	Primary Transcript	+	94675114	94684494	-2939	NM_021005	NR2F2	nuclear receptor subfamily 2, group F, member 2	7026	ARP1
550	chr15	94676675	94677054	0.605202	0.00095	Primary Transcript	+	94676797	94684494	-3781	NM_001145156	NR2F2	nuclear receptor subfamily 2, group F, member 2	7026	ARP1
550	chr15	94676675	94677054	0.605202	0.00095	Primary Transcript	+	94677572	94684494	-4168	NM_001145157	NR2F2	nuclear receptor subfamily 2, group F, member 2	7026	ARP1
551	chr6	12117844	12118411	0.603644	0.00082	transcription_start_site	+	12120709	12120709	-2581	NM_002114	HIVEP1	human immunodeficiency virus type I enhancer binding protein 1	3096	CIRIP
551	chr6	12117844	12118411	0.603644	0.00082	Primary Transcript	+	12120709	12273218	-78836	NM_002114	HIVEP1	human immunodeficiency virus type I enhancer binding protein 1	3096	CIRIP
552	chr10	104943288	104943868	0.602827	0	transcription_start_site	-	104943046	104943046	-532	NM_012229	NT5C2	5'-nucleotidase, cytosolic II	22978	GMP
552	chr10	104943288	104943868	0.602827	0	transcription_start_site	-	104943046	104943046	-532	NM_001134373	NT5C2	5'-nucleotidase, cytosolic II	22978	GMP
552	chr10	104943288	104943868	0.602827	0	Primary Transcript	-	104835929	104943046	-54090	NM_012229	NT5C2	5'-nucleotidase, cytosolic II	22978	GMP
552	chr10	104943288	104943868	0.602827	0	Primary Transcript	-	104835929	104943046	-54090	NM_001134373	NT5C2	5'-nucleotidase, cytosolic II	22978	GMP
553	chr14	64000907	64001456	0.602293	0	transcription_start_site	+	64001969	64001969	-787	NM_004857	AKAP5	A kinase (PRKA) anchor protein 5	9495	AKAP75
553	chr14	64000907	64001456	0.602293	0	Primary Transcript	+	64001969	64010974	-5290	NM_004857	AKAP5	A kinase (PRKA) anchor protein 5	9495	AKAP75
554	chr14	69106976	69108187	0.602293	0	transcription_start_site	-	69107671	69107671	89	NR_024630	C14orf162	chromosome 14 open reading frame 162	56936	PLPL
554	chr14	69106976	69108187	0.602293	0	Primary Transcript	-	69106284	69107671	-604	NR_024630	C14orf162	chromosome 14 open reading frame 162	56936	PLPL
555	chr14	20219413	20219976	0.602293	0.00095	transcription_start_site	+	20222175	20222175	-2480	NM_001145	ANG	angiogenin, ribonuclease, RNase A family, 5	283	ALS9
555	chr14	20219413	20219976	0.602293	0.00095	transcription_start_site	+	20222211	20222211	-2516	NM_002937	RNASE4	ribonuclease, RNase A family, 4	6038	MGC9306
555	chr14	20219413	20219976	0.602293	0.00095	Primary Transcript	+	20222175	20232183	-7484	NM_001145	ANG	angiogenin, ribonuclease, RNase A family, 5	283	ALS9
555	chr14	20219413	20219976	0.602293	0.00095	Primary Transcript	+	20222211	20238598	-10710	NM_002937	RNASE4	ribonuclease, RNase A family, 4	6038	MGC9306
556	chr18	491224	491980	0.599246	0	transcription_start_site	-	490729	490729	-873	NM_130386	COLEC12	collectin sub-family member 12	81035	CLP1
556	chr18	491224	491980	0.599246	0	Primary Transcript	-	309355	490729	-91560	NM_130386	COLEC12	collectin sub-family member 12	81035	CLP1
557	chr18	75723378	75724351	0.599246	0	transcription_start_site	+	75724655	75724655	-790	NM_012283	KCNG2	potassium voltage-gated channel, subfamily G, member 2	26251	KCNF2
557	chr18	75723378	75724351	0.599246	0	Primary Transcript	+	75724655	75760804	-18865	NM_012283	KCNG2	potassium voltage-gated channel, subfamily G, member 2	26251	KCNF2
558	chr18	11972059	11972300	0.599246	0.00571	transcription_start_site	+	11971454	11971454	725	NM_014214	IMPA2	inositol(myo)-1(or 4)-monophosphatase 2	3613	-
558	chr18	11972059	11972300	0.599246	0.00571	Primary Transcript	+	11971454	12020876	-23985	NM_014214	IMPA2	inositol(myo)-1(or 4)-monophosphatase 2	3613	-
559	chr7	27135507	27136368	0.598034	0	Primary Transcript	-	27134650	27136924	-150	NM_002141	HOXA4	homeobox A4	3201	HOX1
559	chr7	27135507	27136368	0.598034	0	transcription_start_site	-	27136924	27136924	986	NM_002141	HOXA4	homeobox A4	3201	HOX1
559	chr7	27135507	27136368	0.598034	0	transcription_start_site	-	27133164	27133164	-2773	NM_153631	HOXA3	homeobox A3	3200	HOX1
559	chr7	27135507	27136368	0.598034	0	Primary Transcript	-	27112333	27133164	-13189	NM_153631	HOXA3	homeobox A3	3200	HOX1
560	chr7	150848414	150849281	0.598034	0	transcription_start_site	-	150847943	150847943	-904	NM_005614	RHEB	Ras homolog enriched in brain	6009	MGC111559
560	chr7	150848414	150849281	0.598034	0	Primary Transcript	-	150794030	150847943	-27861	NM_005614	RHEB	Ras homolog enriched in brain	6009	MGC111559
561	chr7	51352458	51353257	0.598034	0.00082	transcription_start_site	-	51352009	51352009	-848	NM_015198	COBL	cordon-bleu homolog (mouse)	23242	DKFZp686G13227
561	chr7	51352458	51353257	0.598034	0.00082	Primary Transcript	-	51051402	51352009	-151152	NM_015198	COBL	cordon-bleu homolog (mouse)	23242	DKFZp686G13227
562	chr7	131913375	131914244	0.598034	0.00082	transcription_start_site	-	131911863	131911863	-1946	NM_001105543	PLXNA4	plexin A4	91584	DKFZp434G0625
562	chr7	131913375	131914244	0.598034	0.00082	transcription_start_site	-	131911863	131911863	-1946	NM_020911	PLXNA4	plexin A4	91584	DKFZp434G0625
562	chr7	131913375	131914244	0.598034	0.00082	Primary Transcript	-	131820060	131983987	-11786	NM_181775	PLXNA4	plexin A4	91584	DKFZp434G0625
562	chr7	131913375	131914244	0.598034	0.00082	Primary Transcript	-	131718786	131911863	-98485	NM_001105543	PLXNA4	plexin A4	91584	DKFZp434G0625
562	chr7	131913375	131914244	0.598034	0.00082	Primary Transcript	-	131458630	131911863	-228563	NM_020911	PLXNA4	plexin A4	91584	DKFZp434G0625
563	chr7	139124929	139125496	0.598034	0.00082	transcription_start_site	+	139124649	139124649	563	NM_001130966	TBXAS1	thromboxane A synthase 1 (platelet)	6916	CYP5
563	chr7	139124929	139125496	0.598034	0.00082	transcription_start_site	-	139124065	139124065	-1147	NM_022740	HIPK2	homeodomain interacting protein kinase 2	28996	DKFZp686K02111
563	chr7	139124929	139125496	0.598034	0.00082	transcription_start_site	-	139124065	139124065	-1147	NM_001113239	HIPK2	homeodomain interacting protein kinase 2	28996	DKFZp686K02111
563	chr7	139124929	139125496	0.598034	0.00082	Primary Transcript	-	138896855	139124065	-114752	NM_022740	HIPK2	homeodomain interacting protein kinase 2	28996	DKFZp686K02111
563	chr7	139124929	139125496	0.598034	0.00082	Primary Transcript	-	138896855	139124065	-114752	NM_001113239	HIPK2	homeodomain interacting protein kinase 2	28996	DKFZp686K02111
563	chr7	139124929	139125496	0.598034	0.00082	Primary Transcript	+	139124649	139366592	-120408	NM_001130966	TBXAS1	thromboxane A synthase 1 (platelet)	6916	CYP5
564	chr21	18538130	18538911	0.597094	0.00065	transcription_start_site	+	18539020	18539020	-499	NM_024944	CHODL	chondrolectin	140578	C21orf68
564	chr21	18538130	18538911	0.597094	0.00065	Primary Transcript	+	18539020	18561558	-11768	NM_024944	CHODL	chondrolectin	140578	C21orf68
565	chr21	33523457	33523739	0.597094	0.00558	transcription_start_site	+	33524100	33524100	-502	NM_207584	IFNAR2	interferon (alpha, beta and omega) receptor 2	3455	IFN-R
565	chr21	33523457	33523739	0.597094	0.00558	transcription_start_site	+	33524100	33524100	-502	NM_207585	IFNAR2	interferon (alpha, beta and omega) receptor 2	3455	IFN-R
565	chr21	33523457	33523739	0.597094	0.00558	transcription_start_site	+	33524100	33524100	-502	NM_000874	IFNAR2	interferon (alpha, beta and omega) receptor 2	3455	IFN-R
565	chr21	33523457	33523739	0.597094	0.00558	Primary Transcript	+	33524100	33556932	-16918	NM_000874	IFNAR2	interferon (alpha, beta and omega) receptor 2	3455	IFN-R
565	chr21	33523457	33523739	0.597094	0.00558	Primary Transcript	+	33524100	33556932	-16918	NM_207584	IFNAR2	interferon (alpha, beta and omega) receptor 2	3455	IFN-R
565	chr21	33523457	33523739	0.597094	0.00558	Primary Transcript	+	33524100	33558690	-17797	NM_207585	IFNAR2	interferon (alpha, beta and omega) receptor 2	3455	IFN-R
566	chr8	1908351	1908810	0.59699	0.00082	transcription_start_site	+	1909450	1909450	-869	NM_014867	KBTBD11	kelch repeat and BTB (POZ) domain containing 11	9920	KIAA0711
566	chr8	1908351	1908810	0.59699	0.00082	Primary Transcript	+	1909450	1942516	-17402	NM_014867	KBTBD11	kelch repeat and BTB (POZ) domain containing 11	9920	KIAA0711
567	chr8	9047797	9048289	0.59699	0.00082	transcription_start_site	-	9045630	9045630	-2413	NM_024607	PPP1R3B	protein phosphatase 1, regulatory (inhibitor) subunit 3B	79660	FLJ14005
567	chr8	9047797	9048289	0.59699	0.00082	Primary Transcript	-	9031176	9045630	-9640	NM_024607	PPP1R3B	protein phosphatase 1, regulatory (inhibitor) subunit 3B	79660	FLJ14005
568	chr8	31009002	31009353	0.59699	0.00082	Primary Transcript	-	31007898	31009859	-299	NM_013357	PURG	purine-rich element binding protein G	29942	MGC119274
568	chr8	31009002	31009353	0.59699	0.00082	transcription_start_site	-	31009859	31009859	681	NM_013357	PURG	purine-rich element binding protein G	29942	MGC119274
568	chr8	31009002	31009353	0.59699	0.00082	transcription_start_site	+	31010319	31010319	-1141	NM_000553	WRN	Werner syndrome, RecQ helicase-like	7486	DKFZp686C2056
568	chr8	31009002	31009353	0.59699	0.00082	Primary Transcript	-	30972862	31010773	-17360	NM_001015508	PURG	purine-rich element binding protein G	29942	MGC119274
568	chr8	31009002	31009353	0.59699	0.00082	Primary Transcript	+	31010319	31150819	-71391	NM_000553	WRN	Werner syndrome, RecQ helicase-like	7486	DKFZp686C2056
569	chr8	98359613	98360058	0.59699	0.00082	transcription_start_site	-	98359352	98359352	-483	NM_033512	TSPYL5	TSPY-like 5	85453	KIAA1750
569	chr8	98359613	98360058	0.59699	0.00082	Primary Transcript	-	98354889	98359352	-2715	NM_033512	TSPYL5	TSPY-like 5	85453	KIAA1750
570	chr8	110725014	110725559	0.59699	0.00082	transcription_start_site	-	110724595	110724595	-691	NM_001099756	SYBU	syntabulin (syntaxin-interacting)	55638	FLJ20366
570	chr8	110725014	110725559	0.59699	0.00082	transcription_start_site	-	110726227	110726227	940	NM_001099755	SYBU	syntabulin (syntaxin-interacting)	55638	FLJ20366
570	chr8	110725014	110725559	0.59699	0.00082	transcription_start_site	-	110726227	110726227	940	NM_001099753	SYBU	syntabulin (syntaxin-interacting)	55638	FLJ20366
570	chr8	110725014	110725559	0.59699	0.00082	transcription_start_site	-	110726227	110726227	940	NM_001099754	SYBU	syntabulin (syntaxin-interacting)	55638	FLJ20366
570	chr8	110725014	110725559	0.59699	0.00082	Primary Transcript	-	110655580	110773196	-10898	NM_001099743	SYBU	syntabulin (syntaxin-interacting)	55638	FLJ20366
570	chr8	110725014	110725559	0.59699	0.00082	Primary Transcript	-	110655580	110773196	-10898	NM_001099744	SYBU	syntabulin (syntaxin-interacting)	55638	FLJ20366
570	chr8	110725014	110725559	0.59699	0.00082	Primary Transcript	-	110655580	110762410	-16291	NM_001099746	SYBU	syntabulin (syntaxin-interacting)	55638	FLJ20366
570	chr8	110725014	110725559	0.59699	0.00082	Primary Transcript	-	110655580	110762410	-16291	NM_001099745	SYBU	syntabulin (syntaxin-interacting)	55638	FLJ20366
570	chr8	110725014	110725559	0.59699	0.00082	Primary Transcript	-	110655580	110730308	-32342	NM_001099748	SYBU	syntabulin (syntaxin-interacting)	55638	FLJ20366
570	chr8	110725014	110725559	0.59699	0.00082	Primary Transcript	-	110655580	110730308	-32342	NM_001099750	SYBU	syntabulin (syntaxin-interacting)	55638	FLJ20366
570	chr8	110725014	110725559	0.59699	0.00082	Primary Transcript	-	110655580	110730308	-32342	NM_017786	SYBU	syntabulin (syntaxin-interacting)	55638	FLJ20366
570	chr8	110725014	110725559	0.59699	0.00082	Primary Transcript	-	110655580	110730308	-32342	NM_001099747	SYBU	syntabulin (syntaxin-interacting)	55638	FLJ20366
570	chr8	110725014	110725559	0.59699	0.00082	Primary Transcript	-	110655580	110730308	-32342	NM_001099749	SYBU	syntabulin (syntaxin-interacting)	55638	FLJ20366
570	chr8	110725014	110725559	0.59699	0.00082	Primary Transcript	-	110655580	110726998	-33997	NM_001099751	SYBU	syntabulin (syntaxin-interacting)	55638	FLJ20366
570	chr8	110725014	110725559	0.59699	0.00082	Primary Transcript	-	110655580	110726998	-33997	NM_001099752	SYBU	syntabulin (syntaxin-interacting)	55638	FLJ20366
570	chr8	110725014	110725559	0.59699	0.00082	Primary Transcript	-	110655580	110726227	-34383	NM_001099753	SYBU	syntabulin (syntaxin-interacting)	55638	FLJ20366
570	chr8	110725014	110725559	0.59699	0.00082	Primary Transcript	-	110655580	110726227	-34383	NM_001099754	SYBU	syntabulin (syntaxin-interacting)	55638	FLJ20366
570	chr8	110725014	110725559	0.59699	0.00082	Primary Transcript	-	110655580	110726227	-34383	NM_001099755	SYBU	syntabulin (syntaxin-interacting)	55638	FLJ20366
570	chr8	110725014	110725559	0.59699	0.00082	Primary Transcript	-	110655580	110724595	-35199	NM_001099756	SYBU	syntabulin (syntaxin-interacting)	55638	FLJ20366
571	chr8	65873117	65873385	0.59699	0.00512	transcription_start_site	-	65873902	65873902	651	NM_004820	CYP7B1	cytochrome P450, family 7, subfamily B, polypeptide 1	9420	CBAS3
571	chr8	65873117	65873385	0.59699	0.00512	Primary Transcript	-	65671082	65873902	-100759	NM_004820	CYP7B1	cytochrome P450, family 7, subfamily B, polypeptide 1	9420	CBAS3
572	chr8	105547670	105547916	0.59699	0.00512	transcription_start_site	-	105548453	105548453	660	NM_001385	DPYS	dihydropyrimidinase	1807	DHP
572	chr8	105547670	105547916	0.59699	0.00512	Primary Transcript	-	105460827	105548453	-43153	NM_001385	DPYS	dihydropyrimidinase	1807	DHP
573	chr19	61710334	61711093	0.595884	0	transcription_start_site	+	61711023	61711023	-309	NM_020813	ZNF471	zinc finger protein 471	57573	ERP1
573	chr19	61710334	61711093	0.595884	0	Primary Transcript	+	61711023	61732081	-10838	NM_020813	ZNF471	zinc finger protein 471	57573	ERP1
574	chr19	14180758	14181105	0.595884	0.00062	transcription_start_site	-	14177997	14177997	-2934	NM_001008701	LPHN1	latrophilin 1	22859	CIRL1
574	chr19	14180758	14181105	0.595884	0.00062	transcription_start_site	-	14177997	14177997	-2934	NM_014921	LPHN1	latrophilin 1	22859	CIRL1
574	chr19	14180758	14181105	0.595884	0.00062	Primary Transcript	-	14119550	14177997	-32158	NM_014921	LPHN1	latrophilin 1	22859	CIRL1
574	chr19	14180758	14181105	0.595884	0.00062	Primary Transcript	-	14119550	14177997	-32158	NM_001008701	LPHN1	latrophilin 1	22859	CIRL1
575	chr19	41603177	41603745	0.595884	0.00062	transcription_start_site	-	41601390	41601390	-2071	NM_133466	ZFP82	zinc finger protein 82 homolog (mouse)	284406	KIAA1948
575	chr19	41603177	41603745	0.595884	0.00062	Primary Transcript	-	41574700	41601390	-15416	NM_133466	ZFP82	zinc finger protein 82 homolog (mouse)	284406	KIAA1948
576	chrX	51091494	51091979	0.59475	0.00065	transcription_start_site	+	51091822	51091822	-85	NM_153183	NUDT10	nudix (nucleoside diphosphate linked moiety X)-type motif 10	170685	APS2
576	chrX	51091494	51091979	0.59475	0.00065	Primary Transcript	+	51091822	51097117	-2733	NM_153183	NUDT10	nudix (nucleoside diphosphate linked moiety X)-type motif 10	170685	APS2
577	chr16	85169110	85169867	0.593474	0	transcription_start_site	+	85169615	85169615	-126	NM_005250	FOXL1	forkhead box L1	2300	FKH6
577	chr16	85169110	85169867	0.593474	0	Primary Transcript	+	85169615	85172805	-1721	NM_005250	FOXL1	forkhead box L1	2300	FKH6
578	chr16	76027605	76028056	0.593474	0.00065	transcription_start_site	-	76026512	76026512	-1318	NM_199355	ADAMTS18	ADAM metallopeptidase with thrombospondin type 1 motif, 18	170692	ADAMTS21
578	chr16	76027605	76028056	0.593474	0.00065	Primary Transcript	-	75873525	76026512	-77812	NM_199355	ADAMTS18	ADAM metallopeptidase with thrombospondin type 1 motif, 18	170692	ADAMTS21
579	chr16	22216730	22217011	0.593474	0.00558	transcription_start_site	+	22216241	22216241	629	NM_018119	POLR3E	polymerase (RNA) III (DNA directed) polypeptide E (80kD)	55718	RPC5
579	chr16	22216730	22217011	0.593474	0.00558	Primary Transcript	+	22216241	22252844	-17672	NM_018119	POLR3E	polymerase (RNA) III (DNA directed) polypeptide E (80kD)	55718	RPC5
580	chr2	162639348	162640658	0.592714	0	transcription_start_site	-	162639298	162639298	-705	NM_001935	DPP4	dipeptidyl-peptidase 4	1803	ADABP
580	chr2	162639348	162640658	0.592714	0	Primary Transcript	-	162557000	162639298	-41854	NM_001935	DPP4	dipeptidyl-peptidase 4	1803	ADABP
581	chr2	208343998	208344678	0.592714	0	transcription_start_site	-	208342388	208342388	-1950	NM_003468	FZD5	frizzled homolog 5 (Drosophila)	7855	C2orf31
581	chr2	208343998	208344678	0.592714	0	Primary Transcript	-	208335554	208342388	-5367	NM_003468	FZD5	frizzled homolog 5 (Drosophila)	7855	C2orf31
582	chr2	36435194	36435552	0.592714	0.00082	transcription_start_site	+	36436900	36436900	-1527	NM_016441	CRIM1	cysteine rich transmembrane BMP regulator 1 (chordin-like)	51232	MGC138194
582	chr2	36435194	36435552	0.592714	0.00082	Primary Transcript	+	36436900	36631782	-98968	NM_016441	CRIM1	cysteine rich transmembrane BMP regulator 1 (chordin-like)	51232	MGC138194
583	chr2	45730221	45730670	0.592714	0.00082	transcription_start_site	+	45732546	45732546	-2100	NM_005400	PRKCE	protein kinase C, epsilon	5581	MGC125656
583	chr2	45730221	45730670	0.592714	0.00082	Primary Transcript	+	45732546	46268633	-270144	NM_005400	PRKCE	protein kinase C, epsilon	5581	MGC125656
584	chr2	154435343	154436224	0.592714	0.00082	transcription_start_site	+	154436671	154436671	-887	NM_052917	GALNT13	UDP-N-acetyl-alpha-D-galactosamine:polypeptide N-acetylgalactosaminyltransferase 13 (GalNAc-T13)	114805	FLJ16031
584	chr2	154435343	154436224	0.592714	0.00082	Primary Transcript	+	154436671	155018735	-291919	NM_052917	GALNT13	UDP-N-acetyl-alpha-D-galactosamine:polypeptide N-acetylgalactosaminyltransferase 13 (GalNAc-T13)	114805	FLJ16031
585	chr2	176664767	176665241	0.592714	0.00082	transcription_start_site	+	176665777	176665777	-773	NM_000523	HOXD13	homeobox D13	3239	BDE
585	chr2	176664767	176665241	0.592714	0.00082	Primary Transcript	+	176665777	176668912	-2340	NM_000523	HOXD13	homeobox D13	3239	BDE
586	chr3	50288552	50289643	0.592029	0	transcription_start_site	+	50291521	50291521	-2423	NM_153215	C3orf45	chromosome 3 open reading frame 45	132228	FLJ38608
586	chr3	50288552	50289643	0.592029	0	Primary Transcript	+	50280043	50289576	4288	NM_004636	SEMA3B	sema domain, immunoglobulin domain (Ig), short basic domain, secreted, (semaphorin) 3B	7869	FLJ34863
586	chr3	50288552	50289643	0.592029	0	Primary Transcript	+	50280043	50289576	4288	NM_001005914	SEMA3B	sema domain, immunoglobulin domain (Ig), short basic domain, secreted, (semaphorin) 3B	7869	FLJ34863
586	chr3	50288552	50289643	0.592029	0	Primary Transcript	+	50291521	50300549	-6937	NM_153215	C3orf45	chromosome 3 open reading frame 45	132228	FLJ38608
587	chr3	114414334	114414805	0.592029	0.00082	transcription_start_site	+	114414064	114414064	505	NM_033254	BOC	Boc homolog (mouse)	91653	-
587	chr3	114414334	114414805	0.592029	0.00082	Primary Transcript	+	114414064	114488995	-36960	NM_033254	BOC	Boc homolog (mouse)	91653	-
588	chr3	134776311	134776670	0.592029	0.00082	transcription_start_site	+	134775990	134775990	500	NM_001134423	CDV3	CDV3 homolog (mouse)	55573	H41
588	chr3	134776311	134776670	0.592029	0.00082	Primary Transcript	+	134775123	134791806	-6974	NM_001134422	CDV3	CDV3 homolog (mouse)	55573	H41
588	chr3	134776311	134776670	0.592029	0.00082	Primary Transcript	+	134775123	134791806	-6974	NM_017548	CDV3	CDV3 homolog (mouse)	55573	H41
588	chr3	134776311	134776670	0.592029	0.00082	Primary Transcript	+	134775990	134791806	-7407	NM_001134423	CDV3	CDV3 homolog (mouse)	55573	H41
589	chr3	185026432	185026911	0.592029	0.00082	transcription_start_site	-	185026087	185026087	-584	NM_024871	MAP6D1	MAP6 domain containing 1	79929	FLJ12748
589	chr3	185026432	185026911	0.592029	0.00082	Primary Transcript	-	185016357	185026087	-5449	NM_024871	MAP6D1	MAP6 domain containing 1	79929	FLJ12748
590	chr5	54505439	54505787	0.591508	0.00095	transcription_start_site	-	54504760	54504760	-853	NM_001145734	CDC20B	cell division cycle 20 homolog B (S. cerevisiae)	166979	FLJ37927
590	chr5	54505439	54505787	0.591508	0.00095	transcription_start_site	-	54504760	54504760	-853	NM_152623	CDC20B	cell division cycle 20 homolog B (S. cerevisiae)	166979	FLJ37927
590	chr5	54505439	54505787	0.591508	0.00095	Primary Transcript	-	54444579	54504760	-30943	NM_152623	CDC20B	cell division cycle 20 homolog B (S. cerevisiae)	166979	FLJ37927
590	chr5	54505439	54505787	0.591508	0.00095	Primary Transcript	-	54444579	54504760	-30943	NM_001145734	CDC20B	cell division cycle 20 homolog B (S. cerevisiae)	166979	FLJ37927
591	chr5	65054361	65054724	0.591508	0.00095	transcription_start_site	+	65053840	65053840	702	NM_020726	NLN	neurolysin (metallopeptidase M3 family)	57486	AGTBP
591	chr5	65054361	65054724	0.591508	0.00095	transcription_start_site	-	65053697	65053697	-845	NM_019072	SGTB	small glutamine-rich tetratricopeptide repeat (TPR)-containing, beta	54557	FLJ39002
591	chr5	65054361	65054724	0.591508	0.00095	Primary Transcript	-	64997510	65053697	-28939	NM_019072	SGTB	small glutamine-rich tetratricopeptide repeat (TPR)-containing, beta	54557	FLJ39002
591	chr5	65054361	65054724	0.591508	0.00095	Primary Transcript	+	65053840	65155145	-49950	NM_020726	NLN	neurolysin (metallopeptidase M3 family)	57486	AGTBP
592	chr5	140078306	140078660	0.591508	0.00095	transcription_start_site	+	140078694	140078694	-211	NR_026704	VTRNA1-2	vault RNA 1-2	56663	HVG2
592	chr5	140078306	140078660	0.591508	0.00095	Primary Transcript	+	140078694	140078782	-255	NR_026704	VTRNA1-2	vault RNA 1-2	56663	HVG2
593	chr5	172597367	172597808	0.591508	0.00095	transcription_start_site	-	172594868	172594868	-2719	NM_004387	NKX2-5	NK2 transcription factor related, locus 5 (Drosophila)	1482	CHNG5
593	chr5	172597367	172597808	0.591508	0.00095	Primary Transcript	-	172591743	172594868	-4282	NM_004387	NKX2-5	NK2 transcription factor related, locus 5 (Drosophila)	1482	CHNG5
594	chr5	157103920	157104175	0.591508	0.00571	transcription_start_site	+	157103332	157103332	715	NM_173491	LSM11	LSM11, U7 small nuclear RNA associated	134353	FLJ38273
594	chr5	157103920	157104175	0.591508	0.00571	Primary Transcript	+	157103332	157116324	-5780	NM_173491	LSM11	LSM11, U7 small nuclear RNA associated	134353	FLJ38273
595	chr1	111019845	111021035	0.59099	0	transcription_start_site	-	111019178	111019178	-1262	NM_002232	KCNA3	potassium voltage-gated channel, shaker-related subfamily, member 3	3738	HGK5
595	chr1	111019845	111021035	0.59099	0	Primary Transcript	-	111015832	111019178	-2935	NM_002232	KCNA3	potassium voltage-gated channel, shaker-related subfamily, member 3	3738	HGK5
596	chr1	241483902	241484296	0.59099	0.00065	transcription_start_site	+	241485942	241485942	-1843	NM_006642	SDCCAG8	serologically defined colon cancer antigen 8	10806	CCCAP
596	chr1	241483902	241484296	0.59099	0.00065	Primary Transcript	-	241354352	241485331	-64257	NM_014812	CEP170	centrosomal protein 170kDa	9859	FAM68A
596	chr1	241483902	241484296	0.59099	0.00065	Primary Transcript	-	241354352	241485331	-64257	NM_001042404	CEP170	centrosomal protein 170kDa	9859	FAM68A
596	chr1	241483902	241484296	0.59099	0.00065	Primary Transcript	-	241354352	241485331	-64257	NM_001042405	CEP170	centrosomal protein 170kDa	9859	FAM68A
596	chr1	241483902	241484296	0.59099	0.00065	Primary Transcript	+	241485942	241730016	-123880	NM_006642	SDCCAG8	serologically defined colon cancer antigen 8	10806	CCCAP
597	chr1	208178724	208178995	0.59099	0.00558	transcription_start_site	+	208178160	208178160	699	NR_027458	SYT14	synaptotagmin XIV	255928	FLJ34198
597	chr1	208178724	208178995	0.59099	0.00558	transcription_start_site	+	208178160	208178160	699	NM_001146261	SYT14	synaptotagmin XIV	255928	FLJ34198
597	chr1	208178724	208178995	0.59099	0.00558	transcription_start_site	+	208178160	208178160	699	NM_001146264	SYT14	synaptotagmin XIV	255928	FLJ34198
597	chr1	208178724	208178995	0.59099	0.00558	transcription_start_site	+	208178160	208178160	699	NM_153262	SYT14	synaptotagmin XIV	255928	FLJ34198
597	chr1	208178724	208178995	0.59099	0.00558	transcription_start_site	+	208178160	208178160	699	NM_001146262	SYT14	synaptotagmin XIV	255928	FLJ34198
597	chr1	208178724	208178995	0.59099	0.00558	transcription_start_site	+	208178160	208178160	699	NR_027459	SYT14	synaptotagmin XIV	255928	FLJ34198
597	chr1	208178724	208178995	0.59099	0.00558	Primary Transcript	+	208178160	208404254	-112347	NM_001146261	SYT14	synaptotagmin XIV	255928	FLJ34198
597	chr1	208178724	208178995	0.59099	0.00558	Primary Transcript	+	208178160	208404254	-112347	NR_027458	SYT14	synaptotagmin XIV	255928	FLJ34198
597	chr1	208178724	208178995	0.59099	0.00558	Primary Transcript	+	208178160	208404254	-112347	NR_027459	SYT14	synaptotagmin XIV	255928	FLJ34198
597	chr1	208178724	208178995	0.59099	0.00558	Primary Transcript	+	208178160	208404254	-112347	NM_001146262	SYT14	synaptotagmin XIV	255928	FLJ34198
597	chr1	208178724	208178995	0.59099	0.00558	Primary Transcript	+	208178160	208404254	-112347	NM_001146264	SYT14	synaptotagmin XIV	255928	FLJ34198
597	chr1	208178724	208178995	0.59099	0.00558	Primary Transcript	+	208178160	208404256	-112348	NM_153262	SYT14	synaptotagmin XIV	255928	FLJ34198
598	chr12	107046110	107047028	0.590803	0	transcription_start_site	+	107047640	107047640	-1071	NM_014653	WSCD2	WSC domain containing 2	9671	KIAA0789
598	chr12	107046110	107047028	0.590803	0	Primary Transcript	+	107047640	107168443	-61472	NM_014653	WSCD2	WSC domain containing 2	9671	KIAA0789
599	chr12	131704380	131705159	0.590803	0	transcription_start_site	+	131705475	131705475	-705	NM_012226	P2RX2	purinergic receptor P2X, ligand-gated ion channel, 2	22953	MGC129601
599	chr12	131704380	131705159	0.590803	0	transcription_start_site	+	131705475	131705475	-705	NM_170683	P2RX2	purinergic receptor P2X, ligand-gated ion channel, 2	22953	MGC129601
599	chr12	131704380	131705159	0.590803	0	transcription_start_site	+	131705475	131705475	-705	NM_170682	P2RX2	purinergic receptor P2X, ligand-gated ion channel, 2	22953	MGC129601
599	chr12	131704380	131705159	0.590803	0	transcription_start_site	+	131705475	131705475	-705	NM_174872	P2RX2	purinergic receptor P2X, ligand-gated ion channel, 2	22953	MGC129601
599	chr12	131704380	131705159	0.590803	0	transcription_start_site	+	131705475	131705475	-705	NM_174873	P2RX2	purinergic receptor P2X, ligand-gated ion channel, 2	22953	MGC129601
599	chr12	131704380	131705159	0.590803	0	transcription_start_site	+	131705475	131705475	-705	NM_016318	P2RX2	purinergic receptor P2X, ligand-gated ion channel, 2	22953	MGC129601
599	chr12	131704380	131705159	0.590803	0	Primary Transcript	+	131705475	131709045	-2490	NM_170682	P2RX2	purinergic receptor P2X, ligand-gated ion channel, 2	22953	MGC129601
599	chr12	131704380	131705159	0.590803	0	Primary Transcript	+	131705475	131709045	-2490	NM_174872	P2RX2	purinergic receptor P2X, ligand-gated ion channel, 2	22953	MGC129601
599	chr12	131704380	131705159	0.590803	0	Primary Transcript	+	131705475	131709045	-2490	NM_174873	P2RX2	purinergic receptor P2X, ligand-gated ion channel, 2	22953	MGC129601
599	chr12	131704380	131705159	0.590803	0	Primary Transcript	+	131705475	131709045	-2490	NM_016318	P2RX2	purinergic receptor P2X, ligand-gated ion channel, 2	22953	MGC129601
599	chr12	131704380	131705159	0.590803	0	Primary Transcript	+	131705475	131709045	-2490	NM_012226	P2RX2	purinergic receptor P2X, ligand-gated ion channel, 2	22953	MGC129601
599	chr12	131704380	131705159	0.590803	0	Primary Transcript	+	131705475	131709045	-2490	NM_170683	P2RX2	purinergic receptor P2X, ligand-gated ion channel, 2	22953	MGC129601
600	chr12	2031371	2031718	0.590803	0.00082	transcription_start_site	+	2032676	2032676	-1131	NM_001129832	CACNA1C	calcium channel, voltage-dependent, L type, alpha 1C subunit	775	CACH2
600	chr12	2031371	2031718	0.590803	0.00082	transcription_start_site	+	2032676	2032676	-1131	NM_001129833	CACNA1C	calcium channel, voltage-dependent, L type, alpha 1C subunit	775	CACH2
600	chr12	2031371	2031718	0.590803	0.00082	transcription_start_site	+	2032676	2032676	-1131	NM_001129846	CACNA1C	calcium channel, voltage-dependent, L type, alpha 1C subunit	775	CACH2
600	chr12	2031371	2031718	0.590803	0.00082	transcription_start_site	+	2032676	2032676	-1131	NM_001129839	CACNA1C	calcium channel, voltage-dependent, L type, alpha 1C subunit	775	CACH2
600	chr12	2031371	2031718	0.590803	0.00082	transcription_start_site	+	2032676	2032676	-1131	NM_001129841	CACNA1C	calcium channel, voltage-dependent, L type, alpha 1C subunit	775	CACH2
600	chr12	2031371	2031718	0.590803	0.00082	transcription_start_site	+	2032676	2032676	-1131	NM_001129838	CACNA1C	calcium channel, voltage-dependent, L type, alpha 1C subunit	775	CACH2
600	chr12	2031371	2031718	0.590803	0.00082	transcription_start_site	+	2032676	2032676	-1131	NM_001129840	CACNA1C	calcium channel, voltage-dependent, L type, alpha 1C subunit	775	CACH2
600	chr12	2031371	2031718	0.590803	0.00082	transcription_start_site	+	2032676	2032676	-1131	NM_001129835	CACNA1C	calcium channel, voltage-dependent, L type, alpha 1C subunit	775	CACH2
600	chr12	2031371	2031718	0.590803	0.00082	transcription_start_site	+	2032676	2032676	-1131	NM_001129844	CACNA1C	calcium channel, voltage-dependent, L type, alpha 1C subunit	775	CACH2
600	chr12	2031371	2031718	0.590803	0.00082	transcription_start_site	+	2032676	2032676	-1131	NM_001129843	CACNA1C	calcium channel, voltage-dependent, L type, alpha 1C subunit	775	CACH2
600	chr12	2031371	2031718	0.590803	0.00082	transcription_start_site	+	2032676	2032676	-1131	NM_001129834	CACNA1C	calcium channel, voltage-dependent, L type, alpha 1C subunit	775	CACH2
600	chr12	2031371	2031718	0.590803	0.00082	transcription_start_site	+	2032676	2032676	-1131	NM_001129842	CACNA1C	calcium channel, voltage-dependent, L type, alpha 1C subunit	775	CACH2
600	chr12	2031371	2031718	0.590803	0.00082	transcription_start_site	+	2032676	2032676	-1131	NM_001129837	CACNA1C	calcium channel, voltage-dependent, L type, alpha 1C subunit	775	CACH2
600	chr12	2031371	2031718	0.590803	0.00082	transcription_start_site	+	2032676	2032676	-1131	NM_001129827	CACNA1C	calcium channel, voltage-dependent, L type, alpha 1C subunit	775	CACH2
600	chr12	2031371	2031718	0.590803	0.00082	transcription_start_site	+	2032676	2032676	-1131	NM_000719	CACNA1C	calcium channel, voltage-dependent, L type, alpha 1C subunit	775	CACH2
600	chr12	2031371	2031718	0.590803	0.00082	transcription_start_site	+	2032676	2032676	-1131	NM_001129829	CACNA1C	calcium channel, voltage-dependent, L type, alpha 1C subunit	775	CACH2
600	chr12	2031371	2031718	0.590803	0.00082	transcription_start_site	+	2032676	2032676	-1131	NM_001129836	CACNA1C	calcium channel, voltage-dependent, L type, alpha 1C subunit	775	CACH2
600	chr12	2031371	2031718	0.590803	0.00082	transcription_start_site	+	2032676	2032676	-1131	NM_001129830	CACNA1C	calcium channel, voltage-dependent, L type, alpha 1C subunit	775	CACH2
600	chr12	2031371	2031718	0.590803	0.00082	transcription_start_site	+	2032676	2032676	-1131	NM_001129831	CACNA1C	calcium channel, voltage-dependent, L type, alpha 1C subunit	775	CACH2
600	chr12	2031371	2031718	0.590803	0.00082	transcription_start_site	+	2032676	2032676	-1131	NM_199460	CACNA1C	calcium channel, voltage-dependent, L type, alpha 1C subunit	775	CACH2
600	chr12	2031371	2031718	0.590803	0.00082	Primary Transcript	+	2032676	2677376	-323481	NM_001129834	CACNA1C	calcium channel, voltage-dependent, L type, alpha 1C subunit	775	CACH2
600	chr12	2031371	2031718	0.590803	0.00082	Primary Transcript	+	2032676	2677376	-323481	NM_001129842	CACNA1C	calcium channel, voltage-dependent, L type, alpha 1C subunit	775	CACH2
600	chr12	2031371	2031718	0.590803	0.00082	Primary Transcript	+	2032676	2677376	-323481	NM_001129844	CACNA1C	calcium channel, voltage-dependent, L type, alpha 1C subunit	775	CACH2
600	chr12	2031371	2031718	0.590803	0.00082	Primary Transcript	+	2032676	2677376	-323481	NM_001129843	CACNA1C	calcium channel, voltage-dependent, L type, alpha 1C subunit	775	CACH2
600	chr12	2031371	2031718	0.590803	0.00082	Primary Transcript	+	2032676	2677376	-323481	NM_001129833	CACNA1C	calcium channel, voltage-dependent, L type, alpha 1C subunit	775	CACH2
600	chr12	2031371	2031718	0.590803	0.00082	Primary Transcript	+	2032676	2677376	-323481	NM_001129832	CACNA1C	calcium channel, voltage-dependent, L type, alpha 1C subunit	775	CACH2
600	chr12	2031371	2031718	0.590803	0.00082	Primary Transcript	+	2032676	2677376	-323481	NM_001129839	CACNA1C	calcium channel, voltage-dependent, L type, alpha 1C subunit	775	CACH2
600	chr12	2031371	2031718	0.590803	0.00082	Primary Transcript	+	2032676	2677376	-323481	NM_001129846	CACNA1C	calcium channel, voltage-dependent, L type, alpha 1C subunit	775	CACH2
600	chr12	2031371	2031718	0.590803	0.00082	Primary Transcript	+	2032676	2677376	-323481	NM_001129838	CACNA1C	calcium channel, voltage-dependent, L type, alpha 1C subunit	775	CACH2
600	chr12	2031371	2031718	0.590803	0.00082	Primary Transcript	+	2032676	2677376	-323481	NM_001129841	CACNA1C	calcium channel, voltage-dependent, L type, alpha 1C subunit	775	CACH2
600	chr12	2031371	2031718	0.590803	0.00082	Primary Transcript	+	2032676	2677376	-323481	NM_001129835	CACNA1C	calcium channel, voltage-dependent, L type, alpha 1C subunit	775	CACH2
600	chr12	2031371	2031718	0.590803	0.00082	Primary Transcript	+	2032676	2677376	-323481	NM_001129840	CACNA1C	calcium channel, voltage-dependent, L type, alpha 1C subunit	775	CACH2
600	chr12	2031371	2031718	0.590803	0.00082	Primary Transcript	+	2032676	2677376	-323481	NM_199460	CACNA1C	calcium channel, voltage-dependent, L type, alpha 1C subunit	775	CACH2
600	chr12	2031371	2031718	0.590803	0.00082	Primary Transcript	+	2032676	2677376	-323481	NM_001129831	CACNA1C	calcium channel, voltage-dependent, L type, alpha 1C subunit	775	CACH2
600	chr12	2031371	2031718	0.590803	0.00082	Primary Transcript	+	2032676	2677376	-323481	NM_001129830	CACNA1C	calcium channel, voltage-dependent, L type, alpha 1C subunit	775	CACH2
600	chr12	2031371	2031718	0.590803	0.00082	Primary Transcript	+	2032676	2677376	-323481	NM_001129836	CACNA1C	calcium channel, voltage-dependent, L type, alpha 1C subunit	775	CACH2
600	chr12	2031371	2031718	0.590803	0.00082	Primary Transcript	+	2032676	2677376	-323481	NM_001129827	CACNA1C	calcium channel, voltage-dependent, L type, alpha 1C subunit	775	CACH2
600	chr12	2031371	2031718	0.590803	0.00082	Primary Transcript	+	2032676	2677376	-323481	NM_001129837	CACNA1C	calcium channel, voltage-dependent, L type, alpha 1C subunit	775	CACH2
600	chr12	2031371	2031718	0.590803	0.00082	Primary Transcript	+	2032676	2677376	-323481	NM_001129829	CACNA1C	calcium channel, voltage-dependent, L type, alpha 1C subunit	775	CACH2
600	chr12	2031371	2031718	0.590803	0.00082	Primary Transcript	+	2032676	2677376	-323481	NM_000719	CACNA1C	calcium channel, voltage-dependent, L type, alpha 1C subunit	775	CACH2
601	chr12	6680671	6681014	0.590803	0.00082	transcription_start_site	-	6680073	6680073	-769	NM_153685	C12orf53	chromosome 12 open reading frame 53	196500	DKFZp547D2210
601	chr12	6680671	6681014	0.590803	0.00082	Primary Transcript	-	6673217	6680073	-4197	NM_153685	C12orf53	chromosome 12 open reading frame 53	196500	DKFZp547D2210
602	chr12	30798130	30798591	0.590803	0.00082	transcription_start_site	-	30798715	30798715	354	NM_032156	CAPRIN2	caprin family member 2	65981	C1QDC1
602	chr12	30798130	30798591	0.590803	0.00082	transcription_start_site	-	30798715	30798715	354	NM_001002259	CAPRIN2	caprin family member 2	65981	C1QDC1
602	chr12	30798130	30798591	0.590803	0.00082	transcription_start_site	-	30798715	30798715	354	NM_023925	CAPRIN2	caprin family member 2	65981	C1QDC1
602	chr12	30798130	30798591	0.590803	0.00082	Primary Transcript	-	30753752	30798715	-22127	NM_023925	CAPRIN2	caprin family member 2	65981	C1QDC1
602	chr12	30798130	30798591	0.590803	0.00082	Primary Transcript	-	30753752	30798715	-22127	NM_001002259	CAPRIN2	caprin family member 2	65981	C1QDC1
602	chr12	30798130	30798591	0.590803	0.00082	Primary Transcript	-	30753752	30798715	-22127	NM_032156	CAPRIN2	caprin family member 2	65981	C1QDC1
603	chr12	41270413	41270764	0.590803	0.00082	transcription_start_site	-	41269839	41269839	-749	NM_153026	PRICKLE1	prickle homolog 1 (Drosophila)	144165	EPM1B
603	chr12	41270413	41270764	0.590803	0.00082	Primary Transcript	-	41138407	41269839	-66465	NM_153026	PRICKLE1	prickle homolog 1 (Drosophila)	144165	EPM1B
604	chr17	8069486	8070885	0.588734	0	transcription_start_site	-	8068086	8068086	-2099	NR_026951	C17orf44	chromosome 17 open reading frame 44	284029	FLJ34790
604	chr17	8069486	8070885	0.588734	0	Primary Transcript	-	8064672	8068086	-3806	NR_026951	C17orf44	chromosome 17 open reading frame 44	284029	FLJ34790
604	chr17	8069486	8070885	0.588734	0	Primary Transcript	-	8068863	8092138	10315	NM_025099	C17orf68	chromosome 17 open reading frame 68	80169	AAF-132
605	chr17	35273497	35274392	0.588734	0	transcription_start_site	-	35273967	35273967	22	NM_012481	IKZF3	IKAROS family zinc finger 3 (Aiolos)	22806	AIO
605	chr17	35273497	35274392	0.588734	0	transcription_start_site	-	35273967	35273967	22	NM_183228	IKZF3	IKAROS family zinc finger 3 (Aiolos)	22806	AIO
605	chr17	35273497	35274392	0.588734	0	transcription_start_site	-	35273967	35273967	22	NM_183229	IKZF3	IKAROS family zinc finger 3 (Aiolos)	22806	AIO
605	chr17	35273497	35274392	0.588734	0	transcription_start_site	-	35273967	35273967	22	NM_183230	IKZF3	IKAROS family zinc finger 3 (Aiolos)	22806	AIO
605	chr17	35273497	35274392	0.588734	0	transcription_start_site	-	35273967	35273967	22	NM_183231	IKZF3	IKAROS family zinc finger 3 (Aiolos)	22806	AIO
605	chr17	35273497	35274392	0.588734	0	transcription_start_site	-	35273967	35273967	22	NM_183232	IKZF3	IKAROS family zinc finger 3 (Aiolos)	22806	AIO
605	chr17	35273497	35274392	0.588734	0	transcription_start_site	+	35277980	35277980	-4035	NM_199321	ZPBP2	zona pellucida binding protein 2	124626	MGC41930
605	chr17	35273497	35274392	0.588734	0	transcription_start_site	+	35277980	35277980	-4035	NM_198844	ZPBP2	zona pellucida binding protein 2	124626	MGC41930
[truncated: 1,315 more rows]
